# Supplementary material for: Nuclear Lamin B1 Interactions With Chromatin During the Circadian Cycle Are Uncoupled From Periodic Gene Expression
Source: Front Genet. 2019 Oct 3;10:917. doi: 10.3389/fgene.2019.00917 (PMC6785633; doi:10.3389/fgene.2019.00917)
Supplement: Supplementary file 2 [file Table_4.xlsx]

## Sheet: Supp Table 4 RNAseq_MetaC
Supplementary Table S4. Lists of periodic and non-periodic genes
Non-sync	CT0	Circ_T0_Rep1	Circ_T0_Rep2	Circ_T0_Rep3	CT6	CT12	CT18	CT24	CT30	Gene name	Full gene name	Chromosome	Expression ID	P-value ID	P-value	Period ID	Phase ID
106.93	118.918	105.681	121.371	129.702	120.629	113.404	109.021	98.7333	96.8957	0610005C13Rik	RIKEN cDNA 0610005C13 gene [Source:MGI Symbol;Acc:MGI:1918911]	chr7	Expressed	Non-Significant	0.0752518	OutPeriod	OutPhase
48.4174	55.5679	51.8239	56.3705	58.5094	53.7628	51.9919	52.039	54.4731	47.3424	0610009B22Rik	RIKEN cDNA 0610009B22 gene [Source:MGI Symbol;Acc:MGI:1913300]	chr11	Expressed	Non-Significant	0.8424	OutPeriod	OutPhase
3.42063	1.82382	1.72135	0.907187	2.84291	7.70521	4.15618	3.83557	3.60372	2.54372	0610009L18Rik	RIKEN cDNA 0610009L18 gene [Source:MGI Symbol;Acc:MGI:1914088]	chr11	Expressed	Non-Significant	0.18048	12h	phase_Pi
0	0	0	0	0	0	0	0	0	0	Oprk1	opioid receptor, kappa 1 [Source:MGI Symbol;Acc:MGI:97439]	chr1	Non-Expressed	NaN	NA	NaN	NaN
45.1162	42.7148	42.1459	41.7645	44.2341	49.6252	47.8358	46.4449	46.7228	45.2298	0610009O20Rik	RIKEN cDNA 0610009O20 gene [Source:MGI Symbol;Acc:MGI:1914089]	chr18	Expressed	Non-Significant	0.663142	18h	phase_Pi
0.601274	0.656134	0.574834	0.666411	0.727158	0.543593	0.457684	0.575226	0.556438	0.487867	0610010B08Rik	N/A	chr2	Expressed	Non-Significant	0.014653	24h	phase_0
11.8084	12.1878	12.3035	11.9834	12.2766	10.413	11.3802	10.8266	10.4501	11.7672	0610010F05Rik	RIKEN cDNA 0610010F05 gene [Source:MGI Symbol;Acc:MGI:1918925]	chr11	Expressed	Non-Significant	0.263809	18h	phase_-Pi/2
46.1953	38.7716	39.5587	37.771	38.9851	53.1008	42.6203	49.7432	48.15	47.0391	0610010K14Rik	RIKEN cDNA 0610010K14 gene [Source:MGI Symbol;Acc:MGI:1915609]	chr11	Expressed	Periodic	0.000193391	12h	phase_Pi
32.4777	34.2326	34.8134	33.7289	34.1555	33.9789	34.0828	35.0676	31.7766	30.1286	0610012G03Rik	RIKEN cDNA 0610012G03 gene [Source:MGI Symbol;Acc:MGI:1913301]	chr16	Expressed	Non-Significant	0.130798	30h	OutPhase
26.793	24.3623	25.8699	22.5157	24.7014	28.5211	20.0272	24.6993	27.5886	25.9998	0610030E20Rik	RIKEN cDNA 0610030E20 gene [Source:MGI Symbol;Acc:MGI:1915614]	chr6	Expressed	Non-Significant	0.125232	24h	phase_+Pi/2
34.9724	27.5065	25.5637	25.3901	31.5658	32.6579	30.4437	25.6772	25.843	27.4473	0610031O16Rik	RIKEN cDNA 0610031O16 gene [Source:MGI Symbol;Acc:MGI:1915619]	chr3	Expressed	Non-Significant	0.743564	30h	OutPhase
25.3988	25.2328	26.3355	23.1207	26.2423	26.0018	25.2077	28.2007	25.6577	26.5219	0610037L13Rik	RIKEN cDNA 0610037L13 gene [Source:MGI Symbol;Acc:MGI:1921348]	chr4	Expressed	Non-Significant	0.999397	12h	phase_Pi
0.416971	0.145238	0.213015	0	0.222699	0.350711	0.29141	0.227016	0.481904	0.137129	0610038B21Rik	RIKEN cDNA 0610038B21 gene [Source:MGI Symbol;Acc:MGI:1917595]	chr8	Expressed	Non-Significant	0.657081	18h	phase_Pi
1.81792	1.99611	2.30985	1.86179	1.81668	1.33991	1.63714	1.6074	1.31848	1.4952	0610039K10Rik	RIKEN cDNA 0610039K10 gene [Source:MGI Symbol;Acc:MGI:1915636]	chr2	Expressed	Non-Significant	0.99975	18h	phase_0
22.2021	21.6456	18.0238	22.7111	24.202	14.5131	14.2056	13.8932	15.6577	17.8339	0610040B10Rik	RIKEN cDNA 0610040B10 gene [Source:MGI Symbol;Acc:MGI:1914922]	chr5	Expressed	Non-Significant	0.0549185	OutPeriod	OutPhase
0.433925	0.410003	0.156789	0.155431	0.91779	0.362576	0.354747	0.514611	1.17135	1.21796	0610040F04Rik	RIKEN cDNA 0610040F04 gene [Source:MGI Symbol;Acc:MGI:1922644]	chr6	Expressed	Non-Significant	0.0506885	OutPeriod	OutPhase
41.514	37.9787	37.2022	37.2116	39.5224	40.1426	39.2926	41.2838	36.4106	38.7714	0610040J01Rik	RIKEN cDNA 0610040J01 gene [Source:MGI Symbol;Acc:MGI:1923511]	chr5	Expressed	Non-Significant	0.764504	24h	phase_+Pi/2
4.27299	6.65888	6.98867	4.92371	8.06425	4.56673	5.6699	6.75039	4.64793	7.1218	0610043K17Rik	RIKEN cDNA 0610043K17 gene [Source:MGI Symbol;Acc:MGI:1915650]	chr4	Expressed	Non-Significant	0.617897	18h	phase_0
0	0	0	0	0	0	0	0	0	0	Kcnb2	potassium voltage gated channel, Shab-related subfamily, member 2 [Source:MGI Symbol;Acc:MGI:99632]	chr1	Non-Expressed	NaN	NA	NaN	NaN
6.76703	6.3689	7.0049	5.95483	6.14697	7.44114	6.85505	8.03422	6.26112	6.89771	1110002L01Rik	RIKEN cDNA 1110002L01 gene [Source:MGI Symbol;Acc:MGI:1915821]	chr12	Expressed	Non-Significant	0.939887	24h	phase_+Pi/2
46.7475	51.9364	49.0878	52.0536	54.6679	46.993	44.4458	46.085	48.3925	49.7124	1110004F10Rik	RIKEN cDNA 1110004F10 gene [Source:MGI Symbol;Acc:MGI:1929274]	chr7	Expressed	Non-Significant	0.214596	30h	phase_0
4.92451	5.64749	7.50231	4.66483	4.77532	4.2893	3.7497	3.85357	3.96526	3.97416	1110006O24Rik	RIKEN cDNA 1110006O24 gene [Source:MGI Symbol;Acc:MGI:1913373]	chr5	Expressed	Non-Significant	0.92456	OutPeriod	OutPhase
15.5038	18.8483	19.0262	17.9011	19.6175	15.8718	15.2182	14.9847	15.1971	15.3551	1110008L16Rik	RIKEN cDNA 1110008L16 gene [Source:MGI Symbol;Acc:MGI:1913382]	chr12	Expressed	Non-Significant	0.193803	OutPeriod	OutPhase
63.2624	64.2171	63.7435	64.4966	64.4112	66.7668	68.2753	70.7464	63.4373	61.3857	1110008P14Rik	RIKEN cDNA 1110008P14 gene [Source:MGI Symbol;Acc:MGI:1920987]	chr2	Expressed	Non-Significant	0.828927	OutPeriod	OutPhase
34.4415	30.4051	28.7837	27.8457	34.5858	26.2765	25.204	30.7921	30.2008	33.0727	1110012L19Rik	RIKEN cDNA 1110012L19 gene [Source:MGI Symbol;Acc:MGI:1915868]	chrX	Expressed	Non-Significant	0.354477	OutPeriod	OutPhase
0.228422	0.167116	0	0.3404	0.160948	0.198143	0.128727	0	0	0.1277	1110017D15Rik	RIKEN cDNA 1110017D15 gene [Source:MGI Symbol;Acc:MGI:1920971]	chr4	Expressed	Non-Significant	0.956623	30h	phase_+Pi/2
4.74592	4.95489	4.97588	4.15612	5.73267	5.02294	4.57172	6.03716	5.06246	5.70803	1110019D14Rik	RIKEN cDNA 1110019D14 gene [Source:MGI Symbol;Acc:MGI:1923561]	chr6	Expressed	Non-Significant	0.568151	12h	phase_Pi
0	0	0	0	0	0	0	0	0	0	Tfap2d	transcription factor AP-2, delta [Source:MGI Symbol;Acc:MGI:2153466]	chr1	Non-Expressed	NaN	NA	NaN	NaN
9.655	14.1727	15.6889	11.9631	14.8662	11.2075	6.8851	14.8084	11.6558	9.57047	1110020A21Rik	RIKEN cDNA 1110020A21 gene [Source:MGI Symbol;Acc:MGI:1915781]	chr17	Expressed	Periodic	2.84532e-05	18h	phase_0
0	0	0	0	0	0	0	0	0	0	4930486I03Rik	RIKEN cDNA 4930486I03 gene [Source:MGI Symbol;Acc:MGI:1922278]	chr1	Non-Expressed	NaN	NA	NaN	NaN
0	0	0	0	0	0	0	0	0	0	Mir206	microRNA 206 [Source:MGI Symbol;Acc:MGI:2676881]	chr1	Non-Expressed	NaN	NA	NaN	NaN
0	0	0	0	0	0	0	0	0	0	Mir133b	microRNA 133b [Source:MGI Symbol;Acc:MGI:3618720]	chr1	Non-Expressed	NaN	NA	NaN	NaN
0	0	0	0	0	0	0	0	0	0	Il17a	interleukin 17A [Source:MGI Symbol;Acc:MGI:107364]	chr1	Non-Expressed	NaN	NA	NaN	NaN
1.72591	0.900786	0.7925	0.79139	1.11847	2.15266	2.04854	1.82065	1.51244	2.2827	1110028F11Rik	RIKEN cDNA 1110028F11 gene [Source:MGI Symbol;Acc:MGI:1915940]	chr11	Expressed	Non-Significant	0.0181932	24h	phase_Pi
0.0577105	0	0	0	0	0.121721	0.0217563	0.0230287	0.0217272	0	1110028F18Rik	RIKEN cDNA 1110028F18 gene [Source:MGI Symbol;Acc:MGI:1915942]	chr8	Expressed	Non-Significant	0.480092	18h	phase_Pi
25.5571	25.7182	24.6385	24.491	28.025	20.6067	20.8198	24.0608	23.6385	25.4713	1110032A03Rik	RIKEN cDNA 1110032A03 gene [Source:MGI Symbol;Acc:MGI:1915971]	chr9	Expressed	Non-Significant	0.666084	OutPeriod	OutPhase
0.0176232	0	0	0	0	0.0312419	0.0149513	0	0	0.0178442	1110032F04Rik	RIKEN cDNA 1110032F04 gene [Source:MGI Symbol;Acc:MGI:1915975]	chr3	Expressed	Non-Significant	0.999302	12h	phase_Pi
0	0	0	0	0	0.120305	0	0	0	0	1110036E04Rik	RIKEN cDNA 1110036E04 gene [Source:MGI Symbol;Acc:MGI:1915947]	chr9	Expressed	Non-Significant	0.929053	OutPeriod	OutPhase
0	0	0	0	0	0	0	0	0	0	Khdc1c	KH domain containing 1C [Source:MGI Symbol;Acc:MGI:3583007]	chr1	Non-Expressed	NaN	NA	NaN	NaN
0	0	0	0	0	0	0	0	0	0	Khdc1b	KH domain containing 1B [Source:MGI Symbol;Acc:MGI:2138477]	chr1	Non-Expressed	NaN	NA	NaN	NaN
0	0	0	0	0	0	0	0	0	0	Mir30a	microRNA 30a [Source:MGI Symbol;Acc:MGI:2676907]	chr1	Non-Expressed	NaN	NA	NaN	NaN
0	0	0	0	0	0	0	0	0	0	Mir30c-2	microRNA 30c-2 [Source:MGI Symbol;Acc:MGI:3619048]	chr1	Non-Expressed	NaN	NA	NaN	NaN
59.9454	65.5949	63.34	65.1698	68.2749	61.7583	58.9685	57.8314	50.7813	54.2748	1110038B12Rik	RIKEN cDNA 1110038B12 gene [Source:MGI Symbol;Acc:MGI:1916013]	chr17	Expressed	Non-Significant	0.0582531	OutPeriod	OutPhase
21.7323	22.632	22.1179	23.9374	21.8406	24.8291	22.9187	24.9887	25.2383	21.859	1110038F14Rik	RIKEN cDNA 1110038F14 gene [Source:MGI Symbol;Acc:MGI:2152337]	chr15	Expressed	Non-Significant	0.0123913	18h	phase_+Pi/2
0.954975	1.54597	1.01959	1.82003	1.79829	1.05872	1.74053	1.61371	0.914991	1.17589	1110046J04Rik	RIKEN cDNA 1110046J04 gene [Source:MGI Symbol;Acc:MGI:1916058]	chr13	Expressed	Non-Significant	0.972567	18h	phase_-Pi/2
3.13178	1.49514	1.54323	1.67939	1.26279	2.24943	3.38059	2.39303	2.84546	3.80665	1110051M20Rik	RIKEN cDNA 1110051M20 gene [Source:MGI Symbol;Acc:MGI:1915079]	chr2	Expressed	Periodic	0.00427189	18h	phase_-Pi/2
0	0	0	0	0	0	0	0	0	0	Pih1d3	PIH1 domain containing 3 [Source:MGI Symbol;Acc:MGI:1921958]	chr1	Non-Expressed	NaN	NA	NaN	NaN
0	0	0	0	0	0	0	0	0	0	Gm4850	predicted pseudogene 4850 [Source:MGI Symbol;Acc:MGI:3647946]	chr1	Non-Expressed	NaN	NA	NaN	NaN
33.134	30.1894	27.5801	29.0123	33.9759	26.6689	31.5892	30.7454	29.4542	33.9862	1110059E24Rik	RIKEN cDNA 1110059E24 gene [Source:MGI Symbol;Acc:MGI:1913456]	chr19	Expressed	Non-Significant	0.0490814	18h	phase_-Pi/2
7.12318	6.21184	6.12527	6.07229	6.43798	6.02358	6.49149	6.05374	6.71483	6.88495	1110059G10Rik	RIKEN cDNA 1110059G10 gene [Source:MGI Symbol;Acc:MGI:1913452]	chr9	Expressed	Non-Significant	0.994299	18h	phase_Pi
57.6439	66.2161	63.6935	69.2304	65.7242	64.9125	60.1843	60.7518	59.9834	57.7746	1110065P20Rik	RIKEN cDNA 1110065P20 gene [Source:MGI Symbol;Acc:MGI:1916170]	chr4	Expressed	Non-Significant	0.450996	OutPeriod	OutPhase
22.7277	23.0129	21.568	23.7921	23.6787	22.4701	22.531	25.8436	25.1808	21.0972	1190002N15Rik	RIKEN cDNA 1190002N15 gene [Source:MGI Symbol;Acc:MGI:1916111]	chr9	Expressed	Non-Significant	0.1213	30h	phase_-Pi/2
40.1258	52.5596	51.7483	53.8987	52.0318	23.9639	28.8584	29.1605	31.4083	27.8362	1190005I06Rik	RIKEN cDNA 1190005I06 gene [Source:MGI Symbol;Acc:MGI:1916168]	chr8	Expressed	Non-Significant	0.0204847	12h	phase_0
36.1343	33.4401	35.6813	35.731	28.9081	42.1788	39.5963	39.775	36.8454	34.6569	1190007I07Rik	RIKEN cDNA 1190007I07 gene [Source:MGI Symbol;Acc:MGI:3698433]	chr10	Expressed	Non-Significant	0.0210912	OutPeriod	OutPhase
0.0382413	0	0	0	0	0	0	0	0	0	Prss39	protease, serine 39 [Source:MGI Symbol;Acc:MGI:1270856]	chr1	Non-Expressed	NaN	NA	NaN	NaN
0	0	0	0	0	0	0	0	0	0	Cfc1	cripto, FRL-1, cryptic family 1 [Source:MGI Symbol;Acc:MGI:109448]	chr1	Non-Expressed	NaN	NA	NaN	NaN
20.343	35.6274	36.4083	34.3876	36.0862	24.3246	20.722	25.8454	23.9705	22.9235	1300002E11Rik	RIKEN cDNA 1300002E11 gene [Source:MGI Symbol;Acc:MGI:1919001]	chr16	Expressed	Non-Significant	0.0240325	24h	phase_0
96.029	102.269	96.713	101.026	109.068	87.5237	82.8272	95.1604	90.9212	92.6418	1300017J02Rik	RIKEN cDNA 1300017J02 gene [Source:MGI Symbol;Acc:MGI:1919025]	chr9	Expressed	Non-Significant	0.83127	18h	phase_0
1.01736	0.887672	0.840445	0.911126	0.911444	0.852291	0.883571	0.754966	0.951919	0.819041	1500004A13Rik	RIKEN cDNA 1500004A13 gene [Source:MGI Symbol;Acc:MGI:2442808]	chr3	Expressed	Non-Significant	0.999912	24h	phase_-Pi/2
0	0	0	0	0	0	0.0200929	0	0	0	1500009C09Rik	RIKEN cDNA 1500009C09 gene [Source:MGI Symbol;Acc:MGI:1923755]	chr15	Expressed	Non-Significant	0.999908	12h	phase_0
0.0760682	0.0767046	0.230114	0	0	0.0720845	0.921695	0.0764904	0.0747619	0	1500009L16Rik	RIKEN cDNA 1500009L16 gene [Source:MGI Symbol;Acc:MGI:1917034]	chr10	Expressed	Non-Significant	0.999988	12h	phase_0
4.97618	6.96927	5.55005	9.51719	5.84056	6.77119	8.08504	5.43013	5.48912	8.1344	1500011B03Rik	RIKEN cDNA 1500011B03 gene [Source:MGI Symbol;Acc:MGI:1913486]	chr5	Expressed	Non-Significant	0.270538	18h	phase_Pi
40.0616	27.3173	26.1596	26.5227	29.2695	47.2757	46.4756	48.3625	43.4289	42.4122	1500011K16Rik	RIKEN cDNA 1500011K16 gene [Source:MGI Symbol;Acc:MGI:1915135]	chr2	Expressed	Non-Significant	0.0167734	OutPeriod	OutPhase
1.61928	2.4301	2.84289	2.76521	1.68219	2.00806	1.38793	1.90332	1.21609	1.42764	1500015A07Rik	RIKEN cDNA 1500015A07 gene [Source:MGI Symbol;Acc:MGI:1916232]	chr18	Expressed	Non-Significant	0.949627	24h	phase_0
0.10839	0.204928	0.166041	0	0.448744	0	0.0889125	0	0.0521868	0	1500015L24Rik	RIKEN cDNA 1500015L24 gene [Source:MGI Symbol;Acc:MGI:1916244]	chr19	Expressed	Non-Significant	0.965127	OutPeriod	OutPhase
0.196224	0.0636909	0.191073	0	0	0.0635223	8.08109	0.142223	0.139077	0	1500015O10Rik	RIKEN cDNA 1500015O10 gene [Source:MGI Symbol;Acc:MGI:1926146]	chr1	Expressed	Non-Significant	0.999928	30h	phase_Pi
24.1957	29.7122	28.2235	27.9903	32.9229	26.9073	29.491	27.3774	23.4047	19.1928	1600002K03Rik	RIKEN cDNA 1600002K03 gene [Source:MGI Symbol;Acc:MGI:1917020]	chr10	Expressed	Non-Significant	0.143174	OutPeriod	OutPhase
2.46082	2.71663	2.45138	3.40091	2.29759	2.20192	2.20567	1.81551	1.66566	1.44355	1600010M07Rik	RIKEN cDNA 1600010M07 gene [Source:MGI Symbol;Acc:MGI:1917031]	chr7	Expressed	Non-Significant	0.939958	OutPeriod	OutPhase
28.8091	30.7581	31.5686	29.0104	31.6953	27.7051	27.0772	27.4469	27.0215	27.8988	1600012H06Rik	RIKEN cDNA 1600012H06 gene [Source:MGI Symbol;Acc:MGI:1915162]	chr17	Expressed	Non-Significant	0.0727377	OutPeriod	OutPhase
58.9796	57.6413	58.3503	52.8987	61.6749	47.6357	51.5102	53.7435	49.3775	52.4057	1600014C10Rik	RIKEN cDNA 1600014C10 gene [Source:MGI Symbol;Acc:MGI:1919494]	chr7	Expressed	Non-Significant	0.165551	18h	phase_0
0	0	0	0	0	0	0.0993469	0	0	0	1600014C23Rik	RIKEN cDNA 1600014C23 gene [Source:MGI Symbol;Acc:MGI:1919490]	chr17	Expressed	Non-Significant	0.999908	12h	phase_0
22.7245	31.3612	33.1437	30.2466	30.6934	19.1644	19.5358	22.8225	21.98	19.0545	1600020E01Rik	RIKEN cDNA 1600020E01 gene [Source:MGI Symbol;Acc:MGI:1919262]	chr6	Expressed	Non-Significant	0.30525	24h	phase_0
0	0	0	0	0	0	0	0	0	0	Nms	neuromedin S [Source:MGI Symbol;Acc:MGI:3583618]	chr1	Non-Expressed	NaN	NA	NaN	NaN
0.34052	0.266919	0.568303	0.232454	0	0.399164	0.194663	0.482496	0.345776	0.501438	1600023N17Rik	RIKEN cDNA 1600023N17 gene [Source:MGI Symbol;Acc:MGI:1917038]	chr5	Expressed	Non-Significant	0.999862	12h	phase_Pi
0.233279	0	0	0	0	0.123269	0.328641	0.115161	0.187348	0.0581849	1600029I14Rik	N/A	chr9	Expressed	Non-Significant	0.822977	OutPeriod	OutPhase
0	0	0	0	0	0.0587723	0.0343668	0.0185524	0.0521098	0.0172957	1600029O15Rik	RIKEN cDNA 1600029O15 gene [Source:MGI Symbol;Acc:MGI:3045362]	chr9	Expressed	Non-Significant	0.99988	18h	phase_Pi
0	0	0	0	0	0	0.100512	0	0	0	1700001C02Rik	RIKEN cDNA 1700001C02 gene [Source:MGI Symbol;Acc:MGI:1922684]	chr5	Expressed	Non-Significant	0.999908	12h	phase_0
29.6337	23.1191	23.9332	23.7828	21.6414	24.7676	22.4363	27.6212	23.1891	28.2669	1700001C19Rik	RIKEN cDNA 1700001C19 gene [Source:MGI Symbol;Acc:MGI:1922712]	chr17	Expressed	Non-Significant	0.704206	12h	phase_Pi
0	0	0	0	0	0.0655374	0.119032	0.0619137	0	0.0556422	1700001G11Rik	RIKEN cDNA 1700001G11 gene [Source:MGI Symbol;Acc:MGI:1916553]	chr14	Expressed	Non-Significant	0.991333	24h	phase_Pi
0.346838	0.364148	0.177113	0.182699	0.73263	0.434461	0.260796	0.471621	0.4333	0.211117	1700001G17Rik	RIKEN cDNA 1700001G17 gene [Source:MGI Symbol;Acc:MGI:1914753]	chr1	Expressed	Non-Significant	0.992942	18h	phase_+Pi/2
0.0648037	0.0679767	0	0.20393	0	0.0706731	0	0	0	0	1700001J03Rik	RIKEN cDNA 1700001J03 gene [Source:MGI Symbol;Acc:MGI:1916532]	chr5	Expressed	Non-Significant	0.998426	24h	phase_0
0.0134157	0	0	0	0	0.0232201	0.0215543	0.016978	0.0381799	0.0311484	1700001J11Rik	RIKEN cDNA 1700001J11 gene [Source:MGI Symbol;Acc:MGI:1919474]	chr9	Expressed	Non-Significant	0.999999	18h	phase_Pi
0.0493849	0.158825	0.299854	0	0.176621	0.201089	0.0986958	0	0.105792	0.143055	1700001K19Rik	RIKEN cDNA 1700001K19 gene [Source:MGI Symbol;Acc:MGI:1913573]	chr12	Expressed	Non-Significant	0.994183	24h	phase_+Pi/2
7.22383	3.56649	3.50416	3.53387	3.66144	4.15368	8.53077	3.33354	3.70273	5.97823	1700001L05Rik	RIKEN cDNA 1700001L05 gene [Source:MGI Symbol;Acc:MGI:1916541]	chr15	Expressed	Periodic	0.00183807	18h	phase_-Pi/2
0.0936376	0	0	0	0	0.0699702	0.0497013	0.0955465	0.123732	0.144113	1700001L19Rik	RIKEN cDNA 1700001L19 gene [Source:MGI Symbol;Acc:MGI:1916565]	chr13	Expressed	Non-Significant	0.756932	OutPeriod	OutPhase
0.0916543	0	0	0	0	0.055924	0.107473	0	0	0.0438361	1700001O22Rik	RIKEN cDNA 1700001O22 gene [Source:MGI Symbol;Acc:MGI:1923631]	chr2	Expressed	Non-Significant	0.999227	12h	phase_0
0	0	0	0	0	0	0	0	0	0	Tmem182	transmembrane protein 182 [Source:MGI Symbol;Acc:MGI:1923725]	chr1	Non-Expressed	NaN	NA	NaN	NaN
0	0	0	0	0	0	0	0	0	0	Pou3f3	POU domain, class 3, transcription factor 3 [Source:MGI Symbol;Acc:MGI:102564]	chr1	Non-Expressed	NaN	NA	NaN	NaN
0	0	0	0	0	0	0	0	0	0	2900092D14Rik	N/A	chr1	Non-Expressed	NaN	NA	NaN	NaN
0.241871	0	0	0	0	0	0.0698881	0.0808424	0.165873	0	1700001P01Rik	RIKEN cDNA 1700001P01 gene [Source:MGI Symbol;Acc:MGI:1919465]	chr11	Expressed	Non-Significant	0.978672	18h	phase_+Pi/2
0.0319633	0.0633341	0.0927801	0.0972223	0	0.0586929	0.0297347	0.0301149	0	0	1700003D09Rik	RIKEN cDNA 1700003D09 gene [Source:MGI Symbol;Acc:MGI:1916588]	chr11	Expressed	Non-Significant	0.940287	OutPeriod	OutPhase
3.17406	3.77309	4.77829	2.94125	3.59973	4.45705	2.5723	3.27098	3.16513	3.13325	1700003E16Rik	RIKEN cDNA 1700003E16 gene [Source:MGI Symbol;Acc:MGI:1919087]	chr6	Expressed	Non-Significant	0.951949	18h	phase_+Pi/2
0.617201	0.334759	0.472155	0.275359	0.256764	0.503757	0.40622	0.504934	0.43534	1.15866	1700003F12Rik	RIKEN cDNA 1700003F12 gene [Source:MGI Symbol;Acc:MGI:1922730]	chr2	Expressed	Non-Significant	0.624877	12h	phase_Pi
0.078382	0.0777164	0	0.233149	0	0.397639	0.186772	0.062974	0	0.288066	1700003G18Rik	RIKEN cDNA 1700003G18 gene [Source:MGI Symbol;Acc:MGI:1916600]	chr7	Expressed	Periodic	0.00139332	30h	phase_+Pi/2
0	0	0	0	0	0	0.0209288	0	0	0	1700003M07Rik	RIKEN cDNA 1700003M07 gene [Source:MGI Symbol;Acc:MGI:1919475]	chr4	Expressed	Non-Significant	0.999908	12h	phase_0
0.0879093	0	0	0	0	0	0	0	0	0.0965983	1700006H21Rik	RIKEN cDNA 1700006H21 gene [Source:MGI Symbol;Acc:MGI:1919507]	chr13	Expressed	Non-Significant	0.993797	OutPeriod	OutPhase
0	0	0	0	0	0.0921703	0.0431176	0.102006	0	0.0258526	1700007F19Rik	RIKEN cDNA 1700007F19 gene [Source:MGI Symbol;Acc:MGI:1915100]	chr3	Expressed	Non-Significant	0.966196	12h	phase_Pi
1.07847	1.27489	1.49864	1.00455	1.32148	1.06146	1.09417	1.28058	1.08835	0.986836	1700007J10Rik	RIKEN cDNA 1700007J10 gene [Source:MGI Symbol;Acc:MGI:1916570]	chr11	Expressed	Non-Significant	0.919615	24h	phase_-Pi/2
0.516687	0.192664	0	0.377255	0.200736	0.468214	0.410218	0.463692	0.25216	0.476392	1700007K13Rik	RIKEN cDNA 1700007K13 gene [Source:MGI Symbol;Acc:MGI:1916577]	chr2	Expressed	Non-Significant	1	OutPeriod	OutPhase
10.8346	12.2346	13.2444	11.6811	11.7783	19.5026	16.2869	10.9015	10.1696	8.83718	1700007L15Rik	RIKEN cDNA 1700007L15 gene [Source:MGI Symbol;Acc:MGI:1916581]	chr16	Expressed	Periodic	3.73928e-05	OutPeriod	OutPhase
0	0	0	0	0	0.0260901	0	0	0	0	1700007P06Rik	RIKEN cDNA 1700007P06 gene [Source:MGI Symbol;Acc:MGI:1916558]	chr1	Expressed	Non-Significant	0.999973	OutPeriod	OutPhase
2.9719	4.0664	4.0695	4.52125	3.60844	3.44313	3.13848	2.91476	2.98124	2.9673	1700008J07Rik	RIKEN cDNA 1700008J07 gene [Source:MGI Symbol;Acc:MGI:1916610]	chr7	Expressed	Non-Significant	0.388579	OutPeriod	OutPhase
0.0572587	0.457209	0.556701	0.616587	0.198341	0.121456	0.354096	0.334591	0.618583	0.160599	1700008O03Rik	RIKEN cDNA 1700008O03 gene [Source:MGI Symbol;Acc:MGI:1916599]	chr7	Expressed	Non-Significant	0.676618	OutPeriod	OutPhase
0	0.0673963	0	0.202189	0	0	0	0.0557544	0.0720428	0	1700009J07Rik	RIKEN cDNA 1700009J07 gene [Source:MGI Symbol;Acc:MGI:1914938]	chr10	Expressed	Non-Significant	0.998853	12h	phase_0
0.103974	0.114047	0.34214	0	0	0.267597	0.0812789	0.23325	0.228833	0	1700010I02Rik	RIKEN cDNA 1700010I02 gene [Source:MGI Symbol;Acc:MGI:1922726]	chr3	Expressed	Non-Significant	0.992378	18h	phase_+Pi/2
0.997434	0.654649	0.748093	0.567533	0.648321	0.897266	0.469684	0.844146	3.25188	1.45167	1700010I14Rik	RIKEN cDNA 1700010I14 gene [Source:MGI Symbol;Acc:MGI:1914181]	chr17	Expressed	Non-Significant	0.012787	OutPeriod	OutPhase
0	0	0	0	0	0.051001	0	0	0	0	1700011B04Rik	RIKEN cDNA 1700011B04 gene [Source:MGI Symbol;Acc:MGI:1922894]	chr13	Expressed	Non-Significant	0.999973	OutPeriod	OutPhase
0.145511	0.0589295	0	0	0.176788	0.135501	0.0894004	0.0492603	0	0	1700011L22Rik	RIKEN cDNA 1700011L22 gene [Source:MGI Symbol;Acc:MGI:1914937]	chr8	Expressed	Non-Significant	0.999047	OutPeriod	OutPhase
0	0	0	0	0	0	0	0.0427177	0	0	1700012A03Rik	RIKEN cDNA 1700012A03 gene [Source:MGI Symbol;Acc:MGI:1923632]	chr6	Expressed	Non-Significant	0.999908	12h	phase_Pi
0	0	0	0	0	0	0	0	0.035684	0	1700012B07Rik	RIKEN cDNA 1700012B07 gene [Source:MGI Symbol;Acc:MGI:1916574]	chr11	Expressed	Non-Significant	0.999973	OutPeriod	OutPhase
11.7684	10.6813	13.0499	8.19034	10.8036	9.1677	8.53713	9.68151	8.73566	10.2528	1700012D01Rik	N/A	chr10	Expressed	Non-Significant	0.999912	18h	phase_0
2.1945	2.79454	3.39952	2.48629	2.49781	3.46835	2.90643	2.47021	1.98837	2.03983	1700012D14Rik	RIKEN cDNA 1700012D14 gene [Source:MGI Symbol;Acc:MGI:1922729]	chr7	Expressed	Non-Significant	0.317092	OutPeriod	OutPhase
0	0	0	0	0	0	0	0.0394162	0	0	1700012I11Rik	RIKEN cDNA 1700012I11 gene [Source:MGI Symbol;Acc:MGI:1916584]	chr15	Expressed	Non-Significant	0.999908	12h	phase_Pi
0	0	0	0	0	0	0	0	0	0	9130227L01Rik	RIKEN cDNA 9130227L01 gene [Source:MGI Symbol;Acc:MGI:2445084]	chr1	Non-Expressed	NaN	NA	NaN	NaN
0	0	0	0	0	0	0	0.183438	0	0	1700013D24Rik	RIKEN cDNA 1700013D24 gene [Source:MGI Symbol;Acc:MGI:1924171]	chr6	Expressed	Non-Significant	0.888484	12h	phase_Pi
0	0	0	0	0	0	0.0970376	0	0.103472	0.07486	1700013F07Rik	RIKEN cDNA 1700013F07 gene [Source:MGI Symbol;Acc:MGI:1922754]	chr3	Expressed	Non-Significant	0.999828	OutPeriod	OutPhase
0	0	0	0	0	0	0.0659153	0	0	0	1700015F17Rik	RIKEN cDNA 1700015F17 gene [Source:MGI Symbol;Acc:MGI:2686532]	chr5	Expressed	Non-Significant	0.999908	12h	phase_0
0.0676702	0.168615	0	0	0.505845	0	0.0625412	0	0	0.222571	1700016C15Rik	RIKEN cDNA 1700016C15 gene [Source:MGI Symbol;Acc:MGI:1916678]	chr1	Expressed	Non-Significant	0.99989	OutPeriod	OutPhase
0	0	0	0	0	0	0	0	0	0.0364384	1700016H13Rik	RIKEN cDNA 1700016H13 gene [Source:MGI Symbol;Acc:MGI:1921468]	chr5	Expressed	Non-Significant	0.993797	OutPeriod	OutPhase
8.86472	14.0555	12.6998	15.0208	14.4457	14.9547	14.8255	18.9131	15.3632	10.9358	1700017B05Rik	RIKEN cDNA 1700017B05 gene [Source:MGI Symbol;Acc:MGI:1921461]	chr9	Expressed	Non-Significant	0.162962	30h	OutPhase
41.547	27.1731	26.8554	28.8435	25.8205	34.8405	37.8426	37.4632	33.0329	33.7874	1700018L02Rik	RIKEN cDNA 1700018L02 gene [Source:MGI Symbol;Acc:MGI:1914579]	chr19	Expressed	Non-Significant	0.104501	OutPeriod	OutPhase
0.163711	0.124408	0.184295	0.18893	0	0	0.190071	0.0589683	0.130518	0.423672	1700019A02Rik	RIKEN cDNA 1700019A02 gene [Source:MGI Symbol;Acc:MGI:1916647]	chr1	Expressed	Non-Significant	0.997696	18h	phase_-Pi/2
0.0567448	0	0	0	0	0.0506662	0.056146	0.0548147	0.119247	0.0467305	1700019D03Rik	RIKEN cDNA 1700019D03 gene [Source:MGI Symbol;Acc:MGI:1914330]	chr1	Expressed	Non-Significant	0.999999	24h	phase_Pi
0.413463	0.335679	0.408151	0.439197	0.159689	0.454707	0.307498	0.477604	0.240919	0.390302	1700020D05Rik	RIKEN cDNA 1700020D05 gene [Source:MGI Symbol;Acc:MGI:1922805]	chr19	Expressed	Non-Significant	0.999928	12h	phase_Pi
26.9597	23.2569	22.934	22.3985	24.4381	21.6897	22.1078	25.4351	25.0869	26.8488	1700020I14Rik	RIKEN cDNA 1700020I14 gene [Source:MGI Symbol;Acc:MGI:1913852]	chr2	Expressed	Non-Significant	0.00951683	OutPeriod	OutPhase
0.410902	0.609491	1.12395	0.357829	0.3467	0.691606	1.05287	0.689966	0.626424	0.221071	1700020L24Rik	RIKEN cDNA 1700020L24 gene [Source:MGI Symbol;Acc:MGI:1913580]	chr11	Expressed	Non-Significant	0.936498	OutPeriod	OutPhase
0	0	0	0	0	0	0	0	0.03279	0	1700020N01Rik	RIKEN cDNA 1700020N01 gene [Source:MGI Symbol;Acc:MGI:1914942]	chr10	Expressed	Non-Significant	0.999973	OutPeriod	OutPhase
0	0	0	0	0	0.0874952	0	0.106817	0	0.0934382	1700020N18Rik	RIKEN cDNA 1700020N18 gene [Source:MGI Symbol;Acc:MGI:1914336]	chr1	Expressed	Non-Significant	0.997714	OutPeriod	OutPhase
31.1445	29.6121	29.1513	30.1939	29.491	31.7332	28.1132	34.0511	31.6752	32.7371	1700021F05Rik	RIKEN cDNA 1700021F05 gene [Source:MGI Symbol;Acc:MGI:1915101]	chr10	Expressed	Non-Significant	0.943937	12h	phase_Pi
0	0	0	0	0	0	0	0.049767	0	0	1700021N21Rik	RIKEN cDNA 1700021N21 gene [Source:MGI Symbol;Acc:MGI:1916659]	chr4	Expressed	Non-Significant	0.999908	12h	phase_Pi
0.0486209	0	0	0	0	0.0466833	0.0538162	0	0.0480885	0.111399	1700023F06Rik	RIKEN cDNA 1700023F06 gene [Source:MGI Symbol;Acc:MGI:1916691]	chr11	Expressed	Non-Significant	0.999976	12h	phase_0
0	0	0	0	0	0	0	0	0	0	Snord70	small nucleolar RNA, C/D box 70 [Source:MGI Symbol;Acc:MGI:3819553]	chr1	Non-Expressed	NaN	NA	NaN	NaN
0	0	0	0	0	0	0	0	0	0	Snord11	small nucleolar RNA, C/D box 11 [Source:MGI Symbol;Acc:MGI:3819516]	chr1	Non-Expressed	NaN	NA	NaN	NaN
0.159567	0.316561	0.464842	0.484841	0	0.379694	0	0.162777	0.162102	0.153891	1700024F13Rik	N/A	chr13	Expressed	Non-Significant	0.999794	24h	phase_+Pi/2
0.646029	0.136126	0	0	0.408379	0.421048	0.0997368	0.101848	0.71589	1.9064	1700025B11Rik	RIKEN cDNA 1700025B11 gene [Source:MGI Symbol;Acc:MGI:1923659]	chr15	Expressed	Non-Significant	0.479577	OutPeriod	OutPhase
1.65028	1.38875	1.46172	1.57026	1.13428	1.48736	1.79208	1.60819	1.57906	1.75672	1700025G04Rik	RIKEN cDNA 1700025G04 gene [Source:MGI Symbol;Acc:MGI:1916649]	chr1	Expressed	Non-Significant	0.999432	18h	phase_-Pi/2
0.0464134	0.151338	0.139307	0.140492	0.174214	0.538569	0.0426749	0.150858	0.037957	0.0378753	1700025N23Rik	RIKEN cDNA 1700025N23 gene [Source:MGI Symbol;Acc:MGI:1917236]	chr6	Expressed	Non-Significant	0.108312	24h	phase_+Pi/2
0	0	0	0	0	0	0	0	0.143646	0	1700026F02Rik	RIKEN cDNA 1700026F02 gene [Source:MGI Symbol;Acc:MGI:1916669]	chr8	Expressed	Non-Significant	0.999973	OutPeriod	OutPhase
5.83535	4.01069	4.86328	3.94085	3.22793	5.63197	6.81151	7.82478	7.28482	5.48237	1700028E10Rik	RIKEN cDNA 1700028E10 gene [Source:MGI Symbol;Acc:MGI:1916713]	chr5	Expressed	Periodic	0.00441137	OutPeriod	OutPhase
0	0	0	0	0	0	0.101258	0.105371	0.0492585	0.304653	1700028I16Rik	RIKEN cDNA 1700028I16 gene [Source:MGI Symbol;Acc:MGI:1917253]	chr10	Expressed	Non-Significant	0.184719	OutPeriod	OutPhase
1.7248	0.650705	0.864907	0.610543	0.476664	1.90134	2.23701	2.06424	2.01915	1.90196	1700028J19Rik	RIKEN cDNA 1700028J19 gene [Source:MGI Symbol;Acc:MGI:1917254]	chr7	Expressed	Non-Significant	0.496262	OutPeriod	OutPhase
0.318052	0.0433935	0	0.0371552	0.0930253	0.276754	0.23355	0.231247	0.19496	0.229711	1700028K03Rik	RIKEN cDNA 1700028K03 gene [Source:MGI Symbol;Acc:MGI:1923671]	chr5	Expressed	Non-Significant	0.956489	12h	phase_Pi
0.0545021	0	0	0	0	0	0	0	0	0	9530026F06Rik	RIKEN cDNA 9530026F06 gene [Source:MGI Symbol;Acc:MGI:1924591]	chr1	Non-Expressed	NaN	NA	NaN	NaN
0	0	0	0	0	0	0.0196538	0	0	0	1700029H14Rik	RIKEN cDNA 1700029H14 gene [Source:MGI Symbol;Acc:MGI:1913751]	chr8	Expressed	Non-Significant	0.999908	12h	phase_0
5.82269	6.74179	1.81271	6.95618	11.4565	7.8104	9.65317	7.7337	11.3357	4.36214	1700029I15Rik	RIKEN cDNA 1700029I15 gene [Source:MGI Symbol;Acc:MGI:1916742]	chr2	Expressed	Non-Significant	0.873907	12h	phase_0
0.54639	0.496979	0.743865	0.354659	0.392413	0.583868	0.406409	0.734269	0.54402	0.418972	1700029J07Rik	RIKEN cDNA 1700029J07 gene [Source:MGI Symbol;Acc:MGI:1916729]	chr8	Expressed	Non-Significant	0.302004	18h	phase_0
2.51877	4.34136	3.44566	5.0118	4.56661	1.9276	1.47512	4.4482	1.30607	2.95233	1700030C10Rik	RIKEN cDNA 1700030C10 gene [Source:MGI Symbol;Acc:MGI:1916763]	chr12	Expressed	Periodic	0.00102181	18h	phase_0
0	0	0	0	0	0	0	0.16897	0	0	1700030F04Rik	RIKEN cDNA 1700030F04 gene [Source:MGI Symbol;Acc:MGI:1919513]	chr6	Expressed	Non-Significant	0.999908	12h	phase_Pi
0.741532	1.08636	1.15866	0.758993	1.34142	0.549171	0.414584	0.322608	0.30931	0.518931	1700030J22Rik	RIKEN cDNA 1700030J22 gene [Source:MGI Symbol;Acc:MGI:1916778]	chr8	Expressed	Non-Significant	0.0276789	OutPeriod	OutPhase
5.11159	5.53818	6.00397	4.93509	5.6755	4.66748	5.00445	5.16023	5.91685	5.08827	1700030K09Rik	RIKEN cDNA 1700030K09 gene [Source:MGI Symbol;Acc:MGI:1919504]	chr8	Expressed	Non-Significant	0.125255	30h	phase_-Pi/2
0	0	0	0	0	0	0	0	0	0	Gm13749	predicted gene 13749 [Source:MGI Symbol;Acc:MGI:3649721]	chr1	Non-Expressed	NaN	NA	NaN	NaN
0.389436	1.01103	1.28703	1.5777	0.168349	0.622207	0.483623	0.68191	0.51146	0.529542	1700030L20Rik	RIKEN cDNA 1700030L20 gene [Source:MGI Symbol;Acc:MGI:1917305]	chr3	Expressed	Non-Significant	0.99998	18h	phase_0
0.127133	0.170388	0.146772	0.154439	0.209952	0.436943	0.191497	0.281915	0.10978	0.116698	1700034H15Rik	RIKEN cDNA 1700034H15 gene [Source:MGI Symbol;Acc:MGI:1921515]	chr1	Expressed	Non-Significant	0.340055	12h	phase_Pi
0	0	0	0	0	0.0288566	0	0	0	0.0135218	1700034I23Rik	RIKEN cDNA 1700034I23 gene [Source:MGI Symbol;Acc:MGI:1920547]	chr3	Expressed	Non-Significant	0.958135	12h	phase_Pi
0	0	0	0	0	0	0	0.0212969	0	0	1700034J05Rik	RIKEN cDNA 1700034J05 gene [Source:MGI Symbol;Acc:MGI:1920594]	chr6	Expressed	Non-Significant	0.999908	12h	phase_Pi
0	0	0	0	0	0	0	0	0	0	Crygf	crystallin, gamma F [Source:MGI Symbol;Acc:MGI:88526]	chr1	Non-Expressed	NaN	NA	NaN	NaN
10.5763	10.1448	11.081	9.46152	9.89181	9.24299	9.70423	9.67299	9.9657	9.34667	1700034P13Rik	RIKEN cDNA 1700034P13 gene [Source:MGI Symbol;Acc:MGI:1920581]	chr1	Expressed	Non-Significant	1	OutPeriod	OutPhase
1.65286	0.622805	0.99977	0.421402	0.447244	2.37131	1.35065	1.04978	1.56735	2.67591	1700037C18Rik	RIKEN cDNA 1700037C18 gene [Source:MGI Symbol;Acc:MGI:1920511]	chr16	Expressed	Non-Significant	0.00825731	24h	phase_+Pi/2
16.6961	9.51309	9.52569	9.63621	9.37738	17.3239	20.236	18.0323	19.4509	18.9835	1700037H04Rik	RIKEN cDNA 1700037H04 gene [Source:MGI Symbol;Acc:MGI:1914576]	chr2	Expressed	Non-Significant	0.287506	30h	phase_Pi
0.0426192	0.0425486	0.127646	0	0	0.04199	0.0399107	0.0918036	0.0382243	0.0353935	1700042O10Rik	RIKEN cDNA 1700042O10 gene [Source:MGI Symbol;Acc:MGI:1920571]	chr11	Expressed	Non-Periodic	1	18h	phase_0
0.406297	0.828846	0	0.749062	1.73748	0.145617	2.26671	0.589432	0.507351	0.531764	1700045H11Rik	RIKEN cDNA 1700045H11 gene [Source:MGI Symbol;Acc:MGI:1920598]	chr4	Expressed	Non-Significant	0.546829	18h	phase_-Pi/2
0	0	0	0	0	0	0	0	0	0	Vwc2l	von Willebrand factor C domain-containing protein 2-like [Source:MGI Symbol;Acc:MGI:2444069]	chr1	Non-Expressed	NaN	NA	NaN	NaN
0.149815	0	0	0	0	0.140131	0	0	0.0725196	0.0628789	1700047E10Rik	N/A	chr14	Expressed	Non-Significant	0.94725	12h	phase_Pi
1.70599	1.27842	1.40887	0.744017	1.68236	1.69877	1.29175	1.48016	1.19109	0.898655	1700047M11Rik	RIKEN cDNA 1700047M11 gene [Source:MGI Symbol;Acc:MGI:1914580]	chr1	Expressed	Non-Significant	0.85343	OutPeriod	OutPhase
0.994066	0.593083	1.26543	0	0.513818	0.703585	0.535877	0.435782	0.125807	0.259523	1700048M11Rik	RIKEN cDNA 1700048M11 gene [Source:MGI Symbol;Acc:MGI:1920636]	chr16	Expressed	Non-Significant	0.613941	OutPeriod	OutPhase
3.51347	3.14894	2.81346	2.04374	4.58963	2.56879	1.79461	3.33225	2.09564	1.79979	1700048O20Rik	RIKEN cDNA 1700048O20 gene [Source:MGI Symbol;Acc:MGI:1920637]	chr9	Expressed	Non-Significant	0.555695	18h	phase_0
0.0570396	0.0678914	0	0	0.203674	0	0	0.0654461	0.0491237	0.0459448	1700049E15Rik	RIKEN cDNA 1700049E15 gene [Source:MGI Symbol;Acc:MGI:1920644]	chr6	Expressed	Non-Significant	1	12h	phase_Pi
0.0669481	0.158959	0.111016	0	0.365862	0.0335223	0.066866	0.0409389	0.103645	0.164347	1700051A21Rik	RIKEN cDNA 1700051A21 gene [Source:MGI Symbol;Acc:MGI:1920616]	chr11	Expressed	Non-Significant	0.999479	OutPeriod	OutPhase
3.68109	5.03933	4.95768	5.36797	4.79234	5.0744	3.70272	4.20314	4.72082	3.46395	1700052K11Rik	RIKEN cDNA 1700052K11 gene [Source:MGI Symbol;Acc:MGI:1920681]	chr11	Expressed	Non-Significant	0.167445	18h	phase_+Pi/2
0.668403	0.172666	0	0.517997	0	1.61921	0.606219	0.796387	0.145685	1.08779	1700054M17Rik	RIKEN cDNA 1700054M17 gene [Source:MGI Symbol;Acc:MGI:1920608]	chr2	Expressed	Non-Significant	0.598426	12h	phase_Pi
0	0	0	0	0	0	0	0	0	0	1700027A15Rik	RIKEN cDNA 1700027A15 gene [Source:MGI Symbol;Acc:MGI:1916699]	chr1	Non-Expressed	NaN	NA	NaN	NaN
0	0	0	0	0	0	0	0	0	0	D530049I02Rik	RIKEN cDNA D530049I02 gene [Source:MGI Symbol;Acc:MGI:1925968]	chr1	Non-Expressed	NaN	NA	NaN	NaN
5.64191	5.65525	6.64391	6.73285	3.58898	3.44006	2.60525	4.34205	3.79622	6.11471	1700056E22Rik	RIKEN cDNA 1700056E22 gene [Source:MGI Symbol;Acc:MGI:1920613]	chr1	Expressed	Non-Significant	0.0859159	OutPeriod	OutPhase
0.0921463	0.515739	0.822198	0.547775	0.177245	0.165654	0.117855	0.198577	0.0378792	0.0377027	1700057G04Rik	RIKEN cDNA 1700057G04 gene [Source:MGI Symbol;Acc:MGI:1925709]	chr9	Expressed	Non-Significant	0.857685	18h	phase_0
0	0	0	0	0	0.191267	0.248361	0.114466	0.0840265	0.17794	1700060C16Rik	RIKEN cDNA 1700060C16 gene [Source:MGI Symbol;Acc:MGI:1920675]	chr6	Expressed	Non-Significant	0.999873	24h	phase_Pi
0.0326657	0.106658	0.0961352	0.0523163	0.171524	0.0338839	0.0301524	0.0667842	0	0.0674524	1700061G19Rik	RIKEN cDNA 1700061G19 gene [Source:MGI Symbol;Acc:MGI:1925875]	chr17	Expressed	Non-Significant	0.0875007	18h	phase_0
0.765166	0.654095	0.845649	0.550178	0.566457	1.15161	0.678026	0.63896	0.54047	0.604469	1700061I17Rik	RIKEN cDNA 1700061I17 gene [Source:MGI Symbol;Acc:MGI:1920612]	chr3	Expressed	Non-Significant	0.182221	OutPeriod	OutPhase
0.949605	0.74927	0.435308	1.54343	0.269069	1.1611	1.44581	1.09031	0.808609	1.07312	1700063D05Rik	RIKEN cDNA 1700063D05 gene [Source:MGI Symbol;Acc:MGI:1925750]	chr9	Expressed	Non-Significant	0.815412	30h	OutPhase
0	0	0	0	0	0	0.0676623	0	0	0	1700064M15Rik	RIKEN cDNA 1700064M15 gene [Source:MGI Symbol;Acc:MGI:1920707]	chr12	Expressed	Non-Significant	0.999908	12h	phase_0
0	0	0	0	0	0	0	0	0	0	Mir26b	microRNA 26b [Source:MGI Symbol;Acc:MGI:2676901]	chr1	Non-Expressed	NaN	NA	NaN	NaN
0.368763	0.328485	0.388164	0.597292	0	0.267245	0.157834	0	0.162518	0.213314	1700065D16Rik	RIKEN cDNA 1700065D16 gene [Source:MGI Symbol;Acc:MGI:1920660]	chr9	Expressed	Non-Significant	0.999999	30h	OutPhase
0	0	0	0	0	0	0	0	0.100762	0	1700066B17Rik	RIKEN cDNA 1700066B17 gene [Source:MGI Symbol;Acc:MGI:1920676]	chr1	Expressed	Non-Significant	0.999973	OutPeriod	OutPhase
0.0742163	0.0491036	0	0.0941224	0.0531885	0.154774	0.141864	0.132018	0.0421	0.166523	1700066B19Rik	RIKEN cDNA 1700066B19 gene [Source:MGI Symbol;Acc:MGI:1920699]	chr18	Expressed	Non-Significant	0.342002	24h	phase_Pi
21.658	24.5683	25.2524	23.3359	25.1166	28.731	22.4502	25.2193	22.4259	19.1104	1700066M21Rik	RIKEN cDNA 1700066M21 gene [Source:MGI Symbol;Acc:MGI:1920717]	chr1	Expressed	Non-Significant	0.113338	18h	phase_+Pi/2
0	0	0	0	0	0	0.0373096	0	0	0	1700066O22Rik	RIKEN cDNA 1700066O22 gene [Source:MGI Symbol;Acc:MGI:1920651]	chr18	Expressed	Non-Significant	0.999908	12h	phase_0
1.17526	1.42431	1.33387	1.11139	1.82766	2.26446	2.27069	2.50347	1.29121	1.33027	1700067K01Rik	RIKEN cDNA 1700067K01 gene [Source:MGI Symbol;Acc:MGI:1920703]	chr8	Expressed	Non-Significant	0.533584	30h	phase_Pi
0	0	0	0	0	0	0	0.0394864	0.037114	0	1700071K01Rik	RIKEN cDNA 1700071K01 gene [Source:MGI Symbol;Acc:MGI:3588264]	chr11	Expressed	Non-Significant	0.997315	18h	phase_0
0.960356	1.52385	0.775146	1.79185	2.00454	1.66308	1.45725	0.517366	0.742229	0.873111	1700071M16Rik	RIKEN cDNA 1700071M16 gene [Source:MGI Symbol;Acc:MGI:1920754]	chr17	Expressed	Non-Significant	0.019646	OutPeriod	OutPhase
0.00731386	0	0	0	0	0	0.0062366	0	0	0	1700073E17Rik	RIKEN cDNA 1700073E17 gene [Source:MGI Symbol;Acc:MGI:1920734]	chr6	Expressed	Non-Significant	0.999908	12h	phase_0
2.18984	7.03518	8.06352	4.54614	8.49588	6.2885	4.75462	3.44707	3.23051	2.3652	1700084E18Rik	RIKEN cDNA 1700084E18 gene [Source:MGI Symbol;Acc:MGI:1914600]	chr2	Expressed	Non-Significant	0.0437787	OutPeriod	OutPhase
0.0595464	0	0	0	0	0	0	0	0	0.0692252	1700084J12Rik	RIKEN cDNA 1700084J12 gene [Source:MGI Symbol;Acc:MGI:1920736]	chr15	Expressed	Non-Significant	0.993797	OutPeriod	OutPhase
0	0	0	0	0	0	0.262795	0	0	0	1700086L19Rik	RIKEN cDNA 1700086L19 gene [Source:MGI Symbol;Acc:MGI:1921534]	chr12	Expressed	Non-Significant	0.999908	12h	phase_0
3.99298	4.15745	5.0566	3.31229	4.10345	4.45965	3.74297	3.80084	3.61819	4.14077	1700086O06Rik	RIKEN cDNA 1700086O06 gene [Source:MGI Symbol;Acc:MGI:1920766]	chr18	Expressed	Non-Significant	0.997777	30h	OutPhase
8.63697	7.79661	7.29395	8.64167	7.4542	6.84366	8.97391	7.4505	8.14732	7.74148	1700088E04Rik	RIKEN cDNA 1700088E04 gene [Source:MGI Symbol;Acc:MGI:1920774]	chr15	Expressed	Non-Significant	0.946084	24h	phase_-Pi/2
2.42179	0.221711	0	0.319823	0.34531	5.76119	3.58705	5.17327	2.42766	2.26472	1700092C10Rik	RIKEN cDNA 1700092C10 gene [Source:MGI Symbol;Acc:MGI:1920804]	chr14	Expressed	Periodic	0.00483992	12h	phase_Pi
0.177143	0.163168	0.489505	0	0	0.900419	0.378292	0.349599	0.632864	0.627014	1700092M07Rik	RIKEN cDNA 1700092M07 gene [Source:MGI Symbol;Acc:MGI:1921557]	chr19	Expressed	Non-Significant	0.781514	24h	phase_+Pi/2
0.119863	0.0355972	0.106791	0	0	0	0.0298087	0	0.0641923	0	1700093K21Rik	RIKEN cDNA 1700093K21 gene [Source:MGI Symbol;Acc:MGI:1914608]	chr11	Expressed	Non-Significant	0.900938	OutPeriod	OutPhase
3.7121	4.48622	4.4381	5.14956	3.87102	3.39779	4.12234	4.26029	3.33667	3.44806	1700094D03Rik	RIKEN cDNA 4933434E20 gene [Source:MGI Symbol;Acc:MGI:1914027]	chr3	Expressed	Non-Significant	0.0989031	18h	phase_0
0.898941	0.960483	0.714321	0.766528	1.4006	0.795743	0.635442	1.07646	0.919562	0.803816	1700094J05Rik	RIKEN cDNA 1700094J05 gene [Source:MGI Symbol;Acc:MGI:1914773]	chr10	Expressed	Non-Significant	0.999996	18h	phase_0
0	0.058442	0	0	0.175326	0	0	0	0	0	1700095B10Rik	RIKEN cDNA 1700095B10 gene [Source:MGI Symbol;Acc:MGI:1914610]	chr5	Expressed	Non-Significant	0.999955	24h	phase_-Pi/2
0	0.129664	0.388993	0	0	0	0.104599	0	0.117763	0	1700096J18Rik	RIKEN cDNA 1700096J18 gene [Source:MGI Symbol;Acc:MGI:1915177]	chr11	Expressed	Non-Significant	0.997729	OutPeriod	OutPhase
0	0	0	0	0	0	0	0	0	0	Gm17751	predicted gene, 17751 [Source:MGI Symbol;Acc:MGI:5009832]	chr1	Non-Expressed	NaN	NA	NaN	NaN
6.72078	6.03634	6.8831	5.62246	5.60347	6.7626	4.07331	5.48831	5.15417	5.8366	1700096K18Rik	RIKEN cDNA 1700096K18 gene [Source:MGI Symbol;Acc:MGI:1920821]	chr5	Expressed	Non-Significant	0.967473	18h	phase_+Pi/2
0	0.34019	0.188979	0.83159	0	0	0.051856	0	0.183304	0.051084	1700097N02Rik	RIKEN cDNA 1700097N02 gene [Source:MGI Symbol;Acc:MGI:1914772]	chr17	Expressed	Non-Significant	0.888773	24h	phase_-Pi/2
0.424849	0.536385	0.4617	0.155249	0.992204	0.262018	0.30476	0.3046	0.295981	0.43663	1700101I11Rik	RIKEN cDNA 1700101I11 gene [Source:MGI Symbol;Acc:MGI:1915180]	chr6	Expressed	Non-Significant	0.99997	18h	phase_+Pi/2
0.987544	1.783	1.45661	2.62833	1.26407	1.24253	2.07319	1.0731	0.494105	0.721412	1700102H20Rik	N/A	chr17	Expressed	Non-Significant	0.538806	OutPeriod	OutPhase
0	0	0	0	0	0	0	0	0	0	1700016L21Rik	RIKEN cDNA 1700016L21 gene [Source:MGI Symbol;Acc:MGI:1919458]	chr1	Non-Expressed	NaN	NA	NaN	NaN
0	0	0	0	0	0	0	0	0	0	Nyap2	neuronal tyrosine-phophorylated phosphoinositide 3-kinase adaptor 2 [Source:MGI Symbol;Acc:MGI:2443135]	chr1	Non-Expressed	NaN	NA	NaN	NaN
0.508558	0.917436	1.40941	0.773823	0.569077	0.504137	0.971207	0.806365	0.5119	0.408811	1700102P08Rik	RIKEN cDNA 1700102P08 gene [Source:MGI Symbol;Acc:MGI:2148248]	chr9	Expressed	Non-Significant	0.76587	24h	phase_-Pi/2
0	0	0	0	0	0.0973184	0	0	0	0.119691	1700105P06Rik	RIKEN cDNA 1700105P06 gene [Source:MGI Symbol;Acc:MGI:1915479]	chr19	Expressed	Non-Significant	0.9997	12h	phase_Pi
0.420498	0.214903	0	0.289943	0.354765	0.237623	0.376056	0.314367	0.0556671	0.198206	1700108F19Rik	RIKEN cDNA 1700108F19 gene [Source:MGI Symbol;Acc:MGI:1920814]	chr14	Expressed	Non-Significant	0.993623	24h	phase_Pi
0	0	0	0	0	0.197885	0	0	0	0	1700108J01Rik	RIKEN cDNA 1700108J01 gene [Source:MGI Symbol;Acc:MGI:1915495]	chr14	Expressed	Non-Significant	0.999973	OutPeriod	OutPhase
0.172714	0.314817	0.166463	0.318437	0.45955	0.405647	0.264154	0.344109	0.413355	0.208967	1700109H08Rik	RIKEN cDNA 1700109H08 gene [Source:MGI Symbol;Acc:MGI:1924286]	chr5	Expressed	Non-Significant	0.999996	18h	phase_+Pi/2
0	0	0	0	0	0	0	0	0	0	Mir5126	microRNA 5126 [Source:MGI Symbol;Acc:MGI:4950451]	chr1	Non-Expressed	NaN	NA	NaN	NaN
0	0.0837297	0	0	0.251189	0.13787	0	0	0.0602427	0	1700110C19Rik	RIKEN cDNA 1700110C19 gene [Source:MGI Symbol;Acc:MGI:1923884]	chr17	Expressed	Non-Significant	0.995448	12h	phase_0
0.0587582	0	0	0	0	0	0.214926	0	0.0484406	0.0504089	1700110K17Rik	RIKEN cDNA 1700110K17 gene [Source:MGI Symbol;Acc:MGI:1920808]	chr9	Expressed	Non-Significant	0.99962	OutPeriod	OutPhase
0	0.100971	0	0.302914	0	0.0847035	0.234678	0.169992	0	0	1700112J05Rik	RIKEN cDNA 1700112J05 gene [Source:MGI Symbol;Acc:MGI:3696786]	chr5	Expressed	Non-Significant	0.77692	OutPeriod	OutPhase
15.9588	23.9138	25.229	21.6814	24.831	22.8178	19.2146	19.6553	17.5492	14.5525	1700113A16Rik	RIKEN cDNA 1700113A16 gene [Source:MGI Symbol;Acc:MGI:1923892]	chr3	Expressed	Non-Significant	0.254043	OutPeriod	OutPhase
0.203565	0.279645	0.299613	0.414995	0.124326	0	0.125253	0.103814	0.0393104	0.0894194	1700113H08Rik	RIKEN cDNA 1700113H08 gene [Source:MGI Symbol;Acc:MGI:1923890]	chr10	Expressed	Non-Significant	0.387767	18h	phase_0
2.03878	1.38007	0.947361	2.00389	1.18897	2.8568	2.256	2.46165	2.13726	2.46589	1700119H24Rik	RIKEN cDNA 1700119H24 gene [Source:MGI Symbol;Acc:MGI:1923899]	chr16	Expressed	Non-Significant	0.985776	24h	phase_Pi
1.72197	2.70279	3.17545	0.685869	4.24706	2.91065	2.35033	2.69766	2.41942	1.72863	1700120C14Rik	RIKEN cDNA 1700120C14 gene [Source:MGI Symbol;Acc:MGI:1920850]	chr15	Expressed	Non-Significant	1	18h	phase_0
0.960386	1.80239	2.55354	1.62767	1.22596	2.62342	4.24833	2.37448	2.04249	1.14666	1700120K04Rik	RIKEN cDNA 1700120K04 gene [Source:MGI Symbol;Acc:MGI:1915482]	chr7	Expressed	Periodic	0.000996945	OutPeriod	OutPhase
0.2282	0.155286	0.228561	0.237297	0	0.527208	0.369057	0.174328	0.190808	0.27673	1700123M08Rik	RIKEN cDNA 1700123M08 gene [Source:MGI Symbol;Acc:MGI:1923915]	chr4	Expressed	Non-Significant	0.931093	30h	OutPhase
30.2624	32.2904	30.4358	32.5301	33.9051	28.9921	28.4782	33.1851	29.9891	30.5999	1700123O20Rik	RIKEN cDNA 1700123O20 gene [Source:MGI Symbol;Acc:MGI:1920893]	chr14	Expressed	Non-Significant	0.15641	18h	phase_0
0	0	0	0	0	0.0531828	0	0	0	0	1700125G22Rik	RIKEN cDNA 1700125G22 gene [Source:MGI Symbol;Acc:MGI:1923907]	chr3	Expressed	Non-Significant	0.999973	OutPeriod	OutPhase
0.0395628	0	0	0	0	0	0.0317781	0.0337967	0	0	1700125H20Rik	RIKEN cDNA 1700125H20 gene [Source:MGI Symbol;Acc:MGI:1920884]	chr11	Expressed	Non-Significant	0.996269	12h	phase_Pi
0.0437847	0	0	0	0	0.0759514	0	0	0	0.0338887	1700128F08Rik	RIKEN cDNA 1700128F08 gene [Source:MGI Symbol;Acc:MGI:1923919]	chr9	Expressed	Non-Significant	0.957398	12h	phase_Pi
0.0231172	0.0231534	0.0694603	0	0	0.0392958	0.0208318	0.0183265	0	0.0468743	1810006J02Rik	RIKEN cDNA 1810006J02 gene [Source:MGI Symbol;Acc:MGI:1916280]	chr1	Expressed	Non-Significant	1	OutPeriod	OutPhase
105.08	78.1856	81.3871	77.6003	75.5694	96.0804	95.612	119.99	112.674	120.437	1810008I18Rik	RIKEN cDNA 1810008I18 gene [Source:MGI Symbol;Acc:MGI:1920875]	chr7	Expressed	Non-Significant	0.0362892	OutPeriod	OutPhase
43.7662	52.5593	48.3908	53.0163	56.2709	52.1753	45.9268	54.8581	48.9178	46.2071	1810009A15Rik	RIKEN cDNA 1810009A15 gene [Source:MGI Symbol;Acc:MGI:1913526]	chr19	Expressed	Non-Significant	0.867778	18h	phase_0
0	0	0	0	0	0	0	0	0	0	Akp3	alkaline phosphatase 3, intestine, not Mn requiring [Source:MGI Symbol;Acc:MGI:87984]	chr1	Non-Expressed	NaN	NA	NaN	NaN
0	0	0	0	0	0	0	0	0	0	Prss56	protease, serine 56 [Source:MGI Symbol;Acc:MGI:1916703]	chr1	Non-Expressed	NaN	NA	NaN	NaN
0	0	0	0	0	0	0	0	0	0	Chrnd	cholinergic receptor, nicotinic, delta polypeptide [Source:MGI Symbol;Acc:MGI:87893]	chr1	Non-Expressed	NaN	NA	NaN	NaN
0	0	0	0	0	0	0	0	0	0	Chrng	cholinergic receptor, nicotinic, gamma polypeptide [Source:MGI Symbol;Acc:MGI:87895]	chr1	Non-Expressed	NaN	NA	NaN	NaN
0.162362	0.0656446	0	0.196934	0	0.222254	0.100406	0.0563469	0.0540898	0.0607537	1810010D01Rik	RIKEN cDNA 1810010D01 gene [Source:MGI Symbol;Acc:MGI:1916283]	chr7	Expressed	Non-Significant	0.995334	30h	OutPhase
11.3934	10.1451	10.6587	10.1569	9.61962	11.9305	9.93575	8.20602	8.34862	12.1117	1810010H24Rik	RIKEN cDNA 1810010H24 gene [Source:MGI Symbol;Acc:MGI:1916316]	chr11	Expressed	Non-Significant	0.0163049	30h	phase_+Pi/2
0.764676	0.681713	1.17438	0.870764	0	0.583039	0.388569	0.756497	0.562121	0.79837	1810012K16Rik	RIKEN cDNA 1810012K16 gene [Source:MGI Symbol;Acc:MGI:1916358]	chr8	Expressed	Non-Significant	1	18h	phase_0
0	0	0	0	0	0.213417	0	0.198125	0	0	1810013A23Rik	N/A	chr17	Expressed	Non-Significant	0.996974	OutPeriod	OutPhase
24.1891	18.1976	17.8418	18.2199	18.5311	21.0248	19.4606	18.6693	15.9694	22.2925	1810013L24Rik	RIKEN cDNA 1810013L24 gene [Source:MGI Symbol;Acc:MGI:1916303]	chr16	Expressed	Periodic	0.00306866	OutPeriod	OutPhase
7.86496	8.51816	9.97953	7.32691	8.24803	8.48981	7.03627	7.27917	6.21085	7.69859	1810014B01Rik	RIKEN cDNA 1810014B01 gene [Source:MGI Symbol;Acc:MGI:1913513]	chr10	Expressed	Non-Significant	0.788769	OutPeriod	OutPhase
32.5363	39.5336	42.6971	35.3376	40.5663	49.6235	25.3923	41.8138	28.129	24.588	1810019D21Rik	RIKEN cDNA 1810019D21 gene [Source:MGI Symbol;Acc:MGI:1917021]	chr8	Expressed	Non-Significant	0.0307798	18h	phase_+Pi/2
0.157722	0.0393885	0	0.118166	0	0.0349558	0.0629674	0.0365159	0.0355147	0.070566	1810020O05Rik	Riken cDNA 1810020O05 gene [Source:MGI Symbol;Acc:MGI:3586838]	chr6	Expressed	Non-Significant	1	OutPeriod	OutPhase
11.6564	14.0742	15.3829	11.8831	14.9565	9.11764	10.7582	9.3685	9.0437	10.4305	1810021B22Rik	RIKEN cDNA 1810021B22 gene [Source:MGI Symbol;Acc:MGI:1916370]	chr15	Expressed	Non-Significant	0.0671622	12h	phase_0
82.5955	79.3221	70.9748	80.0903	86.9013	97.6838	94.7588	97.2553	88.8466	93.1483	1810022K09Rik	RIKEN cDNA 1810022K09 gene [Source:MGI Symbol;Acc:MGI:1916376]	chr3	Expressed	Non-Significant	0.999997	24h	phase_Pi
0.0689621	0.105135	0.101642	0.213763	0	0.135133	0.257064	0.0651446	0.0934272	0.0413806	1810024B03Rik	RIKEN cDNA 1810024B03 gene [Source:MGI Symbol;Acc:MGI:1925560]	chr2	Expressed	Non-Significant	0.745172	OutPeriod	OutPhase
14.1053	12.0686	13.0558	12.254	10.896	12.1765	12.4681	16.7237	13.9889	15.7726	1810026B05Rik	RIKEN cDNA 1810026B05 gene [Source:MGI Symbol;Acc:MGI:1916420]	chr7	Expressed	Non-Significant	0.114966	OutPeriod	OutPhase
11.6962	12.0821	11.8796	10.9158	13.4508	11.8721	11.5281	10.957	12.1326	12.2774	1810030O07Rik	RIKEN cDNA 1810030O07 gene [Source:MGI Symbol;Acc:MGI:1916405]	chrX	Expressed	Non-Significant	0.556819	30h	phase_0
0	0	0	0	0	0	0	0	0	0	1700067G17Rik	RIKEN cDNA 1700067G17 gene [Source:MGI Symbol;Acc:MGI:1920725]	chr1	Non-Expressed	NaN	NA	NaN	NaN
7.80574	9.79251	12.4387	8.34511	8.59369	9.00705	9.27918	6.99389	6.93407	5.99896	1810032O08Rik	RIKEN cDNA 1810032O08 gene [Source:MGI Symbol;Acc:MGI:1913543]	chr11	Expressed	Non-Significant	0.324289	OutPeriod	OutPhase
18.4997	16.4829	15.8407	15.4523	18.1556	15.7318	11.6979	18.3874	14.0537	19.1498	1810034E14Rik	RIKEN cDNA 1810034E14 gene [Source:MGI Symbol;Acc:MGI:1913753]	chr13	Expressed	Non-Significant	0.133066	12h	phase_Pi
33.073	29.7302	27.3101	29.4349	32.4457	27.3066	28.5258	30.2509	29.5307	33.1572	1810037I17Rik	RIKEN cDNA 1810037I17 gene [Source:MGI Symbol;Acc:MGI:1914954]	chr3	Expressed	Non-Significant	0.944687	OutPeriod	OutPhase
15.8006	15.3171	16.8982	13.887	15.166	11.0121	14.0331	10.9372	12.175	12.4376	1810043G02Rik	RIKEN cDNA 1810043G02 gene [Source:MGI Symbol;Acc:MGI:1915134]	chr10	Expressed	Non-Significant	0.0933868	12h	phase_0
31.5349	44.6082	47.7633	41.1474	44.914	33.7189	33.1043	26.9447	27.1684	29.9331	1810044D09Rik	RIKEN cDNA 1810044D09 gene [Source:MGI Symbol;Acc:MGI:1917048]	chr6	Expressed	Non-Significant	0.077874	OutPeriod	OutPhase
9.16636	3.67843	4.03204	3.55024	3.45301	17.8914	11.9772	13.3607	9.70089	14.729	1810046K07Rik	RIKEN cDNA 1810046K07 gene [Source:MGI Symbol;Acc:MGI:1917059]	chr9	Expressed	Non-Significant	0.0131525	12h	phase_Pi
0.618069	7.37979	7.18488	2.08663	12.8679	4.3876	5.50713	1.41689	0.234924	1.09058	1810053B23Rik	RIKEN cDNA 1810053B23 gene [Source:MGI Symbol;Acc:MGI:1917107]	chr16	Expressed	Periodic	0.00437425	OutPeriod	OutPhase
42.1103	55.5876	51.3941	61.8347	53.5338	41.4825	70.1825	42.897	31.9417	46.3124	1810055G02Rik	RIKEN cDNA 1810055G02 gene [Source:MGI Symbol;Acc:MGI:1919306]	chr19	Expressed	Non-Significant	0.319454	18h	phase_-Pi/2
71.8856	68.2853	62.6611	67.3266	74.868	67.7249	70.857	61.9654	59.5269	62.7807	1810058I24Rik	RIKEN cDNA 1810058I24 gene [Source:MGI Symbol;Acc:MGI:1914955]	chr6	Expressed	Non-Significant	0.0720899	OutPeriod	OutPhase
3.28229	5.12054	6.00785	3.76946	5.5843	2.41939	1.98602	3.26801	2.67879	4.23443	1810062G17Rik	RIKEN cDNA 1810062G17 gene [Source:MGI Symbol;Acc:MGI:1919532]	chr3	Expressed	Non-Significant	0.0425751	OutPeriod	OutPhase
0.787262	0.562887	0.777416	0.205613	0.705632	0.363656	1.01791	0.384576	0.476675	1.31045	1810062O18Rik	RIKEN cDNA 1810062O18 gene [Source:MGI Symbol;Acc:MGI:1922852]	chr14	Expressed	Non-Significant	0.772473	18h	phase_-Pi/2
2.28051	0.798995	1.05507	0.755745	0.58617	1.87445	1.1916	2.38796	1.58211	2.02109	1810064F22Rik	RIKEN cDNA 1810064F22 gene [Source:MGI Symbol;Acc:MGI:1917112]	chr9	Expressed	Non-Significant	0.376488	12h	phase_Pi
0	0.0540337	0.162101	0	0	0	0	0	0	0	1810065E05Rik	RIKEN cDNA 1810065E05 gene [Source:MGI Symbol;Acc:MGI:1917114]	chr11	Expressed	Non-Significant	0.999955	24h	phase_-Pi/2
28.265	45.5018	41.9516	48.2472	46.3066	53.2798	32.3124	26.847	32.0085	44.1372	2010003K11Rik	RIKEN cDNA 2010003K11 gene [Source:MGI Symbol;Acc:MGI:1917111]	chr19	Expressed	Periodic	0.00101005	30h	phase_+Pi/2
0.0881332	0.0950987	0	0.285296	0	0.0868231	0.0741112	0.0862059	0.0751434	0	2010009K17Rik	RIKEN cDNA 2010009K17 gene [Source:MGI Symbol;Acc:MGI:1919590]	chr2	Expressed	Non-Periodic	1	OutPeriod	OutPhase
0	0	0	0	0	0	0	0	0	0	Olfr1413	olfactory receptor 1413 [Source:MGI Symbol;Acc:MGI:3031247]	chr1	Non-Expressed	NaN	NA	NaN	NaN
0	0	0	0	0	0	0	0	0	0	Olfr1412	olfactory receptor 1412 [Source:MGI Symbol;Acc:MGI:3031246]	chr1	Non-Expressed	NaN	NA	NaN	NaN
0	0	0	0	0	0	0	0	0	0	Olfr1411	olfactory receptor 1411 [Source:MGI Symbol;Acc:MGI:3031245]	chr1	Non-Expressed	NaN	NA	NaN	NaN
0	0	0	0	0	0	0	0	0	0	Olfr1410	olfactory receptor 1410 [Source:MGI Symbol;Acc:MGI:3031244]	chr1	Non-Expressed	NaN	NA	NaN	NaN
0	0	0	0	0	0	0	0	0	0	Olfr12	olfactory receptor 12 [Source:MGI Symbol;Acc:MGI:107863]	chr1	Non-Expressed	NaN	NA	NaN	NaN
0.0878664	0	0	0	0	0	0	0.0855556	0	0	2010010A06Rik	RIKEN cDNA 2010010A06 gene [Source:MGI Symbol;Acc:MGI:1913686]	chr18	Expressed	Non-Significant	0.999908	12h	phase_Pi
0	0	0	0	0	0	0	0	0	0	Mir149	microRNA 149 [Source:MGI Symbol;Acc:MGI:2676834]	chr1	Non-Expressed	NaN	NA	NaN	NaN
0.148253	0.160529	0.183515	0.194391	0.103681	0.11743	0.131534	0.176289	0.166264	0.0877673	2010016I18Rik	RIKEN cDNA 2010016I18 gene [Source:MGI Symbol;Acc:MGI:1916456]	chr3	Expressed	Non-Significant	1	18h	phase_0
0	0.094747	0	0.284241	0	0.0893178	0	0.35748	0.0753171	0.144394	2010106C02Rik	RIKEN cDNA 2010106C02 gene [Source:MGI Symbol;Acc:MGI:1919354]	chr17	Expressed	Non-Significant	0.999008	18h	phase_0
0.10292	0.0467148	0	0	0.140144	0	0.02923	0	0	0.0784594	2010106E10Rik	RIKEN cDNA 2010106E10 gene [Source:MGI Symbol;Acc:MGI:1914965]	chrX	Expressed	Non-Significant	0.983474	OutPeriod	OutPhase
0.820334	2.22212	2.68509	1.77446	2.2068	1.4411	0.787837	0.825621	0.954689	0.817446	2010109A12Rik	RIKEN cDNA 2010109A12 gene [Source:MGI Symbol;Acc:MGI:1922860]	chr5	Expressed	Non-Significant	0.187051	OutPeriod	OutPhase
0	0	0	0	0	0	0	0	0	0	Aqp12	aquaporin 12 [Source:MGI Symbol;Acc:MGI:2664636]	chr1	Non-Expressed	NaN	NA	NaN	NaN
0.223797	0.162153	0.263555	0.141607	0.0812986	0.196043	0.541546	0.132708	0.214333	0.247962	2010109I03Rik	RIKEN cDNA 2010109I03 gene [Source:MGI Symbol;Acc:MGI:1914288]	chr15	Expressed	Non-Significant	0.999954	18h	phase_-Pi/2
7.33392	8.32928	8.0572	7.08721	9.84344	8.51557	8.8135	7.88354	6.54327	6.76396	2010111I01Rik	RIKEN cDNA 2010111I01 gene [Source:MGI Symbol;Acc:MGI:1919311]	chr13	Expressed	Non-Significant	0.0577091	OutPeriod	OutPhase
3.09166	1.71221	1.69932	0.909381	2.52793	1.76904	7.53803	3.56428	2.53507	5.19303	2010204K13Rik	RIKEN cDNA 2010204K13 gene [Source:MGI Symbol;Acc:MGI:1922859]	chrX	Expressed	Non-Significant	0.311509	24h	phase_Pi
0.113549	0.147311	0.13762	0.169729	0.134584	0.0491792	0.177801	0.0888253	0.0734894	0.121583	2010300C02Rik	RIKEN cDNA 2010300C02 gene [Source:MGI Symbol;Acc:MGI:1919347]	chr1	Expressed	Non-Significant	0.52116	18h	phase_-Pi/2
0.896083	2.08219	1.74531	2.80094	1.70032	2.43066	0.974979	1.51069	0.836871	0.824155	2010308F09Rik	RIKEN cDNA 2010308F09 gene [Source:MGI Symbol;Acc:MGI:1919372]	chrX	Expressed	Non-Significant	0.34933	OutPeriod	OutPhase
0.0457702	0.0606918	0	0	0.182075	0.353753	0.0400807	0.0453088	0.0883477	0.142247	2010310C07Rik	RIKEN cDNA 2010310C07 gene [Source:MGI Symbol;Acc:MGI:1919381]	chr6	Expressed	Non-Significant	0.983982	18h	phase_Pi
16.6052	16.8782	15.6533	18.6934	16.288	17.893	17.1502	16.9404	14.7053	16.2524	2010315B03Rik	RIKEN cDNA 2010315B03 gene [Source:MGI Symbol;Acc:MGI:1919321]	chr9	Expressed	Non-Significant	0.988269	30h	OutPhase
27.9053	33.3239	33.4443	28.3279	38.1994	24.4562	20.3036	22.3506	22.9645	23.9798	2010320M18Rik	RIKEN cDNA 2010320M18 gene [Source:MGI Symbol;Acc:MGI:1919343]	chr8	Expressed	Non-Significant	0.174685	OutPeriod	OutPhase
57.9801	36.1498	29.8037	31.8769	46.7688	42.5322	47.2768	53.9919	59.4878	66.3221	2200002D01Rik	RIKEN cDNA 2200002D01 gene [Source:MGI Symbol;Acc:MGI:1919525]	chr7	Expressed	Non-Significant	0.0320302	OutPeriod	OutPhase
0.497938	0.200329	0.600986	0	0	0.570847	0.343276	0.211489	0.450101	0.275578	2200002J24Rik	RIKEN cDNA 2200002J24 gene [Source:MGI Symbol;Acc:MGI:1916397]	chr7	Expressed	Random	0.999201	18h	phase_Pi
0	0.162539	0.417152	0.0704666	0	0.0673155	0	0	0	0	2210010C04Rik	RIKEN cDNA 2210010C04 gene [Source:MGI Symbol;Acc:MGI:1914623]	chr6	Expressed	Non-Significant	0.956772	OutPeriod	OutPhase
0	0	0	0	0	0	0	0	0	0	Neu4	sialidase 4 [Source:MGI Symbol;Acc:MGI:2661364]	chr1	Non-Expressed	NaN	NA	NaN	NaN
0	0	0	0	0	0	0	0	0	0	4930440C22Rik	RIKEN cDNA 4930440C22 gene [Source:MGI Symbol;Acc:MGI:1921939]	chr1	Non-Expressed	NaN	NA	NaN	NaN
25.1647	24.6333	24.5648	24.2888	25.0464	26.5292	25.4805	27.0724	25.9174	25.2975	2210016F16Rik	RIKEN cDNA 2210016F16 gene [Source:MGI Symbol;Acc:MGI:1917403]	chr13	Expressed	Non-Significant	0.516514	12h	phase_Pi
24.6983	22.5638	23.0124	21.121	23.5581	20.506	19.1231	23.7594	22.4054	25.5236	2210016L21Rik	RIKEN cDNA 2210016L21 gene [Source:MGI Symbol;Acc:MGI:1919607]	chr5	Expressed	Non-Significant	0.267243	OutPeriod	OutPhase
11.1218	10.7998	10.271	10.6395	11.4889	8.56008	5.81536	9.02143	8.60217	10.2056	2210039B01Rik	RIKEN cDNA 2210039B01 gene [Source:MGI Symbol;Acc:MGI:1920894]	chr12	Expressed	Non-Significant	0.0142074	30h	OutPhase
0	0	0	0	0	0	0	0	0	0	Slco6d1	solute carrier organic anion transporter family, member 6d1 [Source:MGI Symbol;Acc:MGI:1918116]	chr1	Non-Expressed	NaN	NA	NaN	NaN
0.170121	0	0	0	0	0.329177	0	0	0	0.0661874	2210407C18Rik	RIKEN cDNA 2210407C18 gene [Source:MGI Symbol;Acc:MGI:1925604]	chr11	Expressed	Non-Significant	0.998803	12h	phase_Pi
0	0	0	0	0	0	0	0	0	0	Gm20268	predicted gene, 20268 [Source:MGI Symbol;Acc:MGI:5012453]	chr1	Non-Expressed	NaN	NA	NaN	NaN
32.3409	33.6492	33.5411	30.4464	36.9601	27.8207	27.688	27.441	27.0007	29.2291	2210408F21Rik	RIKEN cDNA 2210408F21 gene [Source:MGI Symbol;Acc:MGI:1920902]	chr6	Expressed	Non-Significant	0.649281	OutPeriod	OutPhase
3.00858	2.07057	1.91145	2.26308	2.03718	2.89515	3.92211	1.90616	2.7275	2.55504	2210408I21Rik	RIKEN cDNA 2210408I21 gene [Source:MGI Symbol;Acc:MGI:1919621]	chr13	Expressed	Non-Significant	0.22028	18h	phase_Pi
2.79965	2.24382	2.2151	2.18721	2.32915	2.38619	3.18431	2.66444	2.73531	2.89002	2210416O15Rik	N/A	chr11	Expressed	Non-Significant	0.870702	18h	phase_0
12.4434	12.1832	10.9988	12.2762	13.2747	16.2386	12.5868	12.4958	12.3066	14.1021	2210417A02Rik	RIKEN cDNA 2210417A02 gene [Source:MGI Symbol;Acc:MGI:1917388]	chr5	Expressed	Non-Significant	0.990888	18h	phase_Pi
73.2997	79.7225	86.2912	84.3012	68.5751	93.1258	83.2296	87.3494	70.437	62.8233	2300009A05Rik	RIKEN cDNA 2300009A05 gene [Source:MGI Symbol;Acc:MGI:1916728]	chr9	Expressed	Non-Significant	0.0584027	OutPeriod	OutPhase
54.7568	41.3844	50.2162	36.6636	37.2732	46.1425	42.7529	49.7231	43.5445	42.3176	2310001H17Rik	RIKEN cDNA 2310001H17 gene [Source:MGI Symbol;Acc:MGI:1923682]	chr6	Expressed	Non-Significant	0.999975	24h	phase_+Pi/2
0	0	0	0	0	0	0	0	0	0	Serpinb12	serine (or cysteine) peptidase inhibitor, clade B (ovalbumin), member 12 [Source:MGI Symbol;Acc:MGI:1919119]	chr1	Non-Expressed	NaN	NA	NaN	NaN
0	0	0	0	0	0	0	0	0	0	Serpinb13	serine (or cysteine) peptidase inhibitor, clade B (ovalbumin), member 13 [Source:MGI Symbol;Acc:MGI:3042250]	chr1	Non-Expressed	NaN	NA	NaN	NaN
0	0	0	0	0	0	0	0	0	0	Serpinb11	serine (or cysteine) peptidase inhibitor, clade B (ovalbumin), member 11 [Source:MGI Symbol;Acc:MGI:1914207]	chr1	Non-Expressed	NaN	NA	NaN	NaN
2.53415	2.93829	2.26604	3.01026	3.53857	3.54822	3.2393	1.88317	1.92247	1.49424	2310001K24Rik	RIKEN cDNA 2310001K24 gene [Source:MGI Symbol;Acc:MGI:1916767]	chr2	Expressed	Non-Significant	0.983397	OutPeriod	OutPhase
0.573244	1.1474	0.572586	0.675821	2.19381	0.658265	1.4665	1.12007	0.687335	0.307796	2310005A03Rik	RIKEN cDNA 2310005A03 gene [Source:MGI Symbol;Acc:MGI:1923981]	chr2	Expressed	Non-Significant	0.0751442	30h	phase_Pi
0.285243	0.285515	0.231985	0.491821	0.132738	1.32991	0.189434	1.05652	0.711931	0.544536	2310007B03Rik	RIKEN cDNA 2310007B03 gene [Source:MGI Symbol;Acc:MGI:1919124]	chr1	Expressed	Non-Significant	0.0100788	12h	phase_Pi
49.5592	50.4001	48.5442	55.1019	47.5543	46.6627	50.6972	51.9383	45.9873	49.1635	2310009A05Rik	RIKEN cDNA 2310009A05 gene [Source:MGI Symbol;Acc:MGI:1913614]	chr9	Expressed	Non-Significant	0.806726	18h	phase_0
0	0	0	0	0	0	0	0	0	0	Cdh7	cadherin 7, type 2 [Source:MGI Symbol;Acc:MGI:2442792]	chr1	Non-Expressed	NaN	NA	NaN	NaN
28.7254	39.4203	36.3266	43.7538	38.1806	29.9002	31.69	31.0649	30.1043	29.7605	2310009B15Rik	RIKEN cDNA 2310009B15 gene [Source:MGI Symbol;Acc:MGI:1916799]	chr1	Expressed	Non-Significant	0.576198	12h	phase_0
41.7773	41.752	37.739	38.5421	48.9751	43.0515	43.9761	45.3653	40.6401	39.9028	2310010J17Rik	RIKEN cDNA 2310010J17 gene [Source:MGI Symbol;Acc:MGI:1925579]	chr7	Expressed	Non-Significant	0.999996	OutPeriod	OutPhase
31.4851	31.6859	32.4712	31.7735	30.8129	29.9565	29.2202	29.0097	29.8804	28.8719	2310011J03Rik	RIKEN cDNA 2310011J03 gene [Source:MGI Symbol;Acc:MGI:1913624]	chr10	Expressed	Non-Significant	0.876125	OutPeriod	OutPhase
1.8444	3.28678	4.36202	3.15887	2.33944	3.2035	1.94863	3.7438	2.65112	2.35991	2310015A10Rik	RIKEN cDNA 2310015A10 gene [Source:MGI Symbol;Acc:MGI:1916798]	chr12	Expressed	Non-Significant	0.0105547	18h	phase_0
10.7404	10.5531	11.0299	11.1284	9.50092	12.5318	12.3377	11.9616	13.3456	10.8077	2310022A10Rik	RIKEN cDNA 2310022A10 gene [Source:MGI Symbol;Acc:MGI:1913617]	chr7	Expressed	Non-Significant	0.0158561	18h	phase_Pi
21.7112	18.1976	20.5254	17.5759	16.4915	19.7266	20.4042	20.52	19.0192	22.89	2310022B05Rik	RIKEN cDNA 2310022B05 gene [Source:MGI Symbol;Acc:MGI:1916801]	chr8	Expressed	Non-Significant	0.596102	18h	phase_Pi
0	0	0	0	0	0	0	0	0	0	C1ql2	complement component 1, q subcomponent-like 2 [Source:MGI Symbol;Acc:MGI:3032521]	chr1	Non-Expressed	NaN	NA	NaN	NaN
0	0	0	0	0	0	0	0	0	0	En1	engrailed 1 [Source:MGI Symbol;Acc:MGI:95389]	chr1	Non-Expressed	NaN	NA	NaN	NaN
40.3429	38.646	38.9488	37.024	39.9651	37.7897	37.0844	38.2822	37.4532	41.455	2310030G06Rik	RIKEN cDNA 2310030G06 gene [Source:MGI Symbol;Acc:MGI:1914202]	chr9	Expressed	Non-Significant	0.694916	24h	phase_-Pi/2
18.148	17.7766	17.1835	18.1018	18.0445	16.7473	18.4175	16.2821	19.2496	17.5918	2310033P09Rik	RIKEN cDNA 2310033P09 gene [Source:MGI Symbol;Acc:MGI:1915112]	chr11	Expressed	Non-Significant	0.854485	12h	phase_0
0.779138	0.441619	0.419693	0.669284	0.235879	0.781353	0.504869	0.416874	0.795123	0.509826	2310034G01Rik	RIKEN cDNA 2310034G01 gene [Source:MGI Symbol;Acc:MGI:1922829]	chr19	Expressed	Non-Significant	0.998267	24h	phase_Pi
0.82541	0.280539	0.204082	0.512874	0.124662	0.215307	0.634561	0.273754	0.0722092	2.0356	2310034O05Rik	RIKEN cDNA 2310034O05 gene [Source:MGI Symbol;Acc:MGI:1916821]	chr5	Expressed	Periodic	0.00402763	OutPeriod	OutPhase
12.0015	13.162	14.2341	12.4652	12.7867	12.4419	11.8036	12.8002	13.8145	13.1574	2310035C23Rik	RIKEN cDNA 2310035C23 gene [Source:MGI Symbol;Acc:MGI:1922832]	chr1	Expressed	Non-Significant	0.0462169	30h	OutPhase
69.3343	75.6378	74.5451	79.9718	72.3965	74.9848	70.6243	70.4566	66.5579	66.4832	2310039H08Rik	RIKEN cDNA 2310039H08 gene [Source:MGI Symbol;Acc:MGI:1914351]	chr17	Expressed	Non-Significant	0.211764	OutPeriod	OutPhase
3.96552	3.06527	3.86082	2.24989	3.08512	3.22503	3.0077	2.22013	2.96257	3.41778	2310039L15Rik	RIKEN cDNA 2310039L15 gene [Source:MGI Symbol;Acc:MGI:1916879]	chr10	Expressed	Non-Significant	0.685572	30h	phase_+Pi/2
21.5625	11.8721	10.3888	11.1629	14.0645	23.6415	22.4454	28.4132	25.3471	23.9176	2310040G24Rik	RIKEN cDNA 2310040G24 gene [Source:MGI Symbol;Acc:MGI:1916897]	chr6	Expressed	Non-Significant	0.032595	OutPeriod	OutPhase
0	0	0	0	0	0	0	0	0	0	Mir128-1	microRNA 128-1 [Source:MGI Symbol;Acc:MGI:2676813]	chr1	Non-Expressed	NaN	NA	NaN	NaN
0	0	0	0	0	0	0	0.0706971	0	0	2310043L19Rik	RIKEN cDNA 2310043L19 gene [Source:MGI Symbol;Acc:MGI:1922839]	chr1	Expressed	Non-Significant	0.999908	12h	phase_Pi
0.174897	0	0	0	0	0	0.0747352	0	0	0.0695282	2310043O21Rik	RIKEN cDNA 2310043O21 gene [Source:MGI Symbol;Acc:MGI:1916929]	chr15	Expressed	Non-Significant	0.988599	12h	phase_0
0	0	0	0	0	0.0303406	0	0.0294738	0	0	2310057J18Rik	RIKEN cDNA 2310057J18 gene [Source:MGI Symbol;Acc:MGI:1914969]	chr10	Expressed	Non-Significant	0.997049	OutPeriod	OutPhase
4.31583	3.98417	4.73161	3.95164	3.26927	5.17254	5.71894	4.71711	5.74203	4.77233	2310057M21Rik	RIKEN cDNA 2310057M21 gene [Source:MGI Symbol;Acc:MGI:1915527]	chr7	Expressed	Non-Significant	0.47176	18h	phase_Pi
57.2824	57.7345	59.8948	57.0998	56.2088	58.4911	54.6323	60.0313	55.3311	51.4767	2310061I04Rik	RIKEN cDNA 2310061I04 gene [Source:MGI Symbol;Acc:MGI:1916912]	chr17	Expressed	Non-Significant	0.465037	18h	phase_0
1.45391	1.65693	1.91603	1.78416	1.27061	0.819161	0.790104	1.69909	1.19837	1.29618	2310068J16Rik	RIKEN cDNA 2310068J16 gene [Source:MGI Symbol;Acc:MGI:1917531]	chr15	Expressed	Non-Significant	0.269452	18h	phase_0
0	0	0	0	0	0	0.0143876	0	0	0.014864	2310069B03Rik	RIKEN cDNA 2310069B03 gene [Source:MGI Symbol;Acc:MGI:1916902]	chr6	Expressed	Non-Significant	0.988485	12h	phase_0
0	0.300705	0.424783	0	0.477332	0.364676	0.36896	0.204757	0.118505	0.376329	2310069G16Rik	N/A	chr15	Expressed	Non-Significant	1	24h	phase_0
16.0951	15.6921	15.9903	15.4349	15.6511	14.4442	15.3853	12.3767	13.8165	12.5681	2410002F23Rik	RIKEN cDNA 2410002F23 gene [Source:MGI Symbol;Acc:MGI:1914226]	chr7	Expressed	Random	0.996708	24h	phase_0
0	0	0	0	0	0	0	0	0	0	Avpr1b	arginine vasopressin receptor 1B [Source:MGI Symbol;Acc:MGI:1347010]	chr1	Non-Expressed	NaN	NA	NaN	NaN
0.430498	2.32567	0.311773	3.31193	3.3533	2.07271	0.765377	0.453581	0.719487	2.90142	2410003L11Rik	RIKEN cDNA 2410003L11 gene [Source:MGI Symbol;Acc:MGI:1916979]	chr11	Expressed	Non-Significant	0.975806	30h	phase_0
12.5884	16.0767	14.8054	16.4225	17.002	15.9197	17.7073	16.2359	16.441	12.1687	2410004B18Rik	RIKEN cDNA 2410004B18 gene [Source:MGI Symbol;Acc:MGI:1913671]	chr3	Expressed	Non-Significant	0.261332	24h	phase_+Pi/2
0	0	0	0	0	0	0	0	0.0382532	0.0385233	2410004I01Rik	RIKEN cDNA 2410004I01 gene [Source:MGI Symbol;Acc:MGI:1916989]	chr11	Expressed	Non-Significant	0.998281	24h	phase_+Pi/2
0.0904762	0	0	0	0	0	0.0223587	0.0270865	0	0	2410004P03Rik	RIKEN cDNA 2410004P03 gene [Source:MGI Symbol;Acc:MGI:1920917]	chr12	Expressed	Non-Significant	0.996441	12h	phase_Pi
63.7955	79.5524	81.9438	72.7315	83.9819	32.8691	34.8295	39.2517	36.7823	47.5105	2410006H16Rik	RIKEN cDNA 2410006H16 gene [Source:MGI Symbol;Acc:MGI:1916471]	chr11	Expressed	Non-Significant	0.020379	24h	phase_-Pi/2
69.6953	72.568	66.5604	71.0825	80.0611	66.5252	65.2603	71.8051	67.0495	66.9032	2410015M20Rik	RIKEN cDNA 2410015M20 gene [Source:MGI Symbol;Acc:MGI:2442174]	chr17	Expressed	Non-Significant	0.981251	18h	phase_0
0.600625	0.520113	0.420622	0.896168	0.243549	0.176334	0.382569	0.296292	0.327824	0.383473	2410018L13Rik	RIKEN cDNA 2410018L13 gene [Source:MGI Symbol;Acc:MGI:1916982]	chr12	Expressed	Non-Significant	0.995705	18h	phase_-Pi/2
0	0	0	0	0	0	0	0	0	0	Lemd1	LEM domain containing 1 [Source:MGI Symbol;Acc:MGI:1922403]	chr1	Non-Expressed	NaN	NA	NaN	NaN
0	0	0	0	0	0	0	0	0	0	Mir135b	microRNA 135b [Source:MGI Symbol;Acc:MGI:3618732]	chr1	Non-Expressed	NaN	NA	NaN	NaN
0	0	0	0	0	0.0330134	0.0304527	0	0	0.0374794	2410021H03Rik	RIKEN cDNA 2410021H03 gene [Source:MGI Symbol;Acc:MGI:1917000]	chr17	Expressed	Non-Significant	0.998844	12h	phase_Pi
9.78202	18.5336	19.5327	18.5957	17.4724	13.7767	15.698	16.333	14.3544	11.1301	2410131K14Rik	RIKEN cDNA 2410131K14 gene [Source:MGI Symbol;Acc:MGI:1924042]	chr5	Expressed	Non-Significant	0.0253043	24h	phase_-Pi/2
0	0	0	0	0	0	0	0	0	0.131258	2410141K09Rik	RIKEN cDNA 2410141K09 gene [Source:MGI Symbol;Acc:MGI:1924053]	chr13	Expressed	Non-Significant	0.993797	OutPeriod	OutPhase
2.90644	4.17104	4.93137	3.59864	3.9831	2.61918	2.62871	2.34546	2.45291	2.77005	2500004C02Rik	RIKEN cDNA 2500004C02 gene [Source:MGI Symbol;Acc:MGI:1919576]	chr2	Expressed	Non-Significant	0.0242656	OutPeriod	OutPhase
36.3817	30.3906	31.4902	27.9572	31.7244	30.663	29.5192	32.5523	32.099	35.8764	2510002D24Rik	RIKEN cDNA 2510002D24 gene [Source:MGI Symbol;Acc:MGI:1919557]	chr16	Expressed	Non-Significant	0.979864	OutPeriod	OutPhase
0	0	0	0	0	0	0	0	0	0	Gm10538	predicted gene 10538 [Source:MGI Symbol;Acc:MGI:3642693]	chr1	Non-Expressed	NaN	NA	NaN	NaN
5.66477	4.82623	5.25558	4.98749	4.23563	7.83258	6.61864	8.06704	8.48594	7.44108	2510009E07Rik	RIKEN cDNA 2510009E07 gene [Source:MGI Symbol;Acc:MGI:1919440]	chr16	Expressed	Non-Significant	0.252606	12h	phase_Pi
40.2695	42.4946	44.1087	42.6497	40.7255	35.9815	41.4988	36.8659	38.1593	38.0653	2510039O18Rik	Friend virus susceptibility 1 [Source:MGI Symbol;Acc:MGI:95595]	chr4	Expressed	Non-Significant	0.0249268	12h	phase_0
19.623	19.3034	19.8131	16.2945	21.8025	18.5561	17.883	19.8455	19.6801	19.9671	2610001J05Rik	RIKEN cDNA 2610001J05 gene [Source:MGI Symbol;Acc:MGI:1913770]	chr6	Expressed	Non-Significant	0.999999	30h	phase_-Pi/2
12.4793	11.0681	11.3568	11.1695	10.6781	13.8806	12.7961	13.0191	13.4486	13.9103	2610002M06Rik	RIKEN cDNA 2610002M06 gene [Source:MGI Symbol;Acc:MGI:1914278]	chrX	Expressed	Non-Significant	0.980898	18h	phase_Pi
6.75266	6.40062	7.12934	5.50117	6.57136	5.57089	5.37277	5.55603	5.56133	5.1979	2610005L07Rik	RIKEN cDNA 2610005L07 gene [Source:MGI Symbol;Acc:MGI:1914283]	chr8	Expressed	Non-Significant	0.994571	24h	phase_0
7.36091	7.6062	7.47164	7.72214	7.62482	7.14575	5.68226	7.30712	6.7972	8.43486	2610008E11Rik	RIKEN cDNA 2610008E11 gene [Source:MGI Symbol;Acc:MGI:1919378]	chr10	Expressed	Non-Significant	0.285517	OutPeriod	OutPhase
0.285947	0.290689	0.426887	0.44518	0	0.269161	0.980424	0.310133	0.385276	0.764915	2610016A17Rik	RIKEN cDNA 2610016A17 gene [Source:MGI Symbol;Acc:MGI:1919653]	chr19	Expressed	Non-Significant	0.99953	18h	phase_-Pi/2
0.223131	0.0838262	0.176061	0	0.0754177	0.14766	0.105394	0.0363294	0.111958	0.136427	2610020C07Rik	RIKEN cDNA 2610020C07 gene [Source:MGI Symbol;Acc:MGI:1917168]	chr16	Expressed	Non-Significant	0.19499	24h	phase_+Pi/2
0	0	0	0	0	0	0	0	0	0	Chit1	chitinase 1 (chitotriosidase) [Source:MGI Symbol;Acc:MGI:1919134]	chr1	Non-Expressed	NaN	NA	NaN	NaN
1.36933	1.34539	1.07114	1.63141	1.33361	0.999321	1.07086	0.983844	0.799688	1.01942	2610027K06Rik	RIKEN cDNA 2610027K06 gene [Source:MGI Symbol;Acc:MGI:1917159]	chr11	Expressed	Non-Significant	0.98501	OutPeriod	OutPhase
0	0	0	0	0	0	0	0	0	0	Myog	myogenin [Source:MGI Symbol;Acc:MGI:97276]	chr1	Non-Expressed	NaN	NA	NaN	NaN
0	0	0	0	0	0	0	0	0	0	4933406M09Rik	RIKEN cDNA 4933406M09 gene [Source:MGI Symbol;Acc:MGI:3045320]	chr1	Non-Expressed	NaN	NA	NaN	NaN
0.0132086	0.0127613	0	0.038284	0	0	0	0	0	0	2610028E06Rik	RIKEN cDNA 2610028E06 gene [Source:MGI Symbol;Acc:MGI:1919645]	chr4	Expressed	Non-Significant	0.999955	24h	phase_-Pi/2
0.0462106	0	0	0	0	0.0445109	0.0653118	0.0952873	0.0427808	0.0192321	2610028H24Rik	RIKEN cDNA 2610028H24 gene [Source:MGI Symbol;Acc:MGI:1924214]	chr10	Expressed	Non-Significant	0.427926	OutPeriod	OutPhase
2.51285	2.35465	2.85542	1.57039	2.63814	2.63623	1.54171	2.79429	2.26522	1.48915	2610035D17Rik	RIKEN cDNA 2610035D17 gene [Source:MGI Symbol;Acc:MGI:1919636]	chr11	Expressed	Non-Significant	0.0143556	18h	phase_0
0.0308507	0.0449436	0.0962228	0	0.038608	0.0647054	0.0263844	0.0419145	0.0819452	0.0917765	2610037D02Rik	RIKEN cDNA 2610037D02 gene [Source:MGI Symbol;Acc:MGI:1917290]	chr15	Expressed	Non-Significant	0.49713	OutPeriod	OutPhase
8.54428	7.23111	7.07258	6.63102	7.98974	8.03223	9.01647	8.57131	8.50868	9.66633	2610044O15Rik8	RIKEN cDNA 2610044O15 gene [Source:MGI Symbol;Acc:MGI:1919389]	chr8	Expressed	Non-Significant	0.915706	24h	phase_Pi
0	0	0	0	0	0	0	0	0	0	Syt2	synaptotagmin II [Source:MGI Symbol;Acc:MGI:99666]	chr1	Non-Expressed	NaN	NA	NaN	NaN
0.886006	0.720512	0.743777	0.738696	0.679062	1.16765	0.774667	1.16434	0.746374	0.656614	2610203C22Rik	RIKEN cDNA 2610203C22 gene [Source:MGI Symbol;Acc:MGI:1919731]	chr1	Expressed	Non-Significant	0.906375	12h	phase_Pi
0.0757579	0.106196	0.22625	0	0.0923395	0.0228708	0.1086	0.198293	0.0211254	0.136509	2610206C17Rik	RIKEN cDNA 2610206C17 gene [Source:MGI Symbol;Acc:MGI:1919745]	chr7	Expressed	Non-Significant	0.103983	18h	phase_0
10.7144	9.37096	8.55168	9.02523	10.536	11.404	13.0412	11.1349	12.3843	9.95334	2610301B20Rik	RIKEN cDNA 2610301B20 gene [Source:MGI Symbol;Acc:MGI:1914407]	chr4	Expressed	Non-Significant	0.128473	24h	phase_Pi
5.10467	5.25951	6.75252	5.18547	3.84054	6.362	4.56223	4.94861	4.91982	5.56956	2610306M01Rik	RIKEN cDNA 2610306M01 gene [Source:MGI Symbol;Acc:MGI:1914420]	chr6	Expressed	Non-Significant	0.999703	24h	phase_+Pi/2
0	0.091633	0.0812979	0.0395161	0.154085	0.127866	0.0573597	0.0796055	0.0480586	0.167184	2610307P16Rik	RIKEN cDNA 2610307P16 gene [Source:MGI Symbol;Acc:MGI:1919768]	chr13	Expressed	Non-Significant	0.0837896	12h	phase_Pi
0	0	0	0	0	0	0.137311	0	0	0	2610316D01Rik	RIKEN cDNA 2610316D01 gene [Source:MGI Symbol;Acc:MGI:1919761]	chr3	Expressed	Non-Significant	0.999908	12h	phase_0
0	0.0351797	0.105539	0	0	0.0312612	0.0954335	0	0.0307847	0.0291969	2610318N02Rik	RIKEN cDNA 2610318N02 gene [Source:MGI Symbol;Acc:MGI:1917708]	chr16	Expressed	Non-Significant	0.983657	18h	phase_-Pi/2
48.3572	48.6493	47.8782	48.4831	49.5865	43.6918	45.037	46.5761	47.2266	48.5085	2610507B11Rik	RIKEN cDNA 2610507B11 gene [Source:MGI Symbol;Acc:MGI:1919753]	chr11	Expressed	Non-Significant	0.833477	OutPeriod	OutPhase
22.8303	20.1935	21.0942	19.3832	20.103	18.5262	18.004	21.3654	20.7067	21.6697	2610507I01Rik	RIKEN cDNA 2610507I01 gene [Source:MGI Symbol;Acc:MGI:1919453]	chr11	Expressed	Non-Significant	0.0351302	OutPeriod	OutPhase
1.67578	1.46598	1.6619	1.33234	1.40371	2.28922	1.1477	2.27829	1.43452	3.99592	2610524H06Rik	RIKEN cDNA 2610524H06 gene [Source:MGI Symbol;Acc:MGI:2447819]	chr5	Expressed	Periodic	0.000159434	12h	phase_Pi
0	0	0	0	0	0	0	0	0	0	Ascl5	achaete-scute family bHLH transcription factor 5 [Source:MGI Symbol;Acc:MGI:2685043]	chr1	Non-Expressed	NaN	NA	NaN	NaN
0.309161	0.501603	0.452914	0.493643	0.558252	0.168686	0.30008	0.152147	0.162863	0.0933489	2610528A11Rik	RIKEN cDNA 2610528A11 gene [Source:MGI Symbol;Acc:MGI:1917295]	chr14	Expressed	Non-Significant	0.769318	12h	phase_0
41.7618	28.8857	32.4848	27.1814	26.9908	35.8402	27.2803	36.6983	39.9885	39.964	2610528J11Rik	RIKEN cDNA 2610528J11 gene [Source:MGI Symbol;Acc:MGI:1913701]	chr4	Expressed	Non-Significant	0.342042	OutPeriod	OutPhase
0.296048	0.442305	0.758113	0.568802	0	0.75342	0.891971	0.569956	0.44135	0.525309	2700038G22Rik	RIKEN cDNA 2700038G22 gene [Source:MGI Symbol;Acc:MGI:1914444]	chr5	Expressed	Non-Significant	0.400698	30h	OutPhase
0.0497627	0.108555	0	0.204084	0.121582	0.0590785	0.045001	0.0305413	0.0618899	0	2700046A07Rik	RIKEN cDNA 2700046A07 gene [Source:MGI Symbol;Acc:MGI:1919803]	chr18	Expressed	Non-Significant	0.999912	18h	phase_0
2.57469	2.62933	3.31793	2.80176	1.76829	4.33558	3.66215	2.65668	2.76631	3.28176	2700046G09Rik	RIKEN cDNA 2700046G09 gene [Source:MGI Symbol;Acc:MGI:1914438]	chr19	Expressed	Periodic	0.00355495	30h	OutPhase
3.32711	2.28543	2.57534	2.2914	1.98954	2.27576	2.38551	2.74018	3.01829	3.71065	2700049A03Rik	RIKEN cDNA 2700049A03 gene [Source:MGI Symbol;Acc:MGI:1924217]	chr12	Expressed	Periodic	0.00265371	OutPeriod	OutPhase
0	0	0	0	0	0	0	0	0	0	Mir181a-1	microRNA 181a-1 [Source:MGI Symbol;Acc:MGI:3629589]	chr1	Non-Expressed	NaN	NA	NaN	NaN
0	0	0	0	0	0	0	0	0	0	Mir181b-1	microRNA 181b-1 [Source:MGI Symbol;Acc:MGI:3618735]	chr1	Non-Expressed	NaN	NA	NaN	NaN
0	0	0	0	0	0	0	0	0	0	Atp6v1g3	ATPase, H+ transporting, lysosomal V1 subunit G3 [Source:MGI Symbol;Acc:MGI:2450548]	chr1	Non-Expressed	NaN	NA	NaN	NaN
0.295777	0.207436	0.269243	0.162387	0.190678	0.246686	0.260787	0.31189	0.261832	0.237259	2700054A10Rik	N/A	chr17	Expressed	Non-Significant	0.999541	30h	OutPhase
0	0	0	0	0	0	0	0	0	0	4933436E23Rik	RIKEN cDNA 4933436E23 gene [Source:MGI Symbol;Acc:MGI:1918459]	chr1	Non-Expressed	NaN	NA	NaN	NaN
22.4252	24.9821	23.9014	23.49	27.5548	23.982	24.12	26.356	25.614	25.3796	2700062C07Rik	RIKEN cDNA 2700062C07 gene [Source:MGI Symbol;Acc:MGI:1915296]	chr18	Expressed	Non-Significant	1	30h	phase_-Pi/2
0.953737	0.755808	1.2857	0.439653	0.542074	2.31477	0.585447	0.353955	0.793435	0.642839	2700069I18Rik	RIKEN cDNA 2700069I18 gene [Source:MGI Symbol;Acc:MGI:1919858]	chr3	Expressed	Non-Significant	0.274912	24h	phase_+Pi/2
0.1107	0.0670684	0.131601	0.0696042	0	0	0.0827353	0.0485301	0.0261289	0.0183329	2700070H01Rik	N/A	chr14	Expressed	Non-Significant	0.99989	18h	phase_-Pi/2
2.73297	2.61086	2.76481	2.73472	2.33303	2.19464	2.91718	3.01586	2.79007	2.7185	2700081O15Rik	RIKEN cDNA 2700081O15 gene [Source:MGI Symbol;Acc:MGI:1919667]	chr19	Expressed	Non-Significant	0.99999	30h	phase_Pi
11.1681	14.4134	15.8286	13.9266	13.485	19.8756	17.5206	16.9801	14.363	14.877	2700097O09Rik	RIKEN cDNA 2700097O09 gene [Source:MGI Symbol;Acc:MGI:1919908]	chr12	Expressed	Non-Significant	0.0463934	30h	OutPhase
0.607887	0.473748	0.44791	0.229006	0.744326	0.104891	0.392046	0.272018	0.525593	0.427288	2700099C18Rik	RIKEN cDNA 2700099C18 gene [Source:MGI Symbol;Acc:MGI:1924272]	chr17	Expressed	Non-Significant	0.714317	12h	phase_0
7.70099	10.4841	9.60702	10.7334	11.112	10.9872	7.33362	11.4899	7.47348	7.57926	2810001G20Rik	RIKEN cDNA 2810001G20 gene [Source:MGI Symbol;Acc:MGI:1913706]	chr11	Expressed	Non-Significant	0.0336074	18h	phase_0
5.30015	4.45251	4.70247	4.16378	4.49129	7.39853	5.48447	6.94409	6.37588	6.06467	2810002D19Rik	RIKEN cDNA 2810002D19 gene [Source:MGI Symbol;Acc:MGI:1913707]	chr2	Expressed	Periodic	0.00101939	12h	phase_Pi
0	0	0	0	0	0	0	0	0	0	Pdc	phosducin [Source:MGI Symbol;Acc:MGI:98090]	chr1	Non-Expressed	NaN	NA	NaN	NaN
31.943	34.9604	31.6821	32.9392	40.26	29.9953	28.5901	33.4909	33.4604	33.5164	2810004N23Rik	RIKEN cDNA 2810004N23 gene [Source:MGI Symbol;Acc:MGI:1913773]	chr8	Expressed	Non-Significant	0.996799	24h	phase_0
17.3862	13.9785	15.3649	12.2318	14.3389	16.0293	16.2834	17.8743	17.5353	16.7601	2810006K23Rik	RIKEN cDNA 2810006K23 gene [Source:MGI Symbol;Acc:MGI:1919900]	chr5	Expressed	Non-Significant	0.10035	OutPeriod	OutPhase
11.2547	15.0022	17.4626	13.7548	13.7892	11.4118	9.81698	13.9459	9.12255	11.753	2810013P06Rik	RIKEN cDNA 2810013P06 gene [Source:MGI Symbol;Acc:MGI:1914456]	chr8	Expressed	Non-Significant	0.0313247	18h	phase_0
2.31463	2.29592	2.38643	2.56328	1.93806	3.21595	2.66788	2.66691	2.82065	2.56472	2810021J22Rik	RIKEN cDNA 2810021J22 gene [Source:MGI Symbol;Acc:MGI:1917194]	chr11	Expressed	Non-Significant	0.87053	18h	phase_Pi
17.1309	23.1038	23.0295	21.9732	24.3087	15.545	15.9161	18.8067	16.1946	16.63	2810025M15Rik	RIKEN cDNA 2810025M15 gene [Source:MGI Symbol;Acc:MGI:1917203]	chr1	Expressed	Non-Significant	0.0221485	18h	phase_0
0.452988	0.717913	0.542747	0.893327	0.717665	0.127847	0.251416	0.295931	0.130196	0.287043	2810029C07Rik	RIKEN cDNA 2810029C07 gene [Source:MGI Symbol;Acc:MGI:1919920]	chr12	Expressed	Non-Significant	0.0295102	18h	phase_0
0	0	0	0	0	0	0	0	0	0	Apobec4	apolipoprotein B mRNA editing enzyme, catalytic polypeptide-like 4 (putative) [Source:MGI Symbol;Acc:MGI:1918531]	chr1	Non-Expressed	NaN	NA	NaN	NaN
0.0585228	0.061134	0	0.183402	0	0.0547653	0.0544032	0.0833003	0.0245058	0.0615911	2810032G03Rik	RIKEN cDNA 2810032G03 gene [Source:MGI Symbol;Acc:MGI:1919919]	chr12	Expressed	Non-Periodic	1	12h	phase_Pi
1.35859	1.41224	1.70706	1.38396	1.1457	0.982655	0.96948	1.5935	2.50088	1.86029	2810047C21Rik1	RIKEN cDNA 2810047C21 gene 1 [Source:MGI Symbol;Acc:MGI:1919966]	chr7	Expressed	Periodic	0.00167105	OutPeriod	OutPhase
27.8735	30.7405	29.0913	31.9167	31.2136	27.9579	31.4709	27.5304	28.1594	26.1961	2810403A07Rik	RIKEN cDNA 2810403A07 gene [Source:MGI Symbol;Acc:MGI:1921450]	chr3	Expressed	Non-Significant	0.356508	12h	phase_0
1.33131	1.16162	1.32743	0.942217	1.21522	2.19058	1.93766	1.27199	1.23942	1.20051	2810403D21Rik	RIKEN cDNA 2810403D21 gene [Source:MGI Symbol;Acc:MGI:1917214]	chrX	Expressed	Non-Significant	0.285615	30h	OutPhase
0	0.026327	0.0789809	0	0	0.0652761	0.0647781	0	0.0537463	0.0757603	2810405F15Rik	RIKEN cDNA 2810405F15 gene [Source:MGI Symbol;Acc:MGI:1917224]	chr2	Expressed	Non-Significant	0.997943	24h	phase_Pi
0.131331	0.248072	0.458661	0.285555	0	0.164408	0.187769	0.0831078	0.0989956	0.141496	2810408A11Rik	RIKEN cDNA 2810408A11 gene [Source:MGI Symbol;Acc:MGI:1917669]	chr11	Expressed	Non-Significant	0.999953	OutPeriod	OutPhase
10.261	8.53251	9.00048	7.61826	8.97879	11.8822	14.0737	18.8635	12.1746	12.7364	2810408I11Rik	RIKEN cDNA 2810408I11 gene [Source:MGI Symbol;Acc:MGI:1917191]	chr1	Expressed	Periodic	0.00464037	OutPeriod	OutPhase
3.30086	4.26141	5.28637	3.62993	3.86794	4.08725	3.07511	3.05502	3.00007	3.38393	2810410L24Rik	RIKEN cDNA 2810410L24 gene [Source:MGI Symbol;Acc:MGI:1923627]	chr11	Expressed	Periodic	0.00284404	OutPeriod	OutPhase
0	0	0	0	0	0	0	0	0	0	Zfp648	zinc finger protein 648 [Source:MGI Symbol;Acc:MGI:2685049]	chr1	Non-Expressed	NaN	NA	NaN	NaN
0	0.272232	0.540131	0.276566	0	0	0	0.088598	0	0	2810429I04Rik	RIKEN cDNA 2810429I04 gene [Source:MGI Symbol;Acc:MGI:1924187]	chr13	Expressed	Non-Significant	0.87911	12h	phase_Pi
0	0	0	0	0	0	0.0550371	0	0.0365171	0.0321898	2810433D01Rik	RIKEN cDNA 2810433D01 gene [Source:MGI Symbol;Acc:MGI:1924382]	chr11	Expressed	Non-Significant	0.966469	OutPeriod	OutPhase
0.0914281	0.446074	0.834636	0.147733	0.355853	0.58819	0.284044	0.193651	0.154378	0.336205	2810442N19Rik	RIKEN cDNA 2810442N19 gene [Source:MGI Symbol;Acc:MGI:1920003]	chr1	Expressed	Non-Significant	0.989355	30h	phase_+Pi/2
0	0	0	0	0	0	0	0	0	0	Nphs2	nephrosis 2, podocin [Source:MGI Symbol;Acc:MGI:2157018]	chr1	Non-Expressed	NaN	NA	NaN	NaN
0.74673	0.790914	0.859872	0.686528	0.826343	0.679823	0.397521	0.471946	0.4341	0.494232	2810454H06Rik	RIKEN cDNA 2810454H06 gene [Source:MGI Symbol;Acc:MGI:1920063]	chr6	Expressed	Non-Significant	0.303643	OutPeriod	OutPhase
51.1344	55.7986	57.7953	52.9787	56.6218	49.3492	39.728	44.7902	48.0321	42.5796	2810459M11Rik	RIKEN cDNA 2810459M11 gene [Source:MGI Symbol;Acc:MGI:1920042]	chr1	Expressed	Periodic	0.000909918	24h	phase_0
0.20601	0.114495	0	0.343485	0	0.456765	0.354328	0.173112	0.274768	0.197085	2810468N07Rik	RIKEN cDNA 2810468N07 gene [Source:MGI Symbol;Acc:MGI:1920084]	chr17	Expressed	Non-Significant	0.996533	18h	phase_Pi
0	0	0	0	0	0	0	0	0	0.0204991	2810471M01Rik	RIKEN cDNA 2810471M01 gene [Source:MGI Symbol;Acc:MGI:1920068]	chr11	Expressed	Non-Significant	0.993797	OutPeriod	OutPhase
2.05071	1.97884	2.69166	1.82535	1.4195	4.7869	1.61039	2.42207	1.43612	1.76222	2900005J15Rik	RIKEN cDNA 2900005J15 gene [Source:MGI Symbol;Acc:MGI:1914511]	chr5	Expressed	Non-Significant	0.487532	12h	phase_Pi
0	0	0	0	0	0	0	0	0	0	Mir488	microRNA 488 [Source:MGI Symbol;Acc:MGI:3629597]	chr1	Non-Expressed	NaN	NA	NaN	NaN
0	0	0	0	0	0	0	0	0	0	Scarna3a	small Cajal body-specific RNA 3A [Source:MGI Symbol;Acc:MGI:3819485]	chr1	Non-Expressed	NaN	NA	NaN	NaN
6.86591	8.18527	7.2105	7.38075	9.96456	10.1278	7.03252	9.85295	6.95238	12.8994	2900009J06Rik	RIKEN cDNA 2900009J06 gene [Source:MGI Symbol;Acc:MGI:1920137]	chr1	Expressed	Non-Significant	0.123087	12h	phase_Pi
0.334075	0.0785842	0.0489588	0	0.186794	0.188532	0.332696	0.129811	0.162652	0.161703	2900011O08Rik	RIKEN cDNA 2900011O08 gene [Source:MGI Symbol;Acc:MGI:1914504]	chr16	Expressed	Non-Significant	0.981829	24h	phase_Pi
43.3345	28.5849	29.1672	25.339	31.2484	37.5192	36.6724	38.231	37.2565	44.3356	2900026A02Rik	RIKEN cDNA 2900026A02 gene [Source:MGI Symbol;Acc:MGI:1920194]	chr5	Expressed	Non-Significant	0.241936	18h	phase_Pi
0.12791	0	0	0	0	0.0879153	0.026156	0.112145	0.094364	0.0325125	2900041M22Rik	RIKEN cDNA 2900041M22 gene [Source:MGI Symbol;Acc:MGI:1925653]	chr11	Expressed	Non-Significant	0.815752	18h	phase_Pi
0	0.109725	0.329174	0	0	0.108632	0.197062	0	0.199764	0	2900060B14Rik	RIKEN cDNA 2900060B14 gene [Source:MGI Symbol;Acc:MGI:1915454]	chr1	Expressed	Non-Significant	0.959959	12h	phase_0
0	0	0	0	0	0	0	0	0	0	Snord47	small nucleolar RNA, C/D box 47 [Source:MGI Symbol;Acc:MGI:3819537]	chr1	Non-Expressed	NaN	NA	NaN	NaN
4.5982	5.0952	6.0109	4.71501	4.5597	5.98052	4.70809	5.88583	4.6838	4.25558	2900076A07Rik	RIKEN cDNA 2900076A07 gene [Source:MGI Symbol;Acc:MGI:1920242]	chr7	Expressed	Non-Significant	0.622148	18h	phase_+Pi/2
37.5391	39.9488	40.675	38.1058	41.0656	33.411	31.6788	37.9959	36.7368	37.9519	2900097C17Rik	RIKEN cDNA 2900097C17 gene [Source:MGI Symbol;Acc:MGI:1914767]	chr2	Expressed	Non-Significant	0.0595159	30h	phase_-Pi/2
4.55178	3.2435	2.98704	3.0431	3.70036	6.00342	5.51937	6.1089	5.62972	8.0126	3000002C10Rik	RIKEN cDNA 3000002C10 gene [Source:MGI Symbol;Acc:MGI:3036226]	chr9	Expressed	Non-Significant	0.336311	18h	phase_Pi
0	0	0	0	0	0.0413138	0.0439023	0	0	0.0588361	3010001F23Rik	RIKEN cDNA 3010001F23 gene [Source:MGI Symbol;Acc:MGI:1922943]	chrX	Expressed	Non-Significant	0.998922	12h	phase_0
3.70343	4.17049	4.84512	2.85082	4.81552	7.71671	7.08936	6.99308	5.09823	4.75218	3110009E18Rik	RIKEN cDNA 3110009E18 gene [Source:MGI Symbol;Acc:MGI:1920353]	chr1	Expressed	Non-Significant	0.0378574	30h	OutPhase
0	0.0758097	0.0739777	0.153451	0	0.0451231	0.0213607	0	0.0649346	0.0301426	3110009F21Rik	RIKEN cDNA 3110009F21 gene [Source:MGI Symbol;Acc:MGI:1914530]	chr12	Expressed	Non-Significant	0.999975	24h	phase_0
0.390187	0.483395	0	0.847371	0.602814	0.214715	0.42263	0.74617	0.813774	0.2246	3110021A11Rik	N/A	chr6	Expressed	Non-Significant	0.233751	30h	phase_-Pi/2
0	0	0	0	0	0.0623277	0	0	0	0	3110039I08Rik	N/A	chr9	Expressed	Non-Significant	0.999973	OutPeriod	OutPhase
24.8325	19.6947	18.3737	18.7675	21.9428	25.398	24.1489	25.1007	25.988	28.493	3110040N11Rik	RIKEN cDNA 3110040N11 gene [Source:MGI Symbol;Acc:MGI:1914540]	chr7	Expressed	Non-Significant	0.528758	OutPeriod	OutPhase
11.7476	19.6745	20.7237	18.8455	19.4543	9.73336	12.5692	12.4414	11.6417	13.0781	3110043O21Rik	RIKEN cDNA 3110043O21 gene [Source:MGI Symbol;Acc:MGI:1920455]	chr4	Expressed	Periodic	0.00323773	18h	phase_0
6.13831	2.256	1.379	2.99249	2.39652	6.67866	6.52782	8.73038	8.83583	10.476	3110045C21Rik	RIKEN cDNA 3110045C21 gene [Source:MGI Symbol;Acc:MGI:1914553]	chr1	Expressed	Non-Significant	0.0885108	OutPeriod	OutPhase
3.98009	4.8483	4.90336	5.47186	4.16967	6.48442	5.12306	6.38242	5.1953	4.4197	3110056K07Rik	RIKEN cDNA 3110056K07 gene [Source:MGI Symbol;Acc:MGI:1920454]	chr12	Expressed	Non-Significant	0.22551	18h	phase_+Pi/2
19.4995	20.5567	20.6331	20.5383	20.4987	17.0905	14.6109	19.5203	17.0053	18.9272	3110062M04Rik	RIKEN cDNA 3110062M04 gene [Source:MGI Symbol;Acc:MGI:1925662]	chr6	Expressed	Non-Significant	0.0809695	18h	phase_0
2.40299	1.91303	2.98031	1.74804	1.01073	2.54432	1.9479	1.85447	1.90965	1.57029	3110070M22Rik	RIKEN cDNA 3110070M22 gene [Source:MGI Symbol;Acc:MGI:1914554]	chr13	Expressed	Non-Periodic	1	OutPeriod	OutPhase
20.61	3.79899	3.58255	4.40285	3.41156	7.45658	7.6374	9.33003	12.4299	22.3862	3110082I17Rik	RIKEN cDNA 3110082I17 gene [Source:MGI Symbol;Acc:MGI:1920462]	chr5	Expressed	Non-Significant	0.141712	OutPeriod	OutPhase
0.100198	0.152742	0.0972818	0.0521733	0.308771	0.124933	0.138481	0.113386	0.112737	0.131824	3200001D21Rik	RIKEN cDNA 3200001D21 gene [Source:MGI Symbol;Acc:MGI:1919068]	chr12	Expressed	Non-Periodic	1	30h	phase_Pi
1.22885	1.21831	1.16518	1.41183	1.07793	1.45037	1.32422	1.58262	1.08689	2.08643	3300002I08Rik	RIKEN cDNA 3300002I08 gene [Source:MGI Symbol;Acc:MGI:1916527]	chr2	Expressed	Non-Significant	0.361581	12h	phase_Pi
0.264912	0.07151	0	0.21453	0	0.300102	0.2193	0.34752	0.347485	0.290757	3300005D01Rik	RIKEN cDNA 3300005D01 gene [Source:MGI Symbol;Acc:MGI:1925762]	chr17	Expressed	Non-Significant	0.999998	24h	phase_-Pi/2
0.0559255	0.0662157	0.091452	0.0609149	0.0462802	0.060425	0.0190608	0.0815202	0.0270169	0.0542522	3632454L22Rik	RIKEN cDNA 3632454L22 gene [Source:MGI Symbol;Acc:MGI:2444359]	chrX	Expressed	Non-Significant	0.914266	18h	phase_0
0.431141	0.0992885	0.198824	0.0990415	0	0.168558	0.232507	0.323671	0.540113	0.477031	3830403N18Rik	RIKEN cDNA 3830403N18 gene [Source:MGI Symbol;Acc:MGI:1917941]	chrX	Expressed	Non-Significant	0.990085	OutPeriod	OutPhase
15.9694	15.5912	16.27	15.6546	14.849	21.2109	17.6909	17.9554	16.9139	16.965	3830406C13Rik	RIKEN cDNA 3830406C13 gene [Source:MGI Symbol;Acc:MGI:1917937]	chr14	Expressed	Non-Significant	0.0547795	12h	phase_Pi
0.517055	0.399465	0.644712	0.321663	0.23202	0.570464	0.37589	0.365638	0.353017	0.291607	3830408C21Rik	RIKEN cDNA 3830408C21 gene [Source:MGI Symbol;Acc:MGI:1917940]	chr13	Expressed	Non-Significant	0.999999	30h	phase_+Pi/2
0.391282	6.72922	8.09543	7.60011	4.49211	1.03749	0.554342	0.197461	1.36857	0.891055	3930402G23Rik	RIKEN cDNA 3930402G23 gene [Source:MGI Symbol;Acc:MGI:1921277]	chr8	Expressed	Non-Significant	0.00894354	OutPeriod	OutPhase
1.93044	0.905884	1.02132	0.978969	0.717361	2.9374	1.88508	2.34746	1.97076	1.97677	4430402I18Rik	RIKEN cDNA 4430402I18 gene [Source:MGI Symbol;Acc:MGI:1918036]	chr19	Expressed	Non-Significant	0.00505321	12h	phase_Pi
6.50683	6.69644	8.08733	6.30989	5.69209	7.3529	7.37351	6.47654	6.92202	6.36767	4632415L05Rik	RIKEN cDNA 4632415L05 gene [Source:MGI Symbol;Acc:MGI:1918058]	chr3	Expressed	Non-Significant	1	30h	OutPhase
1.17059	1.46483	1.98689	0.961958	1.44566	2.38525	0.916202	1.06822	1.03758	0.620563	4632427E13Rik	RIKEN cDNA 4632427E13 gene [Source:MGI Symbol;Acc:MGI:1915436]	chr7	Expressed	Non-Significant	0.392142	30h	phase_Pi
1.17417	0.723561	0.74334	0.817155	0.610186	1.81525	1.17495	1.1303	1.28972	1.28419	4632428C04Rik	RIKEN cDNA 4632428C04 gene [Source:MGI Symbol;Acc:MGI:1921600]	chr16	Expressed	Non-Significant	0.173928	12h	phase_Pi
0.681376	0.746973	0.668583	0.365934	1.2064	0.106078	0.32506	0.138312	0.210185	0.595082	4732416N19Rik	RIKEN cDNA 4732416N19 gene [Source:MGI Symbol;Acc:MGI:2444634]	chr6	Expressed	Non-Significant	0.699408	12h	phase_0
1.49519	1.22924	1.5914	0.828951	1.26736	1.67543	1.52703	1.32677	1.21437	1.24089	4732471J01Rik	RIKEN cDNA 4732471J01 gene [Source:MGI Symbol;Acc:MGI:3603586]	chr7	Expressed	Non-Significant	0.69465	OutPeriod	OutPhase
0.0898888	0.0209865	0	0	0.0629595	0.135414	0.0342481	0.0681554	0.0338435	0	4732490B19Rik	RIKEN cDNA 4732490B19 gene [Source:MGI Symbol;Acc:MGI:2442884]	chr11	Expressed	Non-Significant	0.424171	18h	phase_+Pi/2
1.13969	0.948977	0.86769	0.816402	1.16284	1.62734	1.04945	1.62575	1.39502	1.6174	4732491K20Rik	RIKEN cDNA 4732491K20 gene [Source:MGI Symbol;Acc:MGI:3026975]	chr17	Expressed	Periodic	0.000968939	12h	phase_Pi
1.02474	1.00539	1.38122	1.15317	0.481799	1.17666	0.768617	0.967254	0.576457	0.758218	4831440E17Rik	RIKEN cDNA 4831440E17 gene [Source:MGI Symbol;Acc:MGI:2445144]	chr5	Expressed	Non-Significant	0.717312	OutPeriod	OutPhase
0	0	0	0	0	0	0	0	0	0	Lmx1a	LIM homeobox transcription factor 1 alpha [Source:MGI Symbol;Acc:MGI:1888519]	chr1	Non-Expressed	NaN	NA	NaN	NaN
0	0.0472793	0.141838	0	0	0	0	0	0.0441211	0.0475391	4833412C05Rik	RIKEN cDNA 4833412C05 gene [Source:MGI Symbol;Acc:MGI:1921154]	chr7	Expressed	Non-Significant	0.99964	18h	phase_Pi
1.08248	0.984545	1.18734	0.59645	1.16984	1.13737	0.913442	0.889693	0.769132	0.640391	4833417C18Rik	RIKEN cDNA 4833417C18 gene [Source:MGI Symbol;Acc:MGI:1921156]	chr11	Expressed	Non-Significant	0.991429	OutPeriod	OutPhase
0	0	0	0	0	0	0	0	0	0	Sh2d1b2	SH2 domain containing 1B2 [Source:MGI Symbol;Acc:MGI:3622649]	chr1	Non-Expressed	NaN	NA	NaN	NaN
5.68501	6.63265	7.36317	5.41853	7.11625	4.61197	4.57863	4.73617	3.41139	3.82454	4833418N02Rik	RIKEN cDNA 4833418N02 gene [Source:MGI Symbol;Acc:MGI:1921847]	chr17	Expressed	Non-Significant	0.581413	OutPeriod	OutPhase
0.941413	1.49149	1.81722	1.66083	0.996401	0.978822	0.589117	0.564024	0.842822	1.25944	4833419F23Rik	N/A	chr18	Expressed	Non-Significant	0.100085	OutPeriod	OutPhase
27.2538	30.5141	28.5766	31.7134	31.2523	18.4086	24.81	22.6901	21.4691	25.9448	4833420G17Rik	RIKEN cDNA 4833420G17 gene [Source:MGI Symbol;Acc:MGI:1914642]	chr13	Expressed	Periodic	0.00132902	12h	phase_0
3.32937	3.16479	3.13803	3.42837	2.92798	1.60279	1.75398	2.02059	2.08011	3.06784	4833422C13Rik	RIKEN cDNA 4833422C13 gene [Source:MGI Symbol;Acc:MGI:3603826]	chr13	Expressed	Non-Significant	0.0114682	OutPeriod	OutPhase
48.2526	48.0427	48.2049	45.6207	50.3026	46.6062	54.0944	53.9646	51.7821	48.5004	4833439L19Rik	RIKEN cDNA 4833439L19 gene [Source:MGI Symbol;Acc:MGI:1921162]	chr13	Expressed	Non-Significant	0.0232721	30h	phase_Pi
0.5905	1.41741	1.45918	1.21447	1.57856	0.373142	0.392835	0.402316	0.394265	0.273085	4921507P07Rik	RIKEN cDNA 4921507P07 gene [Source:MGI Symbol;Acc:MGI:1918071]	chr6	Expressed	Non-Significant	0.409603	OutPeriod	OutPhase
0	0	0	0	0	0	0	0	0	0.0280909	4921508D12Rik	RIKEN cDNA 4921508D12 gene [Source:MGI Symbol;Acc:MGI:1918095]	chr2	Expressed	Non-Significant	0.993797	OutPeriod	OutPhase
0.0288755	0	0	0	0	0.0972406	0.0733021	0	0.0602478	0.0236338	4921511I17Rik	RIKEN cDNA 4921511I17 gene [Source:MGI Symbol;Acc:MGI:1918108]	chr12	Expressed	Non-Significant	0.914621	24h	phase_+Pi/2
0.0460788	0.0473757	0.0689967	0.0731303	0	0.0225309	0.0189829	0.022384	0	0.0662166	4921513I03Rik	RIKEN cDNA 4921513I03 gene [Source:MGI Symbol;Acc:MGI:1918124]	chr10	Expressed	Non-Significant	0.988996	24h	phase_+Pi/2
16.5266	16.704	16.9663	14.6697	18.4759	13.2385	14.529	15.38	14.3112	14.5981	4921524J17Rik	RIKEN cDNA 4921524J17 gene [Source:MGI Symbol;Acc:MGI:1913964]	chr8	Expressed	Non-Significant	0.990061	24h	phase_-Pi/2
3.13525	3.67247	3.98346	3.23082	3.80313	6.35926	4.16451	3.94527	3.27027	2.73894	4921531C22Rik	RIKEN cDNA 4921531C22 gene [Source:MGI Symbol;Acc:MGI:1913980]	chr2	Expressed	Periodic	0.00465659	OutPeriod	OutPhase
0	0	0	0	0	0.0145887	0.0304904	0.0165874	0.0158382	0.0322243	4921536K21Rik	RIKEN cDNA 4921536K21 gene [Source:MGI Symbol;Acc:MGI:1914680]	chr11	Expressed	Non-Significant	0.999997	18h	phase_-Pi/2
0	0	0	0	0	0.0156527	0	0	0	0.0132791	4921539E11Rik	RIKEN cDNA 4921539E11 gene [Source:MGI Symbol;Acc:MGI:1918191]	chr4	Expressed	Non-Significant	0.999684	12h	phase_Pi
20.0291	14.29	15.2126	13.7223	13.935	19.6397	16.9125	23.402	20.7797	21.7827	4930402H24Rik	RIKEN cDNA 4930402H24 gene [Source:MGI Symbol;Acc:MGI:1923029]	chr2	Expressed	Non-Significant	0.0376387	OutPeriod	OutPhase
3.73301	1.22814	1.39546	0.647986	1.64098	3.66278	3.61259	4.11051	2.49669	3.65664	4930404H11Rik	RIKEN cDNA 4930404H11 gene [Source:MGI Symbol;Acc:MGI:1921065]	chr12	Expressed	Non-Significant	0.632559	12h	phase_Pi
0.369489	0.331735	0.68087	0.14411	0.170224	0.310902	0.334933	0.25863	0.596335	0.185302	4930404I05Rik	RIKEN cDNA 4930404I05 gene [Source:MGI Symbol;Acc:MGI:1914644]	chr16	Expressed	Non-Significant	0.818313	12h	phase_0
13.4863	9.19092	10.8788	9.81442	6.87958	16.4648	16.9334	18.3751	17.36	15.3772	4930404N11Rik	RIKEN cDNA 4930404N11 gene [Source:MGI Symbol;Acc:MGI:1921072]	chr10	Expressed	Non-Significant	0.159089	OutPeriod	OutPhase
0.330026	0.356276	0.28025	0.299787	0.488791	0.851009	0.581626	0.424552	0.769077	0.344657	4930405A21Rik	RIKEN cDNA 4930405A21 gene [Source:MGI Symbol;Acc:MGI:1922096]	chr2	Expressed	Non-Significant	0.301491	18h	phase_Pi
0	0	0	0	0	0	0.0816547	0	0.0730231	0	4930405J17Rik	RIKEN cDNA 4930405J17 gene [Source:MGI Symbol;Acc:MGI:1921061]	chr10	Expressed	Non-Significant	0.997354	OutPeriod	OutPhase
5.38049	3.52631	3.61294	2.72289	4.24311	3.79794	3.25304	3.29403	4.03663	4.17648	4930412C18Rik	RIKEN cDNA 4930412C18 gene [Source:MGI Symbol;Acc:MGI:2443490]	chr4	Expressed	Non-Significant	0.99992	30h	phase_+Pi/2
0	0.00961858	0	0	0.0288558	0.041322	0.033882	0.0246709	0	0.017369	4930412O13Rik	RIKEN cDNA 4930412O13 gene [Source:MGI Symbol;Acc:MGI:1921185]	chr2	Expressed	Non-Significant	0.998263	30h	OutPhase
0	0	0	0	0	0.0482414	0	0.0525501	0.196489	0.0998025	4930413F20Rik	N/A	chr15	Expressed	Non-Significant	0.96746	30h	phase_Pi
8.80058	12.5152	14.5273	12.4574	10.5609	10.1452	8.41489	9.09553	8.11497	7.27008	4930413G21Rik	RIKEN cDNA 4930413G21 gene [Source:MGI Symbol;Acc:MGI:1921201]	chr7	Expressed	Non-Significant	0.568293	OutPeriod	OutPhase
2.50344	3.44739	3.48594	4.43846	2.41775	1.97377	2.52944	2.19784	2.7023	2.51615	4930414N06Rik	N/A	chr19	Expressed	Non-Significant	0.83176	12h	phase_0
0.365353	0.218485	0	0.286981	0.368476	0.35726	0.156525	0.209718	0.258753	0.154883	4930415O20Rik	RIKEN cDNA 4930415O20 gene [Source:MGI Symbol;Acc:MGI:1921113]	chr15	Expressed	Non-Periodic	1	18h	phase_+Pi/2
0	0	0	0	0	0	0	0	0.0273144	0	4930417O13Rik	RIKEN cDNA 4930417O13 gene [Source:MGI Symbol;Acc:MGI:1921120]	chr6	Expressed	Non-Significant	0.999973	OutPeriod	OutPhase
0	0	0	0	0	0	0	0	0.0451464	0	4930425K10Rik	RIKEN cDNA 4930425K10 gene [Source:MGI Symbol;Acc:MGI:1921115]	chr5	Expressed	Non-Significant	0.999973	OutPeriod	OutPhase
0.0898041	0	0	0	0	0.0263819	0.911056	0.0275099	0.0258265	0.0495203	4930426D05Rik	RIKEN cDNA 4930426D05 gene [Source:MGI Symbol;Acc:MGI:1921894]	chr18	Expressed	Non-Significant	0.999578	24h	phase_Pi
0.0860674	0.158935	0.0893023	0.181747	0.205757	0.0290411	0.243741	0.0275061	0.221648	0.245342	4930426L09Rik	RIKEN cDNA 4930426L09 gene [Source:MGI Symbol;Acc:MGI:1921879]	chr2	Expressed	Non-Significant	0.191554	18h	phase_-Pi/2
0	0	0	0	0	0	0.0566488	0	0	0	4930428G15Rik	N/A	chr9	Expressed	Non-Significant	0.999908	12h	phase_0
0.223025	0.457086	0.410356	0.652682	0.308222	0.590288	0.412807	0.520429	0.472759	0.341845	4930429B21Rik	N/A	chr3	Expressed	Non-Significant	0.901614	18h	phase_+Pi/2
0	0	0	0	0	0	0	0	0	0	Olfr218	olfactory receptor 218 [Source:MGI Symbol;Acc:MGI:3030052]	chr1	Non-Expressed	NaN	NA	NaN	NaN
0	0	0	0	0	0	0	0	0	0	Olfr1404	olfactory receptor 1404 [Source:MGI Symbol;Acc:MGI:3031238]	chr1	Non-Expressed	NaN	NA	NaN	NaN
0.252322	0.315768	0.14083	0.414784	0.39169	0.267677	0.374579	0.593801	0.398943	0.223604	4930429F24Rik	RIKEN cDNA 4930429F24 gene [Source:MGI Symbol;Acc:MGI:1921883]	chr9	Expressed	Non-Significant	0.625798	30h	phase_-Pi/2
7.87387	9.27481	10.2274	8.11876	9.47826	7.95835	8.73133	9.00857	9.22061	8.8481	4930430F08Rik	RIKEN cDNA 4930430F08 gene [Source:MGI Symbol;Acc:MGI:1921197]	chr10	Expressed	Non-Significant	0.999733	24h	phase_0
0	0	0	0	0	0	0	0	0	0	Olfr432	olfactory receptor 432 [Source:MGI Symbol;Acc:MGI:3030266]	chr1	Non-Expressed	NaN	NA	NaN	NaN
0	0	0	0	0	0	0	0	0	0	Olfr430	olfactory receptor 430 [Source:MGI Symbol;Acc:MGI:3030264]	chr1	Non-Expressed	NaN	NA	NaN	NaN
0	0	0	0	0	0	0	0	0	0	Olfr429	olfactory receptor 429 [Source:MGI Symbol;Acc:MGI:3030263]	chr1	Non-Expressed	NaN	NA	NaN	NaN
0	0	0	0	0	0	0	0	0	0	Olfr426	olfactory receptor 427 [Source:MGI Symbol;Acc:MGI:3030261]	chr1	Non-Expressed	NaN	NA	NaN	NaN
0	0	0	0	0	0	0	0	0	0	Olfr424	olfactory receptor 424 [Source:MGI Symbol;Acc:MGI:3030258]	chr1	Non-Expressed	NaN	NA	NaN	NaN
0	0	0	0	0	0	0	0	0	0	Olfr421-ps1	olfactory receptor 421, pseudogene 1 [Source:MGI Symbol;Acc:MGI:3030255]	chr1	Non-Expressed	NaN	NA	NaN	NaN
0	0	0	0	0	0	0	0	0	0	Olfr420	olfactory receptor 420 [Source:MGI Symbol;Acc:MGI:3030254]	chr1	Non-Expressed	NaN	NA	NaN	NaN
0.411421	0.295252	0.342228	0.294909	0.248621	0.500713	0.399796	0.432005	0.39717	0.394539	4930431F12Rik	RIKEN cDNA 4930431F12 gene [Source:MGI Symbol;Acc:MGI:1923033]	chr5	Expressed	Non-Significant	0.999537	24h	phase_Pi
0	0	0	0	0	0	0	0	0	0	Mptx1	mucosal pentraxin 1 [Source:MGI Symbol;Acc:MGI:1913539]	chr1	Non-Expressed	NaN	NA	NaN	NaN
0	0	0	0	0	0	0	0	0	0	Olfr417	olfactory receptor 417 [Source:MGI Symbol;Acc:MGI:3030251]	chr1	Non-Expressed	NaN	NA	NaN	NaN
0	0	0	0	0	0	0	0	0	0	Olfr248	olfactory receptor 248 [Source:MGI Symbol;Acc:MGI:3030082]	chr1	Non-Expressed	NaN	NA	NaN	NaN
0	0	0	0	0	0	0	0	0	0	Olfr414	olfactory receptor 414 [Source:MGI Symbol;Acc:MGI:3030248]	chr1	Non-Expressed	NaN	NA	NaN	NaN
0	0	0	0	0	0	0	0	0	0	Olfr220	olfactory receptor 220 [Source:MGI Symbol;Acc:MGI:3030054]	chr1	Non-Expressed	NaN	NA	NaN	NaN
0	0.0678771	0.0518152	0.151816	0	0	0.0135813	0	0.0198486	0.031768	4930431P03Rik	RIKEN cDNA 4930431P03 gene [Source:MGI Symbol;Acc:MGI:1921145]	chr14	Expressed	Non-Significant	0.986566	24h	phase_0
0.0120106	0	0	0	0	0.00953909	0.00876367	0.00910638	0	0	4930432J09Rik	N/A	chr14	Expressed	Non-Significant	0.999758	18h	phase_Pi
0.106228	0.241053	0.363639	0.19823	0.161291	0.156165	0.0662003	0.241243	0.114062	0.0423741	4930432K21Rik	RIKEN cDNA 4930432K21 gene [Source:MGI Symbol;Acc:MGI:1921916]	chr8	Expressed	Periodic	0.0041026	18h	phase_0
0.0391442	0	0	0	0	0.0399724	0	0	0	0	4930432M17Rik	RIKEN cDNA 4930432M17 gene [Source:MGI Symbol;Acc:MGI:3588188]	chr3	Expressed	Non-Significant	0.999973	OutPeriod	OutPhase
0.057653	0.0576914	0	0.173074	0	0.0758809	0.0932181	0.0267518	0.113266	0.0924977	4930433N12Rik	RIKEN cDNA 4930433N12 gene [Source:MGI Symbol;Acc:MGI:2149746]	chr9	Expressed	Non-Significant	0.999759	18h	phase_Pi
0.0604769	0.096665	0.172344	0.117651	0	0.395999	0.304901	0.127745	0.0939144	0.193669	4930442L01Rik	RIKEN cDNA 4930442L01 gene [Source:MGI Symbol;Acc:MGI:1914833]	chr3	Expressed	Non-Significant	0.0109052	30h	OutPhase
0	0.0249855	0.0749564	0	0	0.0251613	0.0436686	0.0942593	0.0430629	0.0619085	4930443O20Rik	RIKEN cDNA 4930443O20 gene [Source:MGI Symbol;Acc:MGI:1921937]	chr2	Expressed	Non-Periodic	1	18h	phase_0
0.0837206	0.0966045	0.126704	0	0.163109	0.240494	0.151434	0.0385249	0.264408	0.0786188	4930447K03Rik	RIKEN cDNA 4930447K03 gene [Source:MGI Symbol;Acc:MGI:1921231]	chr13	Expressed	Non-Significant	0.855775	18h	phase_Pi
0	0	0	0	0	0.0859785	0	0.0916195	0.114634	0	4930448H16Rik	RIKEN cDNA 4930448H16 gene [Source:MGI Symbol;Acc:MGI:1922122]	chr5	Expressed	Non-Significant	0.999907	OutPeriod	OutPhase
0.123756	0	0	0	0	0.185948	0.0827838	0.303638	0.196999	0.420251	4930449E18Rik	N/A	chr19	Expressed	Non-Significant	0.997118	24h	phase_-Pi/2
0.930242	0.919715	0.995213	0.763355	1.00058	1.12381	0.850035	0.855881	0.952107	0.747102	4930451G09Rik	RIKEN cDNA 4930451G09 gene [Source:MGI Symbol;Acc:MGI:1921934]	chr16	Expressed	Non-Significant	0.999741	18h	phase_Pi
0	0	0	0	0	0	0.0793902	0	0	0	4930451I11Rik	RIKEN cDNA 4930451I11 gene [Source:MGI Symbol;Acc:MGI:1925368]	chr7	Expressed	Non-Significant	0.999908	12h	phase_0
4.04368	0.641666	0.713625	0.465339	0.746036	1.18126	2.38176	4.77177	5.72361	10.5044	4930452B06Rik	RIKEN cDNA 4930452B06 gene [Source:MGI Symbol;Acc:MGI:1926154]	chr14	Expressed	Non-Significant	0.0382604	OutPeriod	OutPhase
0	0	0	0	0	0.0249309	0	0	0	0	4930453L07Rik	RIKEN cDNA 4930453L07 gene [Source:MGI Symbol;Acc:MGI:1921938]	chr8	Expressed	Non-Significant	0.999973	OutPeriod	OutPhase
33.1314	34.7863	34.801	33.2607	36.2972	31.5901	32.857	34.243	34.4816	33.5166	4930453N24Rik	RIKEN cDNA 4930453N24 gene [Source:MGI Symbol;Acc:MGI:1914859]	chr16	Expressed	Non-Significant	0.965548	30h	phase_-Pi/2
11.9986	13.1222	12.6684	13.1025	13.5957	10.6612	10.3976	10.617	10.8609	11.5846	4930455C13Rik	RIKEN cDNA 4930455C13 gene [Source:MGI Symbol;Acc:MGI:1921240]	chr10	Expressed	Non-Significant	0.606616	OutPeriod	OutPhase
0	0.0210628	0	0.0631885	0	0	0	0	0	0	4930455D15Rik	RIKEN cDNA 4930455D15 gene [Source:MGI Symbol;Acc:MGI:1923045]	chr18	Expressed	Non-Significant	0.999955	24h	phase_-Pi/2
1.24952	0.725367	0.333863	0.863403	0.978837	0.994682	0.894007	1.05635	0.88572	1.28201	4930455H04Rik	RIKEN cDNA 4930455H04 gene [Source:MGI Symbol;Acc:MGI:1921904]	chr3	Expressed	Non-Significant	0.344566	12h	phase_Pi
0.073109	0.124547	0	0.114583	0.259059	0.0694962	0.0315541	0.114968	0.15002	0.0604137	4930465K10Rik	RIKEN cDNA 4930465K10 gene [Source:MGI Symbol;Acc:MGI:1914890]	chr18	Expressed	Non-Significant	0.943198	24h	phase_0
0	0	0	0	0	0	0	0	0	0	Lefty2	left-right determination factor 2 [Source:MGI Symbol;Acc:MGI:2443573]	chr1	Non-Expressed	NaN	NA	NaN	NaN
0.0155406	0	0	0	0	0	0	0.0173918	0	0	4930467E23Rik	RIKEN cDNA 4930467E23 gene [Source:MGI Symbol;Acc:MGI:1923056]	chr8	Expressed	Non-Significant	0.999908	12h	phase_Pi
0.0717981	0.304187	0.418505	0.230334	0.263722	0	0.0650026	0.0912902	0.0631244	0	4930467K11Rik	RIKEN cDNA 4930467K11 gene [Source:MGI Symbol;Acc:MGI:1922178]	chr10	Expressed	Non-Significant	0.815313	18h	phase_0
20.5696	13.3449	13.6786	13.0575	13.2987	28.2511	18.1472	20.244	21.099	16.7918	4930470H14Rik	N/A	chr17	Expressed	Periodic	0.00100369	12h	phase_Pi
0	0	0	0	0	0.0391516	0	0	0	0	4930471C04Rik	RIKEN cDNA 4930471C04 gene [Source:MGI Symbol;Acc:MGI:1925426]	chr14	Expressed	Non-Significant	0.999973	OutPeriod	OutPhase
0.088804	0	0	0	0	0.0392161	0.0362419	0	0	0	4930471M09Rik	RIKEN cDNA 4930471M09 gene [Source:MGI Symbol;Acc:MGI:1922150]	chr6	Expressed	Non-Significant	0.997462	18h	phase_Pi
1.21435	0.669154	0.74792	0.797804	0.461738	0.808779	1.08427	0.903635	0.869444	1.02551	4930473A02Rik	RIKEN cDNA 4930473A02 gene [Source:MGI Symbol;Acc:MGI:2447823]	chr2	Expressed	Non-Significant	0.375371	24h	phase_Pi
0	0	0	0	0	0.0710062	0	0	0.0740797	0	4930474M22Rik	N/A	chr17	Expressed	Non-Significant	0.988518	12h	phase_Pi
0	0.0441606	0	0	0.132482	0.06297	0	0	0	0	4930474N09Rik	RIKEN cDNA 4930474N09 gene [Source:MGI Symbol;Acc:MGI:1914889]	chr12	Expressed	Non-Significant	0.944365	18h	phase_0
0	0.0204872	0	0.0614617	0	0	0	0	0	0	4930478L05Rik	N/A	chr16	Expressed	Non-Significant	0.999955	24h	phase_-Pi/2
0.209529	0.135129	0.199821	0.205565	0	0.115973	0.225339	0.113994	0.11867	0.261852	4930479D17Rik	RIKEN cDNA 4930479D17 gene [Source:MGI Symbol;Acc:MGI:1922175]	chr6	Expressed	Non-Significant	0.998346	18h	phase_Pi
5.77646	13.252	11.974	10.3856	17.3963	7.17207	4.44131	3.07227	3.98844	4.03507	4930480G23Rik	RIKEN cDNA 4930480G23 gene [Source:MGI Symbol;Acc:MGI:1922238]	chr4	Expressed	Periodic	0.000530455	OutPeriod	OutPhase
39.467	37.456	37.6477	36.9323	37.7879	28.6697	28.1416	28.9473	27.9967	40.689	4930481A15Rik	RIKEN cDNA 4930481A15 gene [Source:MGI Symbol;Acc:MGI:1922181]	chr19	Expressed	Non-Significant	0.194708	OutPeriod	OutPhase
0.0323717	0.0410474	0	0	0.123142	0.0563063	0	0	0.0304049	0.0332372	4930483J18Rik	RIKEN cDNA 4930483J18 gene [Source:MGI Symbol;Acc:MGI:1914888]	chr15	Expressed	Non-Significant	0.999814	12h	phase_0
3.33584	1.12634	0.797974	1.13327	1.44776	3.54359	4.23254	5.05298	4.68806	5.5005	4930483K19Rik	RIKEN cDNA 4930483K19 gene [Source:MGI Symbol;Acc:MGI:1922203]	chr10	Expressed	Non-Significant	0.136669	OutPeriod	OutPhase
0	0	0	0	0	0	0	0.0437413	0	0	4930483O08Rik	RIKEN cDNA 4930483O08 gene [Source:MGI Symbol;Acc:MGI:1922220]	chr7	Expressed	Non-Significant	0.999908	12h	phase_Pi
0.937394	1.05742	0.850881	1.19498	1.1264	0.639321	0.731427	0.581519	0.783558	1.08894	4930486L24Rik	RIKEN cDNA 4930486L24 gene [Source:MGI Symbol;Acc:MGI:1922258]	chr13	Expressed	Non-Significant	0.1741	OutPeriod	OutPhase
0	0	0	0	0	0	0	0	0	0	4930488B22Rik	RIKEN cDNA 4930488B22 gene [Source:MGI Symbol;Acc:MGI:1922221]	chr1	Non-Expressed	NaN	NA	NaN	NaN
0.336289	0.689279	0	0.955437	1.1124	0.992893	1.469	0	0.623718	0.345732	4930487D11Rik	RIKEN cDNA 4930487D11 gene [Source:MGI Symbol;Acc:MGI:1925422]	chr5	Expressed	Non-Significant	1	24h	phase_+Pi/2
0	0	0	0	0	0	0	0	0	0	Mir194-1	microRNA 194-1 [Source:MGI Symbol;Acc:MGI:2676858]	chr1	Non-Expressed	NaN	NA	NaN	NaN
0	0	0	0	0	0	0	0	0	0.0655986	4930487H11Rik	N/A	chr1	Expressed	Non-Significant	0.993797	OutPeriod	OutPhase
0.0564731	0.0667647	0	0	0.200294	0.106422	0.0465844	0.0992512	0	0.0453298	4930502E09Rik	RIKEN cDNA 4930502E09 gene [Source:MGI Symbol;Acc:MGI:1922245]	chr11	Expressed	Non-Significant	1	OutPeriod	OutPhase
0	0	0	0	0	0	0	0	0.0380807	0.0397877	4930502E18Rik	RIKEN cDNA 4930502E18 gene [Source:MGI Symbol;Acc:MGI:1922263]	chrX	Expressed	Non-Significant	0.998171	24h	phase_+Pi/2
0	0.044347	0	0	0.133041	0	0.0267491	0	0	0	4930503E14Rik	RIKEN cDNA 4930503E14 gene [Source:MGI Symbol;Acc:MGI:1922204]	chr14	Expressed	Non-Significant	0.999685	OutPeriod	OutPhase
0	0	0	0	0	0	0	0	0	0	5033404E19Rik	RIKEN cDNA 5033404E19 gene [Source:MGI Symbol;Acc:MGI:2149700]	chr1	Non-Expressed	NaN	NA	NaN	NaN
0	0	0	0	0	0	0	0	0	0	Mir297c	microRNA 297c [Source:MGI Symbol;Acc:MGI:3718506]	chr1	Non-Expressed	NaN	NA	NaN	NaN
0	0	0	0	0	0	0	0	0	0	D1Pas1	DNA segment, Chr 1, Pasteur Institute 1 [Source:MGI Symbol;Acc:MGI:91842]	chr1	Non-Expressed	NaN	NA	NaN	NaN
2.44453	2.12857	2.10046	2.61945	1.6658	2.82048	2.47635	2.82325	2.56692	2.62745	4930503L19Rik	RIKEN cDNA 4930503L19 gene [Source:MGI Symbol;Acc:MGI:1922045]	chr18	Expressed	Non-Significant	0.954188	12h	phase_Pi
0.0344938	0	0	0	0	0	0	0.0349724	0	0.0813912	4930505A04Rik	RIKEN cDNA 4930505A04 gene [Source:MGI Symbol;Acc:MGI:1922337]	chr11	Expressed	Non-Significant	0.654976	OutPeriod	OutPhase
6.38002	5.97625	6.04697	5.63396	6.24781	5.44983	5.43756	6.25507	5.24925	5.43498	4930506C21Rik	RIKEN cDNA 4930506C21 gene [Source:MGI Symbol;Acc:MGI:1922310]	chr17	Expressed	Non-Significant	0.542244	18h	phase_0
1.96975	1.74876	1.81569	1.672	1.75858	2.30748	2.18574	2.42961	2.12625	1.77032	4930507D05Rik	RIKEN cDNA 4930507D05 gene [Source:MGI Symbol;Acc:MGI:1921956]	chr10	Expressed	Non-Significant	0.0989825	OutPeriod	OutPhase
0.804321	0.152423	0.0874612	0.253749	0.116059	0.475471	0.704575	1.44547	1.69264	2.43043	4930509E16Rik	RIKEN cDNA 4930509E16 gene [Source:MGI Symbol;Acc:MGI:1922365]	chr9	Expressed	Random	0.0365996	OutPeriod	OutPhase
0	0	0	0	0	0.0227465	0	0	0	0	4930509K18Rik	RIKEN cDNA 4930509K18 gene [Source:MGI Symbol;Acc:MGI:1923069]	chr4	Expressed	Non-Significant	0.999973	OutPeriod	OutPhase
0	0	0	0	0	0	0	0.0217239	0	0	4930511E03Rik	RIKEN cDNA 4930511E03 gene [Source:MGI Symbol;Acc:MGI:1926023]	chr6	Expressed	Non-Significant	0.999908	12h	phase_Pi
2.82915	3.01056	3.13988	2.82787	3.06393	2.4086	2.36466	2.71202	2.75578	2.55957	4930511M06Rik	RIKEN cDNA 4930511M06 gene [Source:MGI Symbol;Acc:MGI:1922334]	chr18	Expressed	Non-Significant	0.765536	24h	phase_0
0	0	0	0	0	0	0	0.0211176	0	0	4930512B01Rik	RIKEN cDNA 4930512B01 gene [Source:MGI Symbol;Acc:MGI:1921974]	chr12	Expressed	Non-Significant	0.999908	12h	phase_Pi
0.627126	1.01422	1.46069	0.725153	0.856802	0.641932	0.774078	0.843691	0.77057	0.833131	4930513N10Rik	RIKEN cDNA 4930513N10 gene [Source:MGI Symbol;Acc:MGI:2443064]	chr8	Expressed	Non-Significant	0.99958	18h	phase_+Pi/2
0.75073	0.435749	0.275894	0.83318	0.198173	0.649354	0.479351	0.514951	0.90307	1.17839	4930513O06Rik	RIKEN cDNA 4930513O06 gene [Source:MGI Symbol;Acc:MGI:1922375]	chrX	Expressed	Non-Significant	0.843216	OutPeriod	OutPhase
1.26171	1.84499	2.15829	1.76969	1.60699	1.58597	0.787924	1.04517	0.694525	0.74968	4930515G01Rik	RIKEN cDNA 4930515G01 gene [Source:MGI Symbol;Acc:MGI:1914892]	chr5	Expressed	Non-Significant	0.0514117	OutPeriod	OutPhase
0	0	0	0	0	0.0277862	0	0	0	0	4930519F16Rik	RIKEN cDNA 4930519F16 gene [Source:MGI Symbol;Acc:MGI:1922356]	chrX	Expressed	Non-Significant	0.999973	OutPeriod	OutPhase
0.599469	0.565662	0.692241	0.482068	0.522676	0.507508	0.522044	0.578473	0.594845	0.583579	4930519G04Rik	RIKEN cDNA 4930519G04 gene [Source:MGI Symbol;Acc:MGI:1914843]	chr5	Expressed	Non-Significant	0.999995	30h	phase_-Pi/2
0.071065	0.0712024	0.104323	0.109284	0	0.35137	0.0597321	0.0954797	0.0956429	0.179003	4930520O04Rik	RIKEN cDNA 4930520O04 gene [Source:MGI Symbol;Acc:MGI:1922366]	chr9	Expressed	Non-Significant	0.978319	12h	phase_Pi
0	0	0	0	0	0.111585	0	0	0	0	4930520P13Rik	RIKEN cDNA 4930520P13 gene [Source:MGI Symbol;Acc:MGI:1922336]	chr13	Expressed	Non-Significant	0.999973	OutPeriod	OutPhase
9.90877	11.4126	12.2884	11.4028	10.5468	6.2012	7.37279	8.37098	6.13831	9.88764	4930523C07Rik	RIKEN cDNA 4930523C07 gene [Source:MGI Symbol;Acc:MGI:1914897]	chr1	Expressed	Periodic	0.00389621	18h	phase_0
0	0	0	0	0	0	0	0	0	0	1700065J18Rik	RIKEN cDNA 1700065J18 gene [Source:MGI Symbol;Acc:MGI:1920705]	chr1	Non-Expressed	NaN	NA	NaN	NaN
0.0215759	0.0215198	0	0.0645594	0	0	0	0.0189114	0.0202824	0	4930524B15Rik	RIKEN cDNA 4930524B15 gene [Source:MGI Symbol;Acc:MGI:1914842]	chr11	Expressed	Non-Significant	0.998816	12h	phase_0
0	0	0	0	0	0.0181097	0	0.024848	0	0.0202827	4930524C18Rik	N/A	chr14	Expressed	Non-Significant	0.997965	OutPeriod	OutPhase
4.86682	3.21947	3.88388	1.92187	3.85264	3.84144	3.89225	4.04826	3.06783	4.77384	4930524O05Rik	N/A	chr19	Expressed	Non-Significant	0.36768	OutPeriod	OutPhase
0.0474818	0	0	0	0	0	0	0	0.0404247	0	4930525D18Rik	N/A	chr9	Expressed	Non-Significant	0.999973	OutPeriod	OutPhase
0.539979	0.491759	0.520709	0.698204	0.256363	0.528301	0.463045	0.400616	0.287354	0.445617	4930525G20Rik	RIKEN cDNA 4930525G20 gene [Source:MGI Symbol;Acc:MGI:2443505]	chr13	Expressed	Non-Significant	0.998652	30h	phase_+Pi/2
12.1432	13.968	17.0816	12.7658	12.0566	14.6499	12.1916	12.2079	11.8808	9.61124	4930526I15Rik	N/A	chr9	Expressed	Non-Significant	0.250412	OutPeriod	OutPhase
0	0	0	0	0	0	0	0	0	0	Rp1	retinitis pigmentosa 1 (human) [Source:MGI Symbol;Acc:MGI:1341105]	chr1	Non-Expressed	NaN	NA	NaN	NaN
0.0432904	0.104152	0	0	0.312455	0.0706125	0.0630923	0.173428	0.0843506	0.163028	4930526L06Rik	RIKEN cDNA 4930526L06 gene [Source:MGI Symbol;Acc:MGI:1922388]	chr19	Expressed	Non-Significant	1	18h	phase_0
0.0610297	0.0626456	0.187937	0	0	0.17082	0.153421	0.0593126	0.0739168	0.114557	4930527F14Rik	N/A	chr14	Expressed	Non-Significant	0.999801	24h	phase_Pi
0.194399	0.263451	0.192269	0.442246	0.155837	0.193237	0.0754565	0.0603429	0.158278	0.0853292	4930528A17Rik	N/A	chr4	Expressed	Non-Significant	0.37544	OutPeriod	OutPhase
0	0	0	0	0	0	0	0	0	0	Npbwr1	neuropeptides B/W receptor 1 [Source:MGI Symbol;Acc:MGI:891989]	chr1	Non-Expressed	NaN	NA	NaN	NaN
0.119128	0.0908367	0	0.27251	0	0.12194	0.194832	0.116557	0.169549	0.202439	4930528D03Rik	RIKEN cDNA 4930528D03 gene [Source:MGI Symbol;Acc:MGI:1922473]	chr13	Expressed	Non-Significant	0.987868	18h	phase_Pi
0	0	0	0	0	0	0.00959798	0	0.0085336	0	4930529C04Rik	RIKEN cDNA 4930529C04 gene [Source:MGI Symbol;Acc:MGI:1922392]	chr3	Expressed	Non-Significant	0.99737	OutPeriod	OutPhase
0.0363977	0	0	0	0	0	0	0.073742	0	0.0547336	4930533B01Rik	RIKEN cDNA 4930533B01 gene [Source:MGI Symbol;Acc:MGI:1922416]	chr2	Expressed	Random	0.978384	OutPeriod	OutPhase
0.266447	0.579857	0.530026	0.592377	0.617168	0.197995	0.0643232	0.0990725	0.138124	0.420181	4930539E08Rik	RIKEN cDNA 4930539E08 gene [Source:MGI Symbol;Acc:MGI:1925441]	chr17	Expressed	Periodic	0.000187249	OutPeriod	OutPhase
3.31977	3.80396	3.97794	3.9634	3.47054	3.48349	3.87022	3.09033	2.64497	3.45064	4930539J05Rik	RIKEN cDNA 4930539J05 gene [Source:MGI Symbol;Acc:MGI:1922477]	chr3	Expressed	Non-Significant	0.996622	30h	OutPhase
0	0	0	0	0	0	0	0	0	0	Snord87	small nucleolar RNA, C/D box 87 [Source:MGI Symbol;Acc:MGI:2387894]	chr1	Non-Expressed	NaN	NA	NaN	NaN
0.033248	0.032561	0	0.0976829	0	0	0.0291925	0	0	0	4930542D17Rik	N/A	chr16	Expressed	Non-Significant	0.999815	OutPeriod	OutPhase
0	0	0	0	0	0.083264	0.0950172	0	0.0852501	0	4930544D05Rik	RIKEN cDNA 4930544D05 gene [Source:MGI Symbol;Acc:MGI:2148639]	chr11	Expressed	Non-Significant	0.999825	OutPeriod	OutPhase
0.0569341	0	0	0	0	0	0.0470586	0	0	0.11575	4930545H06Rik	RIKEN cDNA 4930545H06 gene [Source:MGI Symbol;Acc:MGI:1922398]	chr10	Expressed	Non-Significant	0.806154	12h	phase_0
0	0	0	0	0	0	0	0	0	0	Cpa6	carboxypeptidase A6 [Source:MGI Symbol;Acc:MGI:3045348]	chr1	Non-Expressed	NaN	NA	NaN	NaN
0	0	0	0	0	0	0	0	0	0	Mir467e	microRNA 467e [Source:MGI Symbol;Acc:MGI:3718541]	chr1	Non-Expressed	NaN	NA	NaN	NaN
0.0204058	0.00991224	0.0297367	0	0	0.0177308	0.00810329	0.029623	0	0.0182411	4930546K05Rik	RIKEN cDNA 4930546K05 gene [Source:MGI Symbol;Acc:MGI:1925444]	chr9	Expressed	Non-Significant	0.975024	12h	phase_Pi
0	0.0941358	0	0.282407	0	0.0747877	0.0710064	0	0.115839	0	4930547E08Rik	RIKEN cDNA 4930547E08 gene [Source:MGI Symbol;Acc:MGI:1925281]	chr2	Expressed	Non-Significant	0.999987	OutPeriod	OutPhase
0	0	0	0	0	0.0185893	0	0.0180404	0	0	4930548H24Rik	RIKEN cDNA 4930548H24 gene [Source:MGI Symbol;Acc:MGI:1914906]	chr5	Expressed	Non-Significant	0.997047	OutPeriod	OutPhase
6.95487	7.50353	6.9069	8.40054	7.20314	7.29606	6.88875	8.02632	6.84518	7.23338	4930549G23Rik	N/A	chr18	Expressed	Non-Significant	0.999933	18h	phase_0
0.331267	0.170684	0.237071	0.165648	0.109334	0.133223	0.189021	0.0971115	0.198223	0.106757	4930550C14Rik	RIKEN cDNA 4930550C14 gene [Source:MGI Symbol;Acc:MGI:1922561]	chr9	Expressed	Non-Significant	0.999296	12h	phase_0
0.0236036	0.0237842	0.0713526	0	0	0	0.0183816	0	0	0	4930550L24Rik	RIKEN cDNA 4930550L24 gene [Source:MGI Symbol;Acc:MGI:1922602]	chrX	Expressed	Non-Significant	0.999746	OutPeriod	OutPhase
0.137696	0.176752	0.233491	0.187693	0.10907	0.108753	0.105254	0.137315	0.0667776	0.164938	4930552P12Rik	RIKEN cDNA 4930552P12 gene [Source:MGI Symbol;Acc:MGI:1924844]	chr19	Expressed	Non-Significant	0.462496	18h	phase_0
0	0.037423	0.112269	0	0	0	0	0	0	0	4930556C24Rik	N/A	chr16	Expressed	Non-Significant	0.999955	24h	phase_-Pi/2
10.1591	9.64196	11.5752	7.04302	10.3077	12.7958	7.5664	8.97163	10.7205	10.3853	4930556M19Rik	RIKEN cDNA 4930556M19 gene [Source:MGI Symbol;Acc:MGI:1922509]	chr15	Expressed	Non-Significant	0.064306	24h	phase_+Pi/2
0.136004	0.194857	0.0572396	0.167271	0.360059	0.0475849	0.0447616	0.101263	0.0720774	0.0787987	4930558J18Rik	RIKEN cDNA 4930558J18 gene [Source:MGI Symbol;Acc:MGI:1922573]	chr1	Expressed	Non-Significant	0.985527	24h	phase_0
0	0	0	0	0	0	0	0	0	0	4930444P10Rik	RIKEN cDNA 4930444P10 gene [Source:MGI Symbol;Acc:MGI:1923049]	chr1	Non-Expressed	NaN	NA	NaN	NaN
0	0	0	0	0	0.0454976	0	0	0.0420212	0	4930558K02Rik	RIKEN cDNA 4930558K02 gene [Source:MGI Symbol;Acc:MGI:1922618]	chr1	Expressed	Non-Significant	0.988647	12h	phase_Pi
0	0	0	0	0	0.00751772	0.00815928	0.00855794	0	0	4930562C15Rik	RIKEN cDNA 4930562C15 gene [Source:MGI Symbol;Acc:MGI:1926059]	chr16	Expressed	Non-Significant	0.999659	18h	phase_0
6.20823	7.79661	7.78378	7.24027	8.36579	3.25512	4.14361	5.47964	3.71835	6.31666	4930562F07Rik	RIKEN cDNA 4930562F07 gene [Source:MGI Symbol;Acc:MGI:1922505]	chr1	Expressed	Periodic	0.0026934	18h	phase_0
0	0.0130894	0	0.0392682	0	0	0	0	0	0	4930563D23Rik	RIKEN cDNA 4930563D23 gene [Source:MGI Symbol;Acc:MGI:1922578]	chr16	Expressed	Non-Significant	0.999955	24h	phase_-Pi/2
0	0	0	0	0	0	0	0	0	0	Crisp4	cysteine-rich secretory protein 4 [Source:MGI Symbol;Acc:MGI:1925331]	chr1	Non-Expressed	NaN	NA	NaN	NaN
0	0	0	0	0	0	0	0	0	0	Defb44-ps	defensin beta 44, pseudogene [Source:MGI Symbol;Acc:MGI:3646526]	chr1	Non-Expressed	NaN	NA	NaN	NaN
0	0	0	0	0	0	0	0	0	0	Defb18	defensin beta 18 [Source:MGI Symbol;Acc:MGI:3648148]	chr1	Non-Expressed	NaN	NA	NaN	NaN
0.185194	0.240847	0.313247	0.313001	0.0962924	0.320492	0.133854	0.135602	0.109135	0.170207	4930563E18Rik	RIKEN cDNA 4930563E18 gene [Source:MGI Symbol;Acc:MGI:1922620]	chr18	Expressed	Non-Significant	0.853394	OutPeriod	OutPhase
0	0	0	0	0	0	0	0	0	0	Il17f	interleukin 17F [Source:MGI Symbol;Acc:MGI:2676631]	chr1	Non-Expressed	NaN	NA	NaN	NaN
0.12859	0.262457	0.316753	0.154282	0.316338	0.149258	0.152849	0.193331	0.207878	0.158153	4930563E22Rik	RIKEN cDNA 4930563E22 gene [Source:MGI Symbol;Acc:MGI:1922554]	chr11	Expressed	Non-Significant	0.744027	24h	phase_0
0.208165	0.162052	0.253465	0.173449	0.0592406	0.26043	0.164176	0.208593	0.147093	0.20553	4930565N06Rik	RIKEN cDNA 4930565N06 gene [Source:MGI Symbol;Acc:MGI:1915556]	chr16	Expressed	Non-Significant	1	12h	phase_Pi
0	0	0	0	0	0	0.10404	0	0	0	4930570G19Rik	RIKEN cDNA 4930570G19 gene [Source:MGI Symbol;Acc:MGI:1923158]	chr3	Expressed	Non-Significant	0.999908	12h	phase_0
0	0.0351045	0	0	0.105314	0	0	0	0	0.0269328	4930572O03Rik	RIKEN cDNA 4930572O03 gene [Source:MGI Symbol;Acc:MGI:2441686]	chr5	Expressed	Non-Significant	0.999346	18h	phase_Pi
2.59197	2.17864	2.29652	2.30932	1.93007	2.12636	2.71861	2.42512	1.84379	2.40788	4930577N17Rik	RIKEN cDNA 4930577N17 gene [Source:MGI Symbol;Acc:MGI:1914996]	chr3	Expressed	Non-Significant	0.921108	24h	phase_Pi
0	0	0	0	0	0.0251957	0.0510729	0.025825	0	0	4930578C19Rik	RIKEN cDNA 4930578C19 gene [Source:MGI Symbol;Acc:MGI:1923155]	chrX	Expressed	Non-Significant	0.897455	30h	phase_Pi
0	0	0	0	0	0.0610538	0.0118393	0.0214217	0.0247755	0.022348	4930578E11Rik	N/A	chr18	Expressed	Non-Significant	0.99953	18h	phase_0
0	0	0	0	0	0	0	0	0	0	4933415F23Rik	RIKEN cDNA 4933415F23 gene [Source:MGI Symbol;Acc:MGI:1914005]	chr1	Non-Expressed	NaN	NA	NaN	NaN
0	0	0	0	0	0	0.0391338	0	0	0	4930578I06Rik	RIKEN cDNA 4930578I06 gene [Source:MGI Symbol;Acc:MGI:1915000]	chr14	Expressed	Non-Significant	0.999908	12h	phase_0
0.0494251	0	0	0	0	0	0	0	0.0483176	0	4930578M01Rik	RIKEN cDNA 4930578M01 gene [Source:MGI Symbol;Acc:MGI:1923201]	chr15	Expressed	Non-Significant	0.999973	OutPeriod	OutPhase
0.299434	0.110616	0.0743421	0.257505	0	0.347709	0.276068	0.0337606	0.118957	0.0328879	4930579F01Rik	RIKEN cDNA 4930579F01 gene [Source:MGI Symbol;Acc:MGI:1914991]	chr3	Expressed	Non-Significant	0.422412	OutPeriod	OutPhase
0.390907	0.259611	0.288444	0.304983	0.185405	0.527013	0.389509	0.502929	0.50524	0.726937	4930579G18Rik	RIKEN cDNA 4930579G18 gene [Source:MGI Symbol;Acc:MGI:1923163]	chr14	Expressed	Non-Significant	0.913692	12h	phase_Pi
0	0	0	0	0	0	0	0	0	0	Gm20172	predicted gene, 20172 [Source:MGI Symbol;Acc:MGI:5012357]	chr1	Non-Expressed	NaN	NA	NaN	NaN
0	0	0	0	0	0	0	0	0	0	4931408C20Rik	RIKEN cDNA 4931408C20 gene [Source:MGI Symbol;Acc:MGI:3588222]	chr1	Non-Expressed	NaN	NA	NaN	NaN
0	0	0	0	0	0	0	0	0	0	Gm597	predicted gene 597 [Source:MGI Symbol;Acc:MGI:2685443]	chr1	Non-Expressed	NaN	NA	NaN	NaN
1.7114	5.37074	5.51397	5.30081	5.29744	1.2724	1.89653	2.57574	3.26054	2.1845	4930579G24Rik	RIKEN cDNA 4930579G24 gene [Source:MGI Symbol;Acc:MGI:1923189]	chr3	Expressed	Non-Significant	0.0171122	24h	phase_0
0.301181	0.843671	0.903589	0.556646	1.07078	0.460623	0.291131	0.250292	0.452703	0.721701	4930579K19Rik	RIKEN cDNA 4930579K19 gene [Source:MGI Symbol;Acc:MGI:1923131]	chr9	Expressed	Non-Significant	0.0255173	OutPeriod	OutPhase
0	0	0	0	0	0	0	0	0	0	Gm9839	predicted gene 9839 [Source:MGI Symbol;Acc:MGI:3641910]	chr1	Non-Expressed	NaN	NA	NaN	NaN
0	0	0	0	0	0	0	0	0	0	Gm5415	predicted gene 5415 [Source:MGI Symbol;Acc:MGI:3644687]	chr1	Non-Expressed	NaN	NA	NaN	NaN
18.8945	12.7687	14.1277	12.3164	11.8619	14.3183	12.9528	9.77276	10.2507	15.1495	4930581F22Rik	RIKEN cDNA 4930581F22 gene [Source:MGI Symbol;Acc:MGI:1926184]	chr9	Expressed	Periodic	0.00348866	30h	phase_+Pi/2
0.105569	0.120532	0.15576	0	0.205835	0.200652	0.0447378	0.0663438	0.0485835	0.205021	4930583K01Rik	RIKEN cDNA 4930583K01 gene [Source:MGI Symbol;Acc:MGI:1914995]	chr7	Expressed	Non-Significant	0.999223	24h	phase_Pi
0.0252607	0.0128952	0	0.0386855	0	0	0	0	0.0331869	0	4930590J08Rik	RIKEN cDNA 4930590J08 gene [Source:MGI Symbol;Acc:MGI:2685917]	chr6	Expressed	Non-Significant	0.978802	12h	phase_0
0	0	0	0	0	0	0	0.0874797	0	0.125091	4930590L20Rik	RIKEN cDNA 4930590L20 gene [Source:MGI Symbol;Acc:MGI:1923160]	chr1	Expressed	Non-Significant	0.994655	OutPeriod	OutPhase
6.31302	6.85254	6.41772	6.06038	8.07953	5.16925	5.07856	5.96176	5.79033	5.85934	4930592A05Rik	N/A	chr15	Expressed	Non-Significant	0.986651	24h	phase_0
0	0	0	0	0	0	0	0	0	0	Mir5103	microRNA 5103 [Source:MGI Symbol;Acc:MGI:4950423]	chr1	Non-Expressed	NaN	NA	NaN	NaN
0	0	0	0	0	0.0915078	0.174561	0.0588587	0	0.0992553	4930593A02Rik	RIKEN cDNA 4930593A02 gene [Source:MGI Symbol;Acc:MGI:1923132]	chr3	Expressed	Non-Significant	0.1844	24h	phase_Pi
0	0	0	0	0	0	0	0	0	0	Prss40	protease, serine 40 [Source:MGI Symbol;Acc:MGI:1270857]	chr1	Non-Expressed	NaN	NA	NaN	NaN
0	0	0	0	0	0	0	0	0	0	AA619741	expressed sequence AA619741 [Source:MGI Symbol;Acc:MGI:3035322]	chr1	Non-Expressed	NaN	NA	NaN	NaN
0	0.0127106	0	0.0381318	0	0.0116969	0.0203044	0	0.0102715	0	4930594C11Rik	RIKEN cDNA 4930594C11 gene [Source:MGI Symbol;Acc:MGI:1924883]	chr1	Expressed	Non-Significant	0.999943	18h	phase_-Pi/2
1.31558	0.901095	0.936648	1.06432	0.702317	1.64823	0.81908	1.5277	1.57669	1.23831	4930599N23Rik	RIKEN cDNA 4930599N23 gene [Source:MGI Symbol;Acc:MGI:1922629]	chr6	Expressed	Non-Significant	0.0353132	12h	phase_Pi
1.01995	0.91904	1.1447	0.606212	1.00621	0.774132	0.865341	0.926014	1.05955	0.852495	4931402G19Rik	N/A	chr2	Expressed	Non-Significant	0.999948	30h	phase_-Pi/2
1.51231	0.655389	0.776852	0.545183	0.644132	1.12837	1.09195	1.20748	0.520306	0.637498	4931403E22Rik	RIKEN cDNA 4931403E22 gene [Source:MGI Symbol;Acc:MGI:1918192]	chr19	Expressed	Non-Significant	0.427799	30h	phase_Pi
0	0.0261748	0	0.0785244	0	0.0256585	0.0207851	0	0	0.0206616	4931403G20Rik	RIKEN cDNA 4931403G20 gene [Source:MGI Symbol;Acc:MGI:1918184]	chr12	Expressed	Non-Significant	0.999994	18h	phase_+Pi/2
0	0	0	0	0	0.0276215	0.0466656	0	0.00849746	0	4931406B18Rik	RIKEN cDNA 4931406B18 gene [Source:MGI Symbol;Acc:MGI:1921304]	chr7	Expressed	Non-Significant	0.980048	24h	phase_Pi
54.4182	54.2555	51.2693	52.643	58.8542	46.8544	46.7548	61.9235	56.8816	55.6719	4931406C07Rik	RIKEN cDNA 4931406C07 gene [Source:MGI Symbol;Acc:MGI:1918234]	chr9	Expressed	Non-Significant	0.205269	30h	phase_-Pi/2
0.0175156	0	0	0	0	0	0	0	0	0.00849518	4931406H21Rik	N/A	chr14	Expressed	Non-Significant	0.993797	OutPeriod	OutPhase
13.6823	12.9886	13.8537	12.8083	12.3038	12.4017	13.2561	12.2219	11.3028	13.0767	4931406P16Rik	RIKEN cDNA 4931406P16 gene [Source:MGI Symbol;Acc:MGI:1924311]	chr7	Expressed	Non-Significant	0.978899	24h	phase_Pi
17.3662	21.4321	23.593	23.3237	17.3798	12.468	12.7163	13.9409	7.6471	19.1795	4931408D14Rik	N/A	chr19	Expressed	Periodic	0.00485661	18h	phase_0
5.93585	6.68775	7.07735	6.83756	6.14833	7.84462	5.72692	7.62585	7.44434	5.79336	4931414P19Rik	RIKEN cDNA 4931414P19 gene [Source:MGI Symbol;Acc:MGI:1921609]	chr14	Expressed	Non-Significant	0.00565458	18h	phase_+Pi/2
0.0178946	0	0	0	0	0	0.0154548	0	0	0	4931423N10Rik	RIKEN cDNA 4931423N10 gene [Source:MGI Symbol;Acc:MGI:1918231]	chr2	Expressed	Non-Significant	0.999908	12h	phase_0
1.86538	1.02882	1.172	1.16044	0.754008	3.60614	3.23846	3.43827	2.84566	2.38681	4931428F04Rik	RIKEN cDNA 4931428F04 gene [Source:MGI Symbol;Acc:MGI:1921606]	chr8	Expressed	Periodic	0.00349375	24h	phase_Pi
0	0	0	0	0	0.0439028	0	0	0	0	4931428L18Rik	RIKEN cDNA 4931428L18 gene [Source:MGI Symbol;Acc:MGI:1918238]	chr1	Expressed	Non-Significant	0.999973	OutPeriod	OutPhase
0	0.15654	0.10693	0.228077	0.134612	0.0161646	0.0326586	0	0	0.0181652	4931429L15Rik	RIKEN cDNA 4931429L15 gene [Source:MGI Symbol;Acc:MGI:1921611]	chr9	Expressed	Non-Significant	0.222893	OutPeriod	OutPhase
0	0	0	0	0	0.083672	0	0.0835181	0	0	4931431B13Rik	RIKEN cDNA 4931431B13 gene [Source:MGI Symbol;Acc:MGI:1918223]	chr7	Expressed	Non-Significant	0.997099	OutPeriod	OutPhase
0.506099	0.268708	0.228923	0.242651	0.334552	0.163334	0.238867	0.12867	0.227082	0.379223	4931431C16Rik	RIKEN cDNA 4931431C16 gene [Source:MGI Symbol;Acc:MGI:1921614]	chr5	Expressed	Non-Significant	0.216708	24h	phase_0
0	0	0	0	0	0	0	0	0	0	Lyg2	lysozyme G-like 2 [Source:MGI Symbol;Acc:MGI:2685622]	chr1	Non-Expressed	NaN	NA	NaN	NaN
0	0	0	0	0	0	0	0	0	0	Lyg1	lysozyme G-like 1 [Source:MGI Symbol;Acc:MGI:1916791]	chr1	Non-Expressed	NaN	NA	NaN	NaN
0	0	0	0	0	0.0137028	0.0133027	0.0264001	0.0520743	0.01094	4931440F15Rik	RIKEN cDNA 4931440F15 gene [Source:MGI Symbol;Acc:MGI:2441689]	chr11	Expressed	Non-Significant	0.997861	30h	phase_-Pi/2
0	0.0471991	0	0.141597	0	0	0.0748093	0	0	0.0559689	4931440J10Rik	RIKEN cDNA 4931440J10 gene [Source:MGI Symbol;Acc:MGI:1918250]	chr14	Expressed	Non-Significant	0.981875	OutPeriod	OutPhase
0.530667	0.755174	0.832019	0.736618	0.696885	0.26119	0.395336	0.388249	0.30313	0.732414	4931440P22Rik	RIKEN cDNA 4931440P22 gene [Source:MGI Symbol;Acc:MGI:1918254]	chr3	Expressed	Non-Significant	0.0409615	18h	phase_0
0	0	0	0	0	0	0.0138982	0	0	0	4932413F04Rik	RIKEN cDNA 4932413F04 gene [Source:MGI Symbol;Acc:MGI:2441690]	chr9	Expressed	Non-Significant	0.999908	12h	phase_0
9.30862	15.2859	16.5779	14.1332	15.1468	9.95508	8.61018	10.6661	13.2764	12.1817	4932438A13Rik	RIKEN cDNA 4932438A13 gene [Source:MGI Symbol;Acc:MGI:2444631]	chr3	Expressed	Periodic	7.18551e-05	30h	OutPhase
0.0336822	0.0171749	0.0515247	0	0	0.0168521	0.0294607	0.0319699	0	0	4932438H23Rik	RIKEN cDNA 4932438H23 gene [Source:MGI Symbol;Acc:MGI:1921637]	chr16	Expressed	Non-Significant	0.995812	OutPeriod	OutPhase
0.408164	0.417482	0.719174	0.533272	0	0.526193	0.325181	0.452954	0.398624	0.202543	4932702P03Rik	RIKEN cDNA 4932702P03 gene [Source:MGI Symbol;Acc:MGI:1921673]	chr13	Expressed	Non-Significant	0.999893	18h	phase_0
0	0	0	0	0	0	0.00881386	0	0.0097063	0	4933400F21Rik	RIKEN cDNA 4933400F21 gene [Source:MGI Symbol;Acc:MGI:1921653]	chr1	Expressed	Non-Significant	0.996947	OutPeriod	OutPhase
0	0	0	0	0	0.0927273	0	0.0168965	0.0171212	0.0194221	4933401D09Rik	N/A	chr17	Expressed	Non-Significant	0.348359	12h	phase_Pi
0.064575	0.203629	0.249777	0.196189	0.164921	0.343001	0.230652	0.34745	0.286957	0.0525587	4933402D24Rik	RIKEN cDNA 4933402D24 gene [Source:MGI Symbol;Acc:MGI:1921676]	chr1	Expressed	Non-Significant	0.0385137	18h	phase_+Pi/2
0	0	0	0	0	0	0	0	0	0.0207197	4933402E13Rik	RIKEN cDNA 4933402E13 gene [Source:MGI Symbol;Acc:MGI:1921687]	chrX	Expressed	Non-Significant	0.993797	OutPeriod	OutPhase
0	0	0	0	0	0	0.0207466	0	0	0	4933403O08Rik	RIKEN cDNA 4933403O08 gene [Source:MGI Symbol;Acc:MGI:1918280]	chrX	Expressed	Non-Significant	0.999908	12h	phase_0
6.65423	7.32853	8.45654	5.85173	7.67731	4.60024	4.6504	3.97737	5.26113	7.2882	4933404O12Rik	RIKEN cDNA 4933404O12 gene [Source:MGI Symbol;Acc:MGI:1914002]	chr5	Expressed	Periodic	0.00437485	OutPeriod	OutPhase
0.490955	0.129099	0.183072	0	0.204226	0.193218	0.394714	0.284014	0.209872	0.230697	4933405D12Rik	RIKEN cDNA 4933405D12 gene [Source:MGI Symbol;Acc:MGI:1921307]	chr3	Expressed	Non-Significant	0.599673	24h	phase_Pi
0	0	0	0	0	0	0	0	0	0	4930448I06Rik	RIKEN cDNA 4930448I06 gene [Source:MGI Symbol;Acc:MGI:1922147]	chr1	Non-Expressed	NaN	NA	NaN	NaN
0	0.037015	0	0	0.111045	0.0293487	0.0239195	0.0373086	0.0380947	0.0255614	4933405L10Rik	RIKEN cDNA 4933405L10 gene [Source:MGI Symbol;Acc:MGI:1918296]	chr8	Expressed	Non-Periodic	1	12h	phase_0
0.0960233	0.0713378	0.0703719	0.143641	0	0.108151	0.123901	0	0.0964366	0.0627712	4933406C10Rik	RIKEN cDNA 4933406C10 gene [Source:MGI Symbol;Acc:MGI:1921326]	chr12	Expressed	Non-Significant	0.925403	18h	phase_Pi
0	0	0	0	0	0	0	0	0	0.066703	4933406D12Rik	RIKEN cDNA 4933406D12 gene [Source:MGI Symbol;Acc:MGI:1921315]	chr2	Expressed	Non-Significant	0.993797	OutPeriod	OutPhase
0.842214	0.500013	0.412605	0.576077	0.511357	1.11974	0.810742	1.00155	0.618058	0.796574	4933406I18Rik	RIKEN cDNA 4933406I18 gene [Source:MGI Symbol;Acc:MGI:1918295]	chr7	Expressed	Non-Significant	0.848439	12h	phase_Pi
0	0	0	0	0	0.0197869	0	0	0.0238831	0	4933407E24Rik	RIKEN cDNA 4933407E24 gene [Source:MGI Symbol;Acc:MGI:1918352]	chr4	Expressed	Non-Significant	0.989439	12h	phase_Pi
0	0	0	0	0	0	0.0349899	0	0	0	4933407G14Rik	N/A	chr10	Expressed	Non-Significant	0.999908	12h	phase_0
0.774178	0.648835	0.604314	0.988181	0.35401	0.909743	0.629394	0.894958	0.890701	0.898713	4933407K13Rik	RIKEN cDNA 4933407K13 gene [Source:MGI Symbol;Acc:MGI:1921646]	chrX	Expressed	Non-Significant	0.720288	12h	phase_Pi
0	0	0	0	0	0	0	0	0	0	4930521E06Rik	RIKEN cDNA 4930521E06 gene [Source:MGI Symbol;Acc:MGI:1922316]	chr1	Non-Expressed	NaN	NA	NaN	NaN
0	0	0	0	0	0	0	0.0402415	0	0	4933407L21Rik	RIKEN cDNA 4933407L21 gene [Source:MGI Symbol;Acc:MGI:1918391]	chr1	Expressed	Non-Significant	0.999908	12h	phase_Pi
0.0948536	0.109901	0	0.118876	0.210827	0.0660519	0.091636	0.0807426	0.0681246	0.0739253	4933408B17Rik	RIKEN cDNA 4933408B17 gene [Source:MGI Symbol;Acc:MGI:3045347]	chr18	Expressed	Non-Periodic	1	18h	phase_-Pi/2
0.471738	0.530875	0.442853	0.623152	0.526619	0.71866	0.674417	0.624661	0.749657	0.523998	4933408J17Rik	RIKEN cDNA 4933408J17 gene [Source:MGI Symbol;Acc:MGI:1921704]	chr10	Expressed	Non-Significant	0.999788	18h	phase_Pi
0	0.0502586	0.0751324	0.0756435	0	0.0429999	0.0387147	0.0658666	0.0242099	0.0703523	4933408N05Rik	RIKEN cDNA 4933408N05 gene [Source:MGI Symbol;Acc:MGI:1918372]	chr8	Expressed	Random	0.999997	18h	phase_0
0.016312	0	0	0	0	0	0	0	0	0.00959834	4933409K07Rik	N/A	chr4	Expressed	Non-Significant	0.993797	OutPeriod	OutPhase
0	0	0	0	0	0	0	0	0	0	4933409K07Rik	N/A	chr4_GL456350_random	Expressed	Non-Significant	0.993797	OutPeriod	OutPhase
0	0	0	0	0	0	0	0	0	0	4933409K07Rik	N/A	chr4_JH584293_random	Expressed	Non-Significant	0.993797	OutPeriod	OutPhase
3.48499	2.35072	2.54701	2.34071	2.16444	3.14958	2.08946	3.43151	3.17933	3.82555	4933411K16Rik	RIKEN cDNA 4933411K16 gene [Source:MGI Symbol;Acc:MGI:1914015]	chr19	Expressed	Non-Significant	0.945976	12h	phase_Pi
1.09653	1.23957	1.34333	1.08643	1.28894	1.03393	1.44812	0.949397	1.24826	1.79956	4933412E12Rik	RIKEN cDNA 4933412E12 gene [Source:MGI Symbol;Acc:MGI:1918336]	chr10	Expressed	Non-Significant	0.779639	24h	phase_0
0.0347197	0.0233731	0.0343525	0.0357668	0	0.0205448	0.0307368	0.0357841	0.0434152	0.023054	4933413J09Rik	RIKEN cDNA 4933413J09 gene [Source:MGI Symbol;Acc:MGI:1918356]	chr14	Expressed	Non-Significant	1	OutPeriod	OutPhase
0.267245	0.0295546	0	0.0886637	0	0.0971704	0.319509	0.642761	0.356253	0.367036	4933416M06Rik	N/A	chr13	Expressed	Non-Significant	0.0388805	OutPeriod	OutPhase
2.47433	2.61674	3.29036	2.52162	2.03824	2.50781	2.57221	2.54323	2.79622	2.6495	4933416M07Rik	RIKEN cDNA 4933416M07 gene [Source:MGI Symbol;Acc:MGI:1918332]	chr8	Expressed	Non-Periodic	1	30h	OutPhase
2.38417	1.23345	1.05017	1.24419	1.40598	1.8575	2.68296	2.13027	1.41168	2.18301	4933417D19Rik	RIKEN cDNA 4933417D19 gene [Source:MGI Symbol;Acc:MGI:1918436]	chr8	Expressed	Non-Significant	0.0229269	24h	phase_Pi
2.72278	4.20996	4.60071	4.10082	3.92834	4.65478	2.69742	3.14372	2.80503	2.79694	4933421O10Rik	RIKEN cDNA 4933421O10 gene [Source:MGI Symbol;Acc:MGI:1918323]	chr4	Expressed	Non-Significant	0.0356544	OutPeriod	OutPhase
0	0.0311266	0	0.0933799	0	0	0.025908	0	0	0	4933422A05Rik	RIKEN cDNA 4933422A05 gene [Source:MGI Symbol;Acc:MGI:1918383]	chr9	Expressed	Non-Significant	0.999779	OutPeriod	OutPhase
0.0234024	0	0	0	0	0	0	0.022247	0.0198817	0.0192266	4933424G05Rik	N/A	chr18	Expressed	Non-Significant	0.999713	18h	phase_0
0.0788063	0	0	0	0	0.0722723	0.0328147	0.0477286	0.0353391	0	4933424G06Rik	RIKEN cDNA 4933424G06 gene [Source:MGI Symbol;Acc:MGI:1918416]	chr1	Expressed	Non-Significant	0.998872	18h	phase_Pi
0.0771519	0.0190165	0	0.0570495	0	0.0348611	0.0317894	0	0.0175806	0.0377935	4933425B07Rik	N/A	chr14	Expressed	Non-Significant	0.999968	18h	phase_Pi
3.09197	2.42984	2.5213	2.39818	2.37005	2.03772	2.19461	2.04661	2.63358	2.67949	4933427D14Rik	RIKEN cDNA 4933427D14 gene [Source:MGI Symbol;Acc:MGI:1921727]	chr11	Expressed	Non-Significant	0.0341787	OutPeriod	OutPhase
0.100405	0.183705	0.0990267	0.102744	0.349344	0.613873	0.115636	0.0596882	0.140037	0.218707	4933427E11Rik	RIKEN cDNA 4933427E11 gene [Source:MGI Symbol;Acc:MGI:1914019]	chr15	Expressed	Non-Significant	0.0333872	30h	phase_+Pi/2
0.118963	0.130002	0.111558	0.0584889	0.219958	0.184442	0.0797088	0.294699	0.0998836	0.116939	4933430I17Rik	RIKEN cDNA 4933430I17 gene [Source:MGI Symbol;Acc:MGI:3045314]	chr4	Expressed	Non-Significant	0.61325	18h	phase_0
2.39522	1.76361	1.82765	1.66916	1.79401	3.93485	2.78896	3.92533	3.79676	3.88838	4933431E20Rik	RIKEN cDNA 4933431E20 gene [Source:MGI Symbol;Acc:MGI:3584041]	chr3	Expressed	Non-Significant	0.343717	12h	phase_Pi
0.0713227	0.277954	0.275928	0.291772	0.266161	0.204796	0.193601	0.041235	0.101862	0.142917	4933431G14Rik	RIKEN cDNA 4933431G14 gene [Source:MGI Symbol;Acc:MGI:1918515]	chr6	Expressed	Non-Significant	0.869338	24h	phase_0
0	0	0	0	0	0	0	0	0	0	Hsfy2	heat shock transcription factor, Y-linked 2 [Source:MGI Symbol;Acc:MGI:1918316]	chr1	Non-Expressed	NaN	NA	NaN	NaN
0	0	0	0	0	0.0494583	0	0	0	0	4933432G23Rik	RIKEN cDNA 4933432G23 gene [Source:MGI Symbol;Acc:MGI:1918446]	chr9	Expressed	Non-Significant	0.999973	OutPeriod	OutPhase
0.0111342	0	0	0	0	0	0	0	0	0	BC055402	cDNA sequence BC055402 [Source:MGI Symbol;Acc:MGI:3039597]	chr1	Non-Expressed	NaN	NA	NaN	NaN
0	0.0405383	0.121615	0	0	0	0.0337724	0.0361212	0	0	4933432I03Rik	N/A	chr14	Expressed	Non-Significant	0.999881	12h	phase_Pi
0.136858	0.0748572	0.102555	0	0.122016	0.112536	0.0510166	0	0.115654	0.100947	4933433G15Rik	RIKEN cDNA 4933433G15 gene [Source:MGI Symbol;Acc:MGI:1918524]	chr9	Expressed	Non-Significant	0.91041	24h	phase_+Pi/2
1.26093	1.84349	1.9165	2.20563	1.40835	1.19164	1.54329	1.03461	1.13349	0.902476	4933433G19Rik	N/A	chr13	Expressed	Non-Significant	0.47443	12h	phase_0
0.0491592	0	0	0	0	0	0.0219677	0	0	0	4933433H22Rik	N/A	chr17	Expressed	Non-Significant	0.999908	12h	phase_0
39.1249	37.5163	39.555	38.0511	34.9428	36.3618	34.5211	34.8378	36.3112	37.7445	4933434E20Rik	RIKEN cDNA 4933434E20 gene [Source:MGI Symbol;Acc:MGI:1914027]	chr3	Expressed	Non-Significant	0.152987	30h	phase_0
0.70698	0.332091	0.374577	0.394094	0.227601	0.601814	0.466274	0.413676	0.39713	0.513494	4933438K21Rik	RIKEN cDNA 4933438K21 gene [Source:MGI Symbol;Acc:MGI:1918520]	chr4	Expressed	Non-Significant	0.693214	18h	phase_Pi
6.20206	5.26512	6.09449	5.73211	3.96877	4.02167	3.56784	3.83088	4.00202	4.24118	4933439C10Rik	RIKEN cDNA 4933439C10 gene [Source:MGI Symbol;Acc:MGI:1921726]	chr11	Expressed	Non-Significant	0.399753	OutPeriod	OutPhase
0.0867227	0	0	0	0	0.160293	0.142638	0.134687	0.192095	0.0697132	4933439K11Rik	RIKEN cDNA 4933439K11 gene [Source:MGI Symbol;Acc:MGI:1918569]	chr1	Expressed	Non-Significant	0.999995	18h	phase_-Pi/2
0.749397	0.0895771	0	0.116707	0.152025	0.507693	0.299827	0.381349	0.443464	0.422369	4933440J02Rik	RIKEN cDNA 4933440J02 gene [Source:MGI Symbol;Acc:MGI:1918571]	chr10	Expressed	Non-Significant	0.411283	18h	phase_+Pi/2
0	0	0	0	0	0	0	0	0.0109603	0	5031410I06Rik	RIKEN cDNA 5031410I06 gene [Source:MGI Symbol;Acc:MGI:3036277]	chr5	Expressed	Non-Significant	0.999973	OutPeriod	OutPhase
7.81354	9.62843	10.1403	9.58565	9.15936	8.87474	6.31173	8.96784	8.11693	6.91368	5031425E22Rik	RIKEN cDNA 5031425E22 gene [Source:MGI Symbol;Acc:MGI:1923227]	chr5	Expressed	Non-Significant	0.0363332	18h	phase_0
0.578575	0.358878	0.233454	0.58738	0.2558	0.521799	0.255318	0.311935	0.240768	0.541554	5031425F14Rik	RIKEN cDNA 5031425F14 gene [Source:MGI Symbol;Acc:MGI:2442533]	chr2	Expressed	Non-Significant	0.814493	OutPeriod	OutPhase
0.00636543	0.0124363	0.0192501	0.0180589	0	0.0167789	0.00508891	0.0113419	0.00603098	0.00738927	5031426D15Rik	N/A	chr2	Expressed	Non-Significant	1	18h	phase_+Pi/2
0.590161	0.637324	0.648844	0.713019	0.550111	0.944387	0.327014	0.611836	0.397591	0.415943	5031434O11Rik	RIKEN cDNA 5031434O11 gene [Source:MGI Symbol;Acc:MGI:1923230]	chr3	Expressed	Random	0.87565	18h	phase_+Pi/2
25.7215	29.3855	30.4583	28.84	28.8581	18.6619	19.9992	20.1293	22.355	22.149	5031439G07Rik	RIKEN cDNA 5031439G07 gene [Source:MGI Symbol;Acc:MGI:2444899]	chr15	Expressed	Non-Significant	0.0216064	24h	phase_+Pi/2
70.1944	79.5857	74.0019	75.3641	89.3911	70.9411	62.547	66.245	69.4795	67.4029	5033403H07Rik	RIKEN cDNA 5033403H07 gene [Source:MGI Symbol;Acc:MGI:1923204]	chr5	Expressed	Non-Significant	0.999614	24h	phase_+Pi/2
14.1844	13.6611	12.2195	12.2713	16.4925	18.1072	12.3098	11.0659	12.4767	13.6302	5033406O09Rik	RIKEN cDNA 5033406O09 gene [Source:MGI Symbol;Acc:MGI:1923205]	chr12	Expressed	Non-Significant	0.0882761	30h	phase_+Pi/2
0.313675	0.11608	0.0786022	0.0801634	0.189474	0.0704132	0.0733656	0.105696	0.120009	0.0428764	5330411J11Rik	RIKEN cDNA 5330411J11 gene [Source:MGI Symbol;Acc:MGI:1923926]	chr2	Expressed	Non-Significant	0.99999	18h	phase_0
1.01715	0.810704	1.14366	0.830983	0.457466	1.33738	0.804803	0.835938	0.824834	1.07462	5330417C22Rik	RIKEN cDNA 5330417C22 gene [Source:MGI Symbol;Acc:MGI:1923930]	chr3	Expressed	Non-Significant	0.487408	24h	phase_+Pi/2
0	0	0	0	0	0	0	0	0	0	Dytn	dystrotelin [Source:MGI Symbol;Acc:MGI:2685061]	chr1	Non-Expressed	NaN	NA	NaN	NaN
0.76516	0.515869	0.483398	0.750616	0.313593	0.459859	0.76199	0.53235	0.744491	0.866168	5330439B14Rik	RIKEN cDNA 5330439B14 gene [Source:MGI Symbol;Acc:MGI:2447824]	chr6	Expressed	Non-Significant	0.820929	18h	phase_-Pi/2
0	0	0	0	0	0.0576043	0	0	0	0	5430401F13Rik	RIKEN cDNA 5430401F13 gene [Source:MGI Symbol;Acc:MGI:1918642]	chr6	Expressed	Non-Significant	0.999973	OutPeriod	OutPhase
3.13482	4.65706	4.93277	3.49814	5.54027	4.56189	3.98785	3.46894	3.06814	2.27314	5430402O13Rik	RIKEN cDNA 5430402O13 gene [Source:MGI Symbol;Acc:MGI:1918631]	chr6	Expressed	Non-Significant	0.00972157	OutPeriod	OutPhase
6.99917	8.18847	7.517	7.29263	9.75578	6.7951	7.68781	7.42341	5.95125	6.9157	5430405H02Rik	RIKEN cDNA 5430405H02 gene [Source:MGI Symbol;Acc:MGI:1921737]	chr2	Expressed	Non-Significant	0.986856	18h	phase_-Pi/2
16.7739	20.5	19.4516	19.1271	22.9212	11.3775	15.2028	13.8464	13.5798	11.5287	5430416N02Rik	RIKEN cDNA 5430416N02 gene [Source:MGI Symbol;Acc:MGI:1918676]	chr5	Expressed	Non-Significant	0.00599833	12h	phase_0
0	0	0	0	0	0	0	0	0	0.0124308	5430421F17Rik	RIKEN cDNA 5430421F17 gene [Source:MGI Symbol;Acc:MGI:1921739]	chr8	Expressed	Non-Significant	0.993797	OutPeriod	OutPhase
0.369672	0.301837	0.355594	0.279891	0.270025	0.392973	0.37055	0.230618	0.235324	0.384459	5430427O19Rik	RIKEN cDNA 5430427O19 gene [Source:MGI Symbol;Acc:MGI:1918648]	chrX	Expressed	Non-Significant	0.0870008	30h	OutPhase
0	0.0486282	0	0	0.145885	0.0596676	0.0867833	0	0.0353861	0.0618634	5430437J10Rik	RIKEN cDNA 5430437J10 gene [Source:MGI Symbol;Acc:MGI:1918682]	chr15	Expressed	Non-Significant	1	24h	phase_Pi
0	0	0	0	0	0	0	0	0	0	Cryge	crystallin, gamma E [Source:MGI Symbol;Acc:MGI:88525]	chr1	Non-Expressed	NaN	NA	NaN	NaN
0	0	0	0	0	0	0	0	0	0	Crygd	crystallin, gamma D [Source:MGI Symbol;Acc:MGI:88524]	chr1	Non-Expressed	NaN	NA	NaN	NaN
0	0	0	0	0	0	0	0	0	0	Crygc	crystallin, gamma C [Source:MGI Symbol;Acc:MGI:88523]	chr1	Non-Expressed	NaN	NA	NaN	NaN
0	0	0	0	0	0	0	0	0	0	Crygb	crystallin, gamma B [Source:MGI Symbol;Acc:MGI:88522]	chr1	Non-Expressed	NaN	NA	NaN	NaN
0	0	0	0	0	0	0	0	0	0	Cryga	crystallin, gamma A [Source:MGI Symbol;Acc:MGI:88521]	chr1	Non-Expressed	NaN	NA	NaN	NaN
0.0304918	0	0	0	0	0	0.0210244	0	0	0.0329625	5430440P10Rik	N/A	chr14	Expressed	Non-Significant	0.992957	12h	phase_0
1.78368	1.68705	1.71087	1.68955	1.66073	1.161	1.20259	1.33341	1.40908	1.81768	5530601H04Rik	RIKEN cDNA 5530601H04 gene [Source:MGI Symbol;Acc:MGI:1918695]	chrX	Expressed	Non-Significant	0.0116298	OutPeriod	OutPhase
0.469118	0.753048	0.638081	0.650018	0.971044	1.92802	0.87231	1.27061	1.63183	0.70066	5730405O15Rik	RIKEN cDNA 5730405O15 gene [Source:MGI Symbol;Acc:MGI:1917739]	chrX	Expressed	Non-Significant	0.00519991	18h	phase_Pi
5.89904	7.10295	6.58082	8.56641	6.16162	8.82217	8.7214	7.24421	6.48604	3.4252	5730408K05Rik	N/A	chr19	Expressed	Non-Significant	0.3892	OutPeriod	OutPhase
7.34139	6.57133	7.77622	5.41568	6.52208	6.30868	5.55938	7.19771	7.8663	7.64917	5730409E04Rik	RIKEN cDNA 5730409E04Rik gene [Source:MGI Symbol;Acc:MGI:3609248]	chr4	Expressed	Non-Significant	0.419632	OutPeriod	OutPhase
0.0582191	0.186697	0.17109	0.185194	0.203806	0.105762	0.0548952	0	0.0530351	0.0570823	5730416F02Rik	RIKEN cDNA 5730416F02 gene [Source:MGI Symbol;Acc:MGI:1917800]	chrX	Expressed	Non-Significant	0.264185	OutPeriod	OutPhase
1.11529	2.10057	2.03904	1.56022	2.70247	0.566047	0.246792	0.0738736	0.242881	0.590588	5730420D15Rik	RIKEN cDNA 5730420D15 gene [Source:MGI Symbol;Acc:MGI:1917773]	chr10	Expressed	Periodic	2.89155e-05	OutPeriod	OutPhase
0.0246123	0.0856437	0.0735956	0	0.183336	0.0772999	0.0714255	0.0306148	0.0461213	0.0505802	5730422E09Rik	RIKEN cDNA 5730422E09 gene [Source:MGI Symbol;Acc:MGI:1917793]	chr5	Expressed	Non-Significant	0.999999	OutPeriod	OutPhase
7.94056	2.2793	2.00201	2.41618	2.41972	5.5063	6.77529	5.34352	7.59783	6.83594	5730435O14Rik	RIKEN cDNA 5730435O14 gene [Source:MGI Symbol;Acc:MGI:1917788]	chr10	Expressed	Non-Significant	0.146443	18h	phase_Pi
15.1506	15.0573	15.2764	15.5789	14.3167	14.2465	13.9291	13.9673	13.5473	14.0653	5730455P16Rik	RIKEN cDNA 5730455P16 gene [Source:MGI Symbol;Acc:MGI:1917841]	chr11	Expressed	Non-Significant	0.98387	OutPeriod	OutPhase
1.21756	0.89755	0.704952	0.888947	1.09875	1.16144	1.31639	1.14963	1.31554	1.03105	5730480H06Rik	RIKEN cDNA 5730480H06 gene [Source:MGI Symbol;Acc:MGI:1917842]	chr5	Expressed	Non-Significant	0.999997	18h	phase_-Pi/2
0	0	0	0	0	0	0	0	0	0	4933417E11Rik	RIKEN cDNA 4933417E11 gene [Source:MGI Symbol;Acc:MGI:1918384]	chr1	Non-Expressed	NaN	NA	NaN	NaN
0	0.0225445	0.0676335	0	0	0	0	0	0.0206603	0	5730488B01Rik	RIKEN cDNA 5730488B01 gene [Source:MGI Symbol;Acc:MGI:1917852]	chr4	Expressed	Non-Significant	0.999662	12h	phase_0
1.83021	1.51071	1.4538	1.51212	1.56622	1.77116	1.82511	1.94497	1.93669	1.94665	5730507C01Rik	RIKEN cDNA 5730507C01 gene [Source:MGI Symbol;Acc:MGI:1917882]	chr12	Expressed	Non-Significant	0.999644	OutPeriod	OutPhase
0.401689	0.196098	0.0837541	0.171883	0.332655	0.43566	0.173331	0.184335	0.181761	0.422888	5730522E02Rik	RIKEN cDNA 5730522E02 gene [Source:MGI Symbol;Acc:MGI:1917876]	chr11	Expressed	Non-Significant	0.910633	30h	phase_+Pi/2
0	0.0141729	0	0.0425187	0	0.0114965	0.0346224	0.0256066	0	0.0257985	5830411N06Rik	RIKEN cDNA 5830411N06 gene [Source:MGI Symbol;Acc:MGI:2443685]	chr7	Expressed	Non-Significant	0.999737	24h	phase_Pi
2.47754	2.31887	2.43756	2.38252	2.13653	2.49376	2.79855	2.82028	2.9397	2.40153	5830417I10Rik	RIKEN cDNA 5830417I10 gene [Source:MGI Symbol;Acc:MGI:1923272]	chr3	Expressed	Non-Significant	0.0288212	OutPeriod	OutPhase
0	0	0	0	0	0	0	0	0	0	Tnp1	transition protein 1 [Source:MGI Symbol;Acc:MGI:98784]	chr1	Non-Expressed	NaN	NA	NaN	NaN
0	0	0	0	0	0	0	0	0	0	Pinc	pregnancy induced noncoding RNA [Source:MGI Symbol;Acc:MGI:3623820]	chr1	Non-Expressed	NaN	NA	NaN	NaN
0	0.127158	0	0.239676	0.141799	0.141553	0.0983806	0.0684778	0.0444023	0.102502	5830428M24Rik	RIKEN cDNA 5830428M24 gene [Source:MGI Symbol;Acc:MGI:1923312]	chr12	Expressed	Non-Significant	0.999994	30h	phase_+Pi/2
0.17763	0.162337	0.226459	0.0777661	0.182787	0.145133	0.075902	0.108203	0.191089	0.236456	5830432E09Rik	RIKEN cDNA 5830432E09 gene [Source:MGI Symbol;Acc:MGI:1915015]	chr7	Expressed	Random	0.602468	OutPeriod	OutPhase
3.6081	4.68813	6.50941	2.6895	4.86549	4.18667	3.00515	3.76489	2.86023	3.08067	5830454E08Rik	RIKEN cDNA 5830454E08 gene [Source:MGI Symbol;Acc:MGI:1923350]	chr9	Expressed	Non-Significant	0.997304	OutPeriod	OutPhase
51.2178	34.3579	32.6496	36.7666	33.6575	36.5849	39.1432	38.6266	45.4747	50.9004	5830473C10Rik	RIKEN cDNA 5830473C10 gene [Source:MGI Symbol;Acc:MGI:1923342]	chr5	Expressed	Non-Significant	0.0694133	OutPeriod	OutPhase
0.183113	0.0873571	0.0639886	0.128311	0.0697719	0.139338	0.16849	0.143909	0.0261907	0.0793644	5930403L14Rik	N/A	chr4	Expressed	Non-Significant	0.0939182	30h	phase_Pi
0	0	0	0	0	0	0.0135527	0	0	0	5930412G12Rik	RIKEN cDNA 5930412G12 gene [Source:MGI Symbol;Acc:MGI:2442398]	chr5	Expressed	Non-Significant	0.999908	12h	phase_0
0	0	0	0	0	0	0	0.0109997	0.0106121	0	5930438M14Rik	N/A	chr13	Expressed	Non-Significant	0.997326	18h	phase_0
0.0844205	0.0834193	0.185053	0.0652044	0	0.0182733	0.0197761	0.0377918	0.0438764	0.0460259	6030407O03Rik	RIKEN cDNA 6030407O03 gene [Source:MGI Symbol;Acc:MGI:1924410]	chr1	Expressed	Non-Significant	1	30h	phase_0
0.023431	0	0	0	0	0.116673	0.0367734	0	0	0	6030408B16Rik	RIKEN cDNA 6030408B16 gene [Source:MGI Symbol;Acc:MGI:1924967]	chr15	Expressed	Non-Significant	0.853992	18h	phase_Pi
0.125468	0.115059	0	0.17145	0.173727	0.0454101	0.21906	0.0760569	0.0975484	0.133027	6030419C18Rik	RIKEN cDNA 6030419C18 gene [Source:MGI Symbol;Acc:MGI:2442108]	chr9	Expressed	Non-Significant	0.999941	24h	phase_0
0	0	0	0	0	0.0399572	0	0	0.0491917	0	6030440G07Rik	RIKEN cDNA 6030440G07 gene [Source:MGI Symbol;Acc:MGI:1925128]	chr12	Expressed	Non-Significant	0.989642	12h	phase_Pi
0	0	0	0	0	0	0	0	0	0	Mir375	microRNA 375 [Source:MGI Symbol;Acc:MGI:3619376]	chr1	Non-Expressed	NaN	NA	NaN	NaN
17.2242	18.1164	19.1854	17.4533	17.7105	17.0036	19.7177	17.2304	17.0584	17.2952	6030458C11Rik	RIKEN cDNA 6030458C11 gene [Source:MGI Symbol;Acc:MGI:1925127]	chr15	Expressed	Non-Significant	0.963012	12h	phase_0
0.102371	0.053542	0.160626	0	0	0.0219788	0.023523	0.0529274	0	0.185864	6030466F02Rik	RIKEN cDNA 6030466F02 gene [Source:MGI Symbol;Acc:MGI:3045390]	chr8	Expressed	Non-Significant	0.449418	12h	phase_Pi
0	0	0	0	0	0.0580032	0.0475593	0	0.0452053	0	6030468B19Rik	RIKEN cDNA 6030468B19 gene [Source:MGI Symbol;Acc:MGI:1924977]	chr11	Expressed	Non-Significant	0.999893	OutPeriod	OutPhase
0.496016	0.454122	0.194266	0.282844	0.885256	0.284032	0.414659	0.450374	0.390987	0.372928	6030498E09Rik	RIKEN cDNA 6030498E09 gene [Source:MGI Symbol;Acc:MGI:1925133]	chrX	Expressed	Non-Significant	1	24h	phase_-Pi/2
1.17113	0.358485	0.255823	0.126722	0.69291	0.925622	0.702931	0.628883	0.500047	0.439605	6230400D17Rik	RIKEN cDNA 6230400D17 gene [Source:MGI Symbol;Acc:MGI:1923383]	chr14	Expressed	Non-Significant	0.933234	30h	OutPhase
0.0476155	0.076783	0.153593	0.0767556	0	0.142507	0.601336	0.0255205	0.0540242	0.0515945	6330403K07Rik	RIKEN cDNA 6330403K07 gene [Source:MGI Symbol;Acc:MGI:1918001]	chr11	Expressed	Non-Significant	0.999962	24h	phase_+Pi/2
0.079307	0.0414601	0	0.12438	0	0.181544	0.0751026	0.210061	0.153705	0.234208	6330409D20Rik	RIKEN cDNA 6330409D20 gene [Source:MGI Symbol;Acc:MGI:1917980]	chr2	Expressed	Non-Significant	0.968032	12h	phase_Pi
0	0	0	0	0	0	0	0.00848825	0	0	6330410L21Rik	RIKEN cDNA 6330410L21 gene [Source:MGI Symbol;Acc:MGI:2441710]	chr3	Expressed	Non-Significant	0.999908	12h	phase_Pi
2.94475	2.65932	2.21567	2.04591	3.71639	3.98053	3.26711	3.72877	3.74289	2.79625	6330418K02Rik	RIKEN cDNA 6330418K02 gene [Source:MGI Symbol;Acc:MGI:3697416]	chr5	Expressed	Non-Significant	0.881564	18h	phase_Pi
1.00528	0.63282	0.694056	0.651154	0.553249	0.867982	1.03525	0.820719	0.952858	0.770859	6330549D23Rik	RIKEN cDNA 6330549D23 gene [Source:MGI Symbol;Acc:MGI:2442586]	chr3	Expressed	Non-Significant	0.434208	24h	phase_Pi
0	0	0	0	0	0	0.134961	0	0	0	6430411K18Rik	N/A	chr12	Expressed	Non-Significant	0.999908	12h	phase_0
0.039273	0.0461008	0	0	0.138302	0.0380363	0.0335041	0	0.103618	0	6430531B16Rik	RIKEN cDNA 6430531B16 gene [Source:MGI Symbol;Acc:MGI:2685939]	chr7	Expressed	Non-Significant	0.98953	OutPeriod	OutPhase
5.46326	5.82936	5.78535	6.66423	5.03849	6.25466	7.10679	5.72021	6.37625	5.81675	6430548M08Rik	RIKEN cDNA 6430548M08 gene [Source:MGI Symbol;Acc:MGI:2443793]	chr8	Expressed	Non-Significant	0.994174	18h	phase_-Pi/2
2.02246	2.24935	2.49072	2.24042	2.0169	2.44964	2.03529	2.02794	1.49083	1.69722	6430550D23Rik	RIKEN cDNA 6430550D23 gene [Source:MGI Symbol;Acc:MGI:2443361]	chr2	Expressed	Non-Significant	0.398523	OutPeriod	OutPhase
4.86243	5.14423	4.2295	5.94974	5.25346	5.84603	5.73041	6.20017	5.82671	5.65357	6430562O15Rik	RIKEN cDNA 6430562O15 gene [Source:MGI Symbol;Acc:MGI:2444982]	chr13	Expressed	Non-Significant	0.997514	30h	OutPhase
1.74785	1.07646	0.948938	1.02906	1.25137	1.86164	1.30898	2.4329	3.07509	2.34576	6430571L13Rik	RIKEN cDNA 6430571L13 gene [Source:MGI Symbol;Acc:MGI:2445137]	chr9	Expressed	Non-Significant	0.0609722	OutPeriod	OutPhase
0	0	0	0	0	0	0	0.0104011	0	0	6430584L05Rik	RIKEN cDNA 6430584L05 gene [Source:MGI Symbol;Acc:MGI:5439415]	chr6	Expressed	Non-Significant	0.999908	12h	phase_Pi
53.1276	38.2698	38.426	36.9934	39.3902	48.2284	43.951	49.0673	44.8141	51.6753	6430706D22Rik	N/A	chr1	Expressed	Non-Significant	0.013887	12h	phase_Pi
4.66161	3.22751	3.65102	4.25658	1.77493	3.17797	4.58423	4.58725	3.82463	3.57637	6530402F18Rik	RIKEN cDNA 6530402F18 gene [Source:MGI Symbol;Acc:MGI:1923470]	chr2	Expressed	Non-Significant	0.0616244	30h	phase_Pi
0	0.0345549	0	0.103665	0	0.0297217	0	0	0	0.0389386	6720468P15Rik	N/A	chr19	Expressed	Non-Significant	0.999693	18h	phase_0
0.0351603	0	0	0	0	0.03011	0.0592166	0	0	0.0896872	6720483E21Rik	RIKEN cDNA 6720483E21 gene [Source:MGI Symbol;Acc:MGI:1924991]	chr1	Expressed	Non-Significant	0.990952	12h	phase_0
0.247104	0.389449	0.40995	0.285307	0.47309	0.447266	0.417297	0.310197	0.469288	0.424867	6720489N17Rik	RIKEN cDNA 6720489N17 gene [Source:MGI Symbol;Acc:MGI:2443901]	chr13	Expressed	Non-Significant	1	24h	phase_Pi
0.0211203	0	0	0	0	0.0158421	0.014699	0	0.018011	0.0156915	6820408C15Rik	RIKEN cDNA 6820408C15 gene [Source:MGI Symbol;Acc:MGI:3045333]	chr2	Expressed	Non-Significant	0.999987	OutPeriod	OutPhase
18.1764	19.9602	21.3949	19.6607	18.8251	18.8638	17.9722	17.527	17.7321	17.3461	6820431F20Rik	RIKEN cDNA 6820431F20 gene [Source:MGI Symbol;Acc:MGI:3694236]	chr8	Expressed	Non-Significant	0.928191	OutPeriod	OutPhase
0.130408	0.0683791	0.117507	0.0391935	0.0484367	0.120775	0.143502	0.0984009	0.109289	0.0827374	8030423F21Rik	RIKEN cDNA 8030423F21 gene [Source:MGI Symbol;Acc:MGI:2443206]	chr5	Expressed	Non-Significant	0.988777	30h	phase_Pi
0.161618	0.379953	0.246263	0.747671	0.145925	0.527972	0.255675	0.422095	0.124773	0.269621	8030442B05Rik	RIKEN cDNA 8030442B05 gene [Source:MGI Symbol;Acc:MGI:1924793]	chr2	Expressed	Non-Significant	0.995355	24h	phase_+Pi/2
0	0.0491604	0.147481	0	0	0.0956505	0	0.047266	0	0.0407766	8030443G20Rik	RIKEN cDNA 8030443G20 gene [Source:MGI Symbol;Acc:MGI:1924423]	chr4	Expressed	Non-Significant	0.999728	18h	phase_+Pi/2
7.98172	8.92002	8.91333	9.04292	8.80379	7.77176	8.74716	8.32054	8.70723	7.88628	8030462N17Rik	RIKEN cDNA 8030462N17 gene [Source:MGI Symbol;Acc:MGI:2444951]	chr18	Expressed	Non-Significant	0.995439	12h	phase_0
0	0	0	0	0	0	0	0.0652085	0	0	8430423G03Rik	RIKEN cDNA 8430423G03 gene [Source:MGI Symbol;Acc:MGI:1918723]	chr5	Expressed	Non-Significant	0.999908	12h	phase_Pi
1.81192	1.48528	1.56369	1.40255	1.48961	1.65593	1.286	1.16018	0.964546	1.82115	8430429K09Rik	RIKEN cDNA 8430429K09 gene [Source:MGI Symbol;Acc:MGI:1918773]	chr11	Expressed	Non-Significant	0.0716954	30h	phase_+Pi/2
3.14777	3.57481	4.0094	3.70273	3.01231	3.37195	2.81845	3.35007	2.05757	2.3507	9030025P20Rik	ER membrane associated RNA degradation [Source:MGI Symbol;Acc:MGI:1917317]	chr17	Expressed	Non-Significant	0.183783	OutPeriod	OutPhase
0	0	0	0	0	0	0.0721357	0	0	0	9030204H09Rik	RIKEN cDNA 9030204H09 gene [Source:MGI Symbol;Acc:MGI:1924915]	chr2	Expressed	Non-Significant	0.999908	12h	phase_0
0	0	0	0	0	0	0	0.092331	0.0442877	0	9030404E10Rik	N/A	chr16	Expressed	Non-Significant	0.998602	12h	phase_Pi
0	0.0223791	0	0.0671373	0	0.0202405	0	0	0.0411577	0	9030612E09Rik	RIKEN cDNA 9030612E09 gene [Source:MGI Symbol;Acc:MGI:1921780]	chr10	Expressed	Non-Significant	0.970005	12h	phase_Pi
18.9176	17.7276	17.8062	12.1056	23.271	25.9028	25.0051	21.9476	22.6037	18.5448	9030619P08Rik	RIKEN cDNA 9030619P08 gene [Source:MGI Symbol;Acc:MGI:3612405]	chr15	Expressed	Non-Significant	0.999955	OutPeriod	OutPhase
1.66877	2.19471	2.61929	1.98383	1.98102	1.67442	2.07147	1.71354	1.98012	1.82123	9030624G23Rik	RIKEN cDNA 9030624G23 gene [Source:MGI Symbol;Acc:MGI:1914058]	chr12	Expressed	Non-Significant	0.708133	12h	phase_0
25.7601	22.5233	23.3878	22.2072	21.9749	22.4625	23.5857	23.7934	25.596	28.035	9030624J02Rik	RIKEN cDNA 9030624J02 gene [Source:MGI Symbol;Acc:MGI:1918767]	chr7	Expressed	Non-Significant	0.0334721	OutPeriod	OutPhase
0.408728	0.349239	0.208015	0.410677	0.429026	0.363669	0.273646	0.421689	0.34641	0.220694	9130008F23Rik	RIKEN cDNA 9130008F23 gene [Source:MGI Symbol;Acc:MGI:1918833]	chr17	Expressed	Non-Significant	0.982963	18h	phase_0
0.30652	0.119683	0.35905	0	0	0.467258	0.132434	0.289105	0.304774	0.278083	9130015A21Rik	RIKEN cDNA 9130015A21 gene [Source:MGI Symbol;Acc:MGI:1918831]	chr12	Expressed	Non-Significant	1	24h	phase_-Pi/2
2.04513	2.38177	2.90523	2.15506	2.08502	1.56575	2.05334	1.69001	1.82631	1.83184	9130019O22Rik	RIKEN cDNA 9130019O22 gene [Source:MGI Symbol;Acc:MGI:1926171]	chr7	Expressed	Non-Significant	0.165033	12h	phase_0
0.0653402	0.0432586	0	0.0292002	0.100576	0.107778	0.0999055	0.0817176	0.0736166	0.064165	9130019P16Rik	RIKEN cDNA 9130019P16 gene [Source:MGI Symbol;Acc:MGI:1918824]	chr6	Expressed	Non-Significant	0.708891	30h	OutPhase
4.44585	3.6351	4.27403	3.23083	3.40044	5.15005	4.86059	4.97856	5.42447	4.79279	9130023H24Rik	RIKEN cDNA 9130023H24 gene [Source:MGI Symbol;Acc:MGI:2442738]	chr7	Expressed	Non-Significant	0.867636	18h	phase_Pi
0	0	0	0	0	0	0	0	0	0	Snord82	small nucleolar RNA, C/D box 82 [Source:MGI Symbol;Acc:MGI:1931502]	chr1	Non-Expressed	NaN	NA	NaN	NaN
0.105477	0.182271	0.112731	0.171747	0.262334	0.192055	0.114041	0.136286	0.0815705	0.173118	9130024F11Rik	RIKEN cDNA 9130024F11 gene [Source:MGI Symbol;Acc:MGI:1926150]	chr1	Expressed	Non-Significant	0.988093	OutPeriod	OutPhase
0	0.0319067	0	0.0424474	0.0532728	0	0	0	0	0	9130221F21Rik	RIKEN cDNA 9130221F21 gene [Source:MGI Symbol;Acc:MGI:4840488]	chr6	Expressed	Non-Significant	0.917988	24h	phase_-Pi/2
19.3098	17.5055	16.9242	18.6349	16.9575	13.7184	14.7034	15.7992	15.318	17.4666	9130221H12Rik	RIKEN cDNA 9130221H12 gene [Source:MGI Symbol;Acc:MGI:1924374]	chr7	Expressed	Non-Significant	0.129243	24h	phase_-Pi/2
0	0	0	0	0	0	0	0	0	0	Alppl2	alkaline phosphatase, placental-like 2 [Source:MGI Symbol;Acc:MGI:108009]	chr1	Non-Expressed	NaN	NA	NaN	NaN
0	0	0	0	0	0	0	0	0	0	Alpi	alkaline phosphatase, intestinal [Source:MGI Symbol;Acc:MGI:1924018]	chr1	Non-Expressed	NaN	NA	NaN	NaN
0.0553585	0.0553434	0.16603	0	0	0.027321	0	0.052191	0	0.0564389	9130230L23Rik	RIKEN cDNA 9130230L23 gene [Source:MGI Symbol;Acc:MGI:3041166]	chr5	Expressed	Non-Significant	0.999987	OutPeriod	OutPhase
32.2473	40.7535	40.0358	41.2879	40.9368	33.7045	28.8803	32.1466	30.4916	34.8936	9130401M01Rik	RIKEN cDNA 9130401M01 gene [Source:MGI Symbol;Acc:MGI:1923008]	chr15	Expressed	Non-Significant	0.00893014	OutPeriod	OutPhase
28.5612	11.0398	7.15002	14.4658	11.5035	31.7166	31.2142	30.7509	31.2465	29.1419	9130409I23Rik	RIKEN cDNA 9130409I23 gene [Source:MGI Symbol;Acc:MGI:3588271]	chr1	Expressed	Non-Significant	0.655192	OutPeriod	OutPhase
0.0590461	0	0	0	0	0.0250497	0	0	0	0	9230102K24Rik	RIKEN cDNA 9230102K24 gene [Source:MGI Symbol;Acc:MGI:1925931]	chr10	Expressed	Non-Significant	0.999973	OutPeriod	OutPhase
0	0	0	0	0	0	0	0	0	0.0531503	9230102O04Rik	RIKEN cDNA 9230102O04 gene [Source:MGI Symbol;Acc:MGI:1924932]	chr2	Expressed	Non-Significant	0.993797	OutPeriod	OutPhase
0.0178285	0.0208253	0	0	0.0624759	0.0318808	0.0288593	0.0208332	0.0169603	0.0174871	9230112J17Rik	RIKEN cDNA 9230112J17 gene [Source:MGI Symbol;Acc:MGI:1924999]	chr9	Expressed	Non-Periodic	1	18h	phase_Pi
1.53384	1.66593	1.99506	1.46342	1.5393	1.38776	1.38371	1.73346	1.43011	1.73669	9230114K14Rik	RIKEN cDNA 9230114K14 gene [Source:MGI Symbol;Acc:MGI:3041212]	chr5	Expressed	Non-Significant	0.534203	18h	phase_0
0	0	0	0	0	0	0	0	0	0	C030007H22Rik	RIKEN cDNA C030007H22 gene [Source:MGI Symbol;Acc:MGI:1924581]	chr1	Non-Expressed	NaN	NA	NaN	NaN
0.304253	0.565367	0.513858	0.619795	0.562448	0.217836	0.187056	0.239188	0.278343	0.371759	9230116N13Rik	RIKEN cDNA 9230116N13 gene [Source:MGI Symbol;Acc:MGI:2443255]	chr1	Expressed	Non-Significant	0.0795697	OutPeriod	OutPhase
0	0	0	0	0	0	0	0	0	0	Gbx2	gastrulation brain homeobox 2 [Source:MGI Symbol;Acc:MGI:95668]	chr1	Non-Expressed	NaN	NA	NaN	NaN
0	0	0	0	0	0	0	0	0	0	Asb18	ankyrin repeat and SOCS box-containing 18 [Source:MGI Symbol;Acc:MGI:2655109]	chr1	Non-Expressed	NaN	NA	NaN	NaN
1.59731	2.0124	2.11299	1.91381	2.0104	1.2233	1.56142	1.47512	1.22357	1.34994	9330020H09Rik	RIKEN cDNA 9330020H09 gene [Source:MGI Symbol;Acc:MGI:3704457]	chr15	Expressed	Non-Significant	0.186938	12h	phase_0
0.0274416	0	0	0	0	0.0245914	0.0222688	0	0	0.0274996	9330111N05Rik	RIKEN cDNA 9330111N05 gene [Source:MGI Symbol;Acc:MGI:2443112]	chr13	Expressed	Non-Significant	0.998845	12h	phase_Pi
0.570388	2.38527	2.19282	2.34582	2.61717	1.92312	0.904895	1.13854	0.784346	1.28698	9330133O14Rik	N/A	chr8	Expressed	Non-Significant	0.0323825	OutPeriod	OutPhase
6.3715	5.03424	6.37699	4.69611	4.02962	6.35474	5.83193	6.36714	5.47209	4.94556	9330151L19Rik	RIKEN cDNA 9330151L19 gene [Source:MGI Symbol;Acc:MGI:3041168]	chr12	Expressed	Non-Significant	0.9783	OutPeriod	OutPhase
0	0	0	0	0	0	0.0560536	0	0	0	9330159F19Rik	RIKEN cDNA 9330159F19 gene [Source:MGI Symbol;Acc:MGI:3036239]	chr10	Expressed	Non-Significant	0.999908	12h	phase_0
1.7113	1.82099	1.99695	1.73082	1.7352	2.3353	1.31528	1.25388	1.16442	1.69114	9330159M07Rik	RIKEN cDNA 9330159M07 gene [Source:MGI Symbol;Acc:MGI:2442519]	chr9	Expressed	Non-Significant	0.00584896	30h	phase_+Pi/2
0.833831	0.692125	0.904014	0.594744	0.577617	0.902659	0.494599	0.953152	0.360237	0.604488	9330175E14Rik	RIKEN cDNA 9330175E14 gene [Source:MGI Symbol;Acc:MGI:2443913]	chr8	Expressed	Non-Significant	0.672196	18h	phase_0
0	0	0	0	0	0	0	0	0.0132633	0	9330175M20Rik	RIKEN cDNA 9330175M20 gene [Source:MGI Symbol;Acc:MGI:3045285]	chr1	Expressed	Non-Significant	0.999973	OutPeriod	OutPhase
0.0907826	0.044704	0.134112	0	0	0.0682494	0.0448482	0.0369143	0.0399752	0.098535	9330179D12Rik	RIKEN cDNA 9330179D12 gene [Source:MGI Symbol;Acc:MGI:1924808]	chr6	Expressed	Random	1	OutPeriod	OutPhase
0	0	0	0	0	0	0	0	0	0	Olfr1416	olfactory receptor 1416 [Source:MGI Symbol;Acc:MGI:3031250]	chr1	Non-Expressed	NaN	NA	NaN	NaN
0	0	0	0	0	0	0	0	0	0	Olfr1415	olfactory receptor 1415 [Source:MGI Symbol;Acc:MGI:3031249]	chr1	Non-Expressed	NaN	NA	NaN	NaN
0	0	0	0	0	0	0	0	0	0	Olfr1414	olfactory receptor 1414 [Source:MGI Symbol;Acc:MGI:3031248]	chr1	Non-Expressed	NaN	NA	NaN	NaN
0.347904	0.208048	0.204438	0.157035	0.262671	0.108907	0.406059	0.525833	0.334028	0.579907	9330182L06Rik	RIKEN cDNA 9330182L06 gene [Source:MGI Symbol;Acc:MGI:2443264]	chr5	Expressed	Non-Significant	0.200398	OutPeriod	OutPhase
5.67036	6.27415	7.93333	5.5262	5.36291	3.26369	4.94282	4.06128	5.59637	4.8046	9430015G10Rik	RIKEN cDNA 9430015G10 gene [Source:MGI Symbol;Acc:MGI:2444364]	chr4	Expressed	Periodic	0.00102178	12h	phase_0
0.00821986	0.00836909	0.0251073	0	0	0	0.00727423	0	0	0	9430018G01Rik	RIKEN cDNA 9430018G01 gene [Source:MGI Symbol;Acc:MGI:2442776]	chr6	Expressed	Non-Significant	0.9998	OutPeriod	OutPhase
2.22133	5.80049	5.98794	7.40402	4.0095	5.24057	3.09351	3.55676	2.66094	2.48257	9430037G07Rik	RIKEN cDNA 9430037G07 gene [Source:MGI Symbol;Acc:MGI:2444544]	chr9	Expressed	Non-Significant	0.0270159	OutPeriod	OutPhase
19.9234	16.665	16.0292	15.3401	18.6255	18.2056	19.7089	18.7035	16.8414	19.0745	9430038I01Rik	RIKEN cDNA 9430038I01 gene [Source:MGI Symbol;Acc:MGI:1924502]	chr7	Expressed	Non-Significant	0.335801	24h	phase_Pi
0	0.0184194	0	0.0552582	0	0	0.0153858	0	0	0	9430041J12Rik	RIKEN cDNA 9430041J12 gene [Source:MGI Symbol;Acc:MGI:1924573]	chr7	Expressed	Non-Significant	0.999781	OutPeriod	OutPhase
0.174771	0.239469	0.34588	0.184291	0.188235	0.250466	0.0272255	0.177022	0.135764	0.126671	9430060I03Rik	RIKEN cDNA 9430060I03 gene [Source:MGI Symbol;Acc:MGI:3702484]	chr1	Expressed	Non-Significant	0.690152	18h	phase_+Pi/2
0	0	0	0	0	0	0	0	0.0885808	0.0941624	9430069I07Rik	RIKEN cDNA 9430069I07 gene [Source:MGI Symbol;Acc:MGI:1924608]	chr15	Expressed	Non-Significant	0.998121	24h	phase_+Pi/2
0.70924	1.96279	2.31583	2.08396	1.48858	1.09556	0.536289	0.566447	0.575566	0.677024	9430083A17Rik	N/A	chr13	Expressed	Non-Significant	0.00854277	OutPeriod	OutPhase
1.36659	1.27918	1.43227	0.913014	1.49227	1.13944	1.00363	1.07041	0.747561	0.915886	9430091E24Rik	RIKEN cDNA 9430091E24 gene [Source:MGI Symbol;Acc:MGI:1924618]	chr8	Expressed	Non-Significant	0.79141	OutPeriod	OutPhase
0	0.0353917	0.106175	0	0	0	0	0.0432578	0.0301403	0	9530003J23Rik	RIKEN cDNA 9530003J23 gene [Source:MGI Symbol;Acc:MGI:1924647]	chr10	Expressed	Non-Significant	0.998869	12h	phase_Pi
0.461596	0.571565	0.696981	0.665912	0.351802	0.595298	0.586199	0.586713	0.545097	0.120639	9530026P05Rik	RIKEN cDNA 9530026P05 gene [Source:MGI Symbol;Acc:MGI:1924659]	chr6	Expressed	Non-Significant	0.826174	OutPeriod	OutPhase
0	0	0	0	0	0	0	0	0	0	4930598F16Rik	RIKEN cDNA 4930598F16 gene [Source:MGI Symbol;Acc:MGI:1922631]	chr1	Non-Expressed	NaN	NA	NaN	NaN
0	0	0	0	0	0	0	0	0	0	1700063A18Rik	RIKEN cDNA 1700063A18 gene [Source:MGI Symbol;Acc:MGI:1920704]	chr1	Non-Expressed	NaN	NA	NaN	NaN
0	0	0	0	0	0	0	0	0	0	4930533P14Rik	RIKEN cDNA 4930533P14 gene [Source:MGI Symbol;Acc:MGI:1922409]	chr1	Non-Expressed	NaN	NA	NaN	NaN
6.01733	5.3156	5.6842	4.81236	5.45022	4.54528	5.59374	4.73432	4.86853	5.69753	9530027J09Rik	RIKEN cDNA 9530027J09 gene [Source:MGI Symbol;Acc:MGI:4820557]	chrX	Expressed	Non-Significant	0.020696	18h	phase_-Pi/2
0	0	0	0	0	0	0	0	0	0	Slco6b1	solute carrier organic anion transporter family, member 6b1 [Source:MGI Symbol;Acc:MGI:1915104]	chr1	Non-Expressed	NaN	NA	NaN	NaN
0	0	0	0	0	0	0	0	0	0	Slco6c1	solute carrier organic anion transporter family, member 6c1 [Source:MGI Symbol;Acc:MGI:1921691]	chr1	Non-Expressed	NaN	NA	NaN	NaN
0	0	0	0	0	0.0107172	0.032496	0.0103131	0.0100232	0	9530036O11Rik	RIKEN cDNA 9530036O11Rik [Source:MGI Symbol;Acc:MGI:2444607]	chr5	Expressed	Non-Significant	0.991811	30h	phase_Pi
0.022729	0.0197646	0	0	0.0592939	0.0243128	0.038755	0.0294967	0.0469947	0.0382032	9530051G07Rik	RIKEN cDNA 9530051G07 gene [Source:MGI Symbol;Acc:MGI:2442715]	chrX	Expressed	Non-Significant	1	OutPeriod	OutPhase
1.21886	2.93668	3.63828	3.23082	1.94094	0.60741	0.741937	0.901187	0.919822	1.04723	9530052E02Rik	RIKEN cDNA 9530052E02 gene [Source:MGI Symbol;Acc:MGI:3588277]	chr8	Expressed	Non-Significant	0.24087	24h	phase_+Pi/2
0.0207032	0.00592596	0	0	0.0177779	0.00540179	0	0.0148768	0.00475045	0.0143401	9530053A07Rik	RIKEN cDNA 9530053A07 gene [Source:MGI Symbol;Acc:MGI:2442118]	chr7	Expressed	Non-Significant	0.998884	18h	phase_-Pi/2
67.7884	72.192	70.5117	70.4902	75.574	62.548	62.2741	65.0835	63.6878	63.2111	9530068E07Rik	RIKEN cDNA 9530068E07 gene [Source:MGI Symbol;Acc:MGI:2654705]	chr11	Expressed	Non-Significant	0.278728	18h	phase_0
0.332312	0.38296	0.649513	0.230005	0.269363	0.349092	0.351427	0.399953	0.271317	0.211951	9530077C05Rik	RIKEN cDNA 9530077C05 gene [Source:MGI Symbol;Acc:MGI:1915533]	chr9	Expressed	Non-Periodic	1	OutPeriod	OutPhase
2.07339	1.94362	2.28103	1.46886	2.08097	2.16456	2.22078	2.15018	2.01596	2.51529	9530080O11Rik	RIKEN cDNA 9530080O11 gene [Source:MGI Symbol;Acc:MGI:2441751]	chr4	Expressed	Non-Significant	0.998609	OutPeriod	OutPhase
10.708	9.63772	9.92885	8.67663	10.3077	13.0891	9.87164	11.6094	10.8561	11.0974	9530082P21Rik	RIKEN cDNA 9530082P21 gene [Source:MGI Symbol;Acc:MGI:3603340]	chr17	Expressed	Non-Significant	0.00958866	12h	phase_Pi
0.263417	0.259892	0.294782	0.262699	0.222193	0.240091	0.214182	0.285048	0.186727	0.247433	9530091C08Rik	N/A	chr9	Expressed	Non-Significant	0.145676	18h	phase_0
0.0466003	0.0115799	0.0347398	0	0	0.0347497	0.0326346	0.0221807	0.0313198	0.0212929	9630028B13Rik	RIKEN cDNA 9630028B13 gene [Source:MGI Symbol;Acc:MGI:2442281]	chr1	Expressed	Non-Periodic	1	18h	phase_Pi
0	0	0	0	0	0	0	0	0	0	Serpinb3a	serine (or cysteine) peptidase inhibitor, clade B (ovalbumin), member 3A [Source:MGI Symbol;Acc:MGI:3573933]	chr1	Non-Expressed	NaN	NA	NaN	NaN
0	0	0	0	0	0	0	0	0	0	Serpinb3d	serine (or cysteine) peptidase inhibitor, clade B (ovalbumin), member 3D [Source:MGI Symbol;Acc:MGI:2683295]	chr1	Non-Expressed	NaN	NA	NaN	NaN
0	0	0	0	0	0	0	0	0	0	Serpinb3b	serine (or cysteine) peptidase inhibitor, clade B (ovalbumin), member 3B [Source:MGI Symbol;Acc:MGI:2683293]	chr1	Non-Expressed	NaN	NA	NaN	NaN
0	0	0	0	0	0	0	0	0	0	Serpinb3c	serine (or cysteine) peptidase inhibitor, clade B, member 3C [Source:MGI Symbol;Acc:MGI:1277952]	chr1	Non-Expressed	NaN	NA	NaN	NaN
0	0.0111335	0.0334005	0	0	0.0105775	0.00926135	0.0102189	0.0226172	0.0183994	9830107B12Rik	RIKEN cDNA 9830107B12 gene [Source:MGI Symbol;Acc:MGI:3608415]	chr17	Expressed	Non-Periodic	1	OutPeriod	OutPhase
0	0.0355401	0.0498855	0.0245377	0.0321969	0	0.00731923	0.00812685	0	0.00687958	9830132P13Rik	RIKEN cDNA 9830132P13 gene [Source:MGI Symbol;Acc:MGI:5439414]	chr3	Expressed	Non-Significant	0.335496	18h	phase_0
0	0	0	0	0	0	0	0	0	0.0118367	9830166K06Rik	N/A	chr19	Expressed	Non-Significant	0.993797	OutPeriod	OutPhase
1.10605	0.89966	0.932491	0.960054	0.806435	0.721639	0.746721	1.04926	1.27107	0.872874	9930012K11Rik	RIKEN cDNA 9930012K11 gene [Source:MGI Symbol;Acc:MGI:2145726]	chr14	Expressed	Non-Significant	0.00589571	30h	phase_-Pi/2
1.50014	1.6592	1.57697	1.54336	1.85726	1.34733	1.24412	1.89573	1.85742	1.63992	9930014A18Rik	RIKEN cDNA 9930014A18 gene [Source:MGI Symbol;Acc:MGI:2444091]	chr15	Expressed	Periodic	0.00336432	30h	phase_-Pi/2
9.75967	9.11966	10.1143	8.11557	9.12913	8.06663	7.95017	9.45972	8.59407	9.68354	9930021J03Rik	RIKEN cDNA 9930021J03 gene [Source:MGI Symbol;Acc:MGI:2444398]	chr19	Expressed	Non-Significant	0.991227	18h	phase_0
6.59046	6.44603	6.66868	5.97237	6.69704	6.2199	8.0879	6.36159	7.84541	6.97578	9930104L06Rik	RIKEN cDNA 9930104L06 gene [Source:MGI Symbol;Acc:MGI:3041172]	chr4	Expressed	Non-Significant	0.218665	18h	phase_-Pi/2
1.82558	1.10957	0.899613	1.64909	0.78001	1.47627	1.5086	1.41955	1.51945	1.62825	9930111J21Rik1	RIKEN cDNA 9930111J21 gene 1 [Source:MGI Symbol;Acc:MGI:3041173]	chr11	Expressed	Non-Significant	0.997137	24h	phase_Pi
0.0171026	0	0	0	0	0.0148882	0.0433314	0	0	0.0307161	9930111J21Rik2	RIKEN cDNA 9930111J21 gene 2 [Source:MGI Symbol;Acc:MGI:3711310]	chr11	Expressed	Non-Significant	0.593222	12h	phase_0
0.0838921	0.0961638	0	0	0.288491	0	0	0	0	0	a	nonagouti [Source:MGI Symbol;Acc:MGI:87853]	chr2	Expressed	Non-Significant	0.999955	24h	phase_-Pi/2
7.7312	8.20312	8.31247	7.10729	9.18961	7.02666	6.7564	7.6207	6.39699	7.77071	A130010J15Rik	RIKEN cDNA A130010J15 gene [Source:MGI Symbol;Acc:MGI:2441776]	chr1	Expressed	Non-Significant	0.209185	18h	phase_0
8.33921	8.5812	8.14184	8.73756	8.86419	8.69674	7.61425	9.0344	8.14288	8.43081	A130077B15Rik	RIKEN cDNA A130077B15 gene [Source:MGI Symbol;Acc:MGI:2441782]	chr10	Expressed	Non-Significant	0.544518	18h	phase_+Pi/2
0.302684	0.539166	0.280962	1.00294	0.333597	2.17635	1.30625	0.812836	0.576549	0.209987	A1bg	alpha-1-B glycoprotein [Source:MGI Symbol;Acc:MGI:2152878]	chr15	Expressed	Non-Significant	0.123492	OutPeriod	OutPhase
44.8861	49.9844	48.4242	47.593	53.9361	47.1671	41.7522	47.9708	45.1854	43.1925	A1cf	APOBEC1 complementation factor [Source:MGI Symbol;Acc:MGI:1917115]	chr19	Expressed	Non-Significant	0.304458	18h	phase_0
0.605562	0.894462	1.19232	0.820972	0.670093	1.24507	0.26295	0.780147	0.952728	0.580927	A230001M10Rik	RIKEN cDNA A230001M10 gene [Source:MGI Symbol;Acc:MGI:2443043]	chr3	Expressed	Non-Significant	0.0101887	18h	phase_+Pi/2
1.14146	1.53503	1.66413	1.43195	1.50902	1.54071	1.40423	1.58782	1.91702	0.915276	A230020J21Rik	RIKEN cDNA A230020J21 gene [Source:MGI Symbol;Acc:MGI:3704207]	chr1	Expressed	Non-Significant	0.800469	OutPeriod	OutPhase
0.0588	0.254436	0.218826	0.16808	0.376403	0.103465	0.140164	0.103744	0.0137625	0.100782	A230028O05Rik	RIKEN cDNA A230028O05 gene [Source:MGI Symbol;Acc:MGI:2442126]	chr16	Expressed	Non-Significant	0.218775	OutPeriod	OutPhase
25.6448	21.3405	21.5916	22.1888	20.2412	23.5129	16.4014	27.0255	25.6898	26.6426	A230050P20Rik	RIKEN cDNA A230050P20 gene [Source:MGI Symbol;Acc:MGI:2441788]	chr9	Expressed	Random	0.451162	OutPeriod	OutPhase
0	0	0	0	0	0.0233877	0.0460278	0.0229471	0.0345282	0.0130653	A230056J06Rik	N/A	chr13	Expressed	Non-Significant	0.999841	30h	phase_Pi
1.93907	1.23894	1.35248	1.1636	1.20074	2.48704	2.26887	2.79539	2.44001	2.12831	A230056P14Rik	RIKEN cDNA A230056P14 gene [Source:MGI Symbol;Acc:MGI:2444856]	chr7	Expressed	Non-Significant	0.0679091	OutPeriod	OutPhase
0	0	0	0	0	0	0.038772	0	0	0	A230057D06Rik	RIKEN cDNA A230057D06 gene [Source:MGI Symbol;Acc:MGI:2442922]	chr7	Expressed	Non-Significant	0.999908	12h	phase_0
0.0248668	0	0	0	0	0	0.0254149	0.0302399	0	0	A230070E04Rik	N/A	chr14	Expressed	Non-Significant	0.996408	12h	phase_Pi
4.89837	7.37298	8.21924	5.70466	8.19503	6.05637	4.99171	7.01331	5.28816	4.09378	A230072C01Rik	RIKEN cDNA A230072C01 gene [Source:MGI Symbol;Acc:MGI:2444644]	chrX	Expressed	Non-Significant	0.0055548	18h	phase_0
0.0790462	0.129731	0.201525	0.0996627	0.0880042	0.170412	0.14249	0.101564	0.0942149	0.108129	A230072E10Rik	RIKEN cDNA A230072E10 gene [Source:MGI Symbol;Acc:MGI:3603753]	chrX	Expressed	Non-Significant	0.0836428	30h	OutPhase
0	0	0	0	0	0	0.0108302	0	0	0	A230077H06Rik	RIKEN cDNA A230077H06 gene [Source:MGI Symbol;Acc:MGI:2443592]	chr7	Expressed	Non-Significant	0.999908	12h	phase_0
0.0160379	0.0675002	0.0950988	0.0462463	0.0611556	0.0281925	0.0276297	0.0132599	0	0.0317119	A230108P19Rik	RIKEN cDNA A230108P19 gene [Source:MGI Symbol;Acc:MGI:2443444]	chr2	Expressed	Non-Significant	0.554497	OutPeriod	OutPhase
0.227201	0.0654462	0.117043	0.0497337	0.0295624	0.112591	0.0706671	0.0370067	0.154229	0.386646	A2m	alpha-2-macroglobulin [Source:MGI Symbol;Acc:MGI:2449119]	chr6	Expressed	Non-Significant	0.206347	OutPeriod	OutPhase
1.47219	1.48485	1.48211	1.51929	1.45315	1.05625	1.39794	1.08719	1.26621	1.57305	A330009N23Rik	RIKEN cDNA A330009N23 gene [Source:MGI Symbol;Acc:MGI:2443491]	chr15	Expressed	Non-Significant	0.786554	18h	phase_-Pi/2
182.719	301.332	36.9993	3.49918	863.498	70.2856	2.08765	690.263	258.562	150.785	A330023F24Rik	RIKEN cDNA A330023F24 gene [Source:MGI Symbol;Acc:MGI:2443958]	chr1	Expressed	Non-Significant	0.998486	24h	phase_0
0.018481	0	0	0	0	0	0	0	0	0	Zp3r	zona pellucida 3 receptor [Source:MGI Symbol;Acc:MGI:104965]	chr1	Non-Expressed	NaN	NA	NaN	NaN
0.461686	0.461458	0.546231	0.408865	0.429278	0.377737	0.41777	0.404895	0.44955	0.393417	A330032B11Rik	RIKEN cDNA A330032B11 gene [Source:MGI Symbol;Acc:MGI:2443002]	chr19	Expressed	Non-Significant	1	OutPeriod	OutPhase
2.64935	3.50944	3.29403	3.06872	4.16558	2.83643	2.13116	2.3916	2.26592	2.96856	A330035P11Rik	RIKEN cDNA A330035P11 gene [Source:MGI Symbol;Acc:MGI:2442610]	chr14	Expressed	Non-Significant	0.051198	OutPeriod	OutPhase
5.71564	7.35989	7.49029	8.11522	6.47418	6.37977	4.5786	5.33107	3.75607	4.98819	A330040F15Rik	RIKEN cDNA A330040F15 gene [Source:MGI Symbol;Acc:MGI:3698434]	chr19	Expressed	Non-Significant	0.244321	OutPeriod	OutPhase
0	0	0	0	0	0	0	0	0	0	Il24	interleukin 24 [Source:MGI Symbol;Acc:MGI:2135548]	chr1	Non-Expressed	NaN	NA	NaN	NaN
0	0	0	0	0	0	0	0	0	0	Il20	interleukin 20 [Source:MGI Symbol;Acc:MGI:1890473]	chr1	Non-Expressed	NaN	NA	NaN	NaN
0.322783	0.475062	0.313821	0.544345	0.56702	0.524116	0.448355	0.417382	0.401681	0.336441	A330041J22Rik	RIKEN cDNA A330041J22 gene [Source:MGI Symbol;Acc:MGI:2442269]	chr9	Expressed	Non-Significant	1	OutPeriod	OutPhase
0	0	0	0	0	0	0	0.0757962	0	0	A330048O09Rik	RIKEN cDNA A330048O09 gene [Source:MGI Symbol;Acc:MGI:2443792]	chr13	Expressed	Non-Significant	0.999908	12h	phase_Pi
0.0531362	0	0	0	0	0.013904	0.0406607	0.0203973	0.017002	0.0175511	A330049N07Rik	RIKEN cDNA A330049N07 gene [Source:MGI Symbol;Acc:MGI:3041175]	chr10	Expressed	Non-Significant	0.999563	18h	phase_-Pi/2
2.03256	2.23386	2.22986	2.6774	1.79432	2.50429	2.05463	1.91281	1.86451	2.32927	A330069E16Rik	RIKEN cDNA A330069E16 gene [Source:MGI Symbol;Acc:MGI:3583899]	chr2	Expressed	Non-Significant	0.710653	30h	phase_+Pi/2
3.99088	3.91404	3.80464	3.51452	4.42297	2.23611	3.28032	3.36258	2.72595	3.55869	A330093E20Rik	RIKEN cDNA A330093E20 gene [Source:MGI Symbol;Acc:MGI:2147325]	chr18	Expressed	Non-Significant	0.0709981	18h	phase_0
0.0254718	0.0402647	0.0381944	0.0392018	0.0433979	0.0730981	0.0449341	0.0243113	0.0118021	0.0238808	A3galt2	alpha 1,3-galactosyltransferase 2 (isoglobotriaosylceramide synthase) [Source:MGI Symbol;Acc:MGI:2685279]	chr4	Expressed	Periodic	0.00166382	OutPeriod	OutPhase
54.8461	58.7716	53.9188	61.2369	61.159	56.6974	58.8968	62.3295	57.7229	50.9879	A430005L14Rik	RIKEN cDNA A430005L14 gene [Source:MGI Symbol;Acc:MGI:2140680]	chr4	Expressed	Non-Significant	0.0969219	24h	phase_-Pi/2
6.23396	6.56679	6.75049	7.2079	5.74197	5.4385	6.01884	6.12574	6.8139	6.0047	A430033K04Rik	RIKEN cDNA A430033K04 gene [Source:MGI Symbol;Acc:MGI:3583896]	chr5	Expressed	Non-Significant	0.429644	30h	phase_-Pi/2
2.19619	2.07421	2.24177	1.8119	2.16894	2.76277	2.25088	2.05469	1.90601	1.9901	A430035B10Rik	RIKEN cDNA A430035B10 gene [Source:MGI Symbol;Acc:MGI:2443789]	chr6	Expressed	Non-Significant	0.386227	OutPeriod	OutPhase
2.89795	3.46129	3.30104	3.35766	3.72517	3.19659	2.80533	3.1193	3.14484	2.92916	A430078G23Rik	RIKEN cDNA A430078G23 gene [Source:MGI Symbol;Acc:MGI:2442135]	chr8	Expressed	Non-Significant	0.066139	18h	phase_0
0.306217	0.120921	0	0.102458	0.260304	1.28934	0.353929	1.14647	0.770351	0.777779	A430088P11Rik	N/A	chr15	Expressed	Periodic	3.39735e-06	12h	phase_Pi
0.0291024	0.0400985	0.0293888	0.0909068	0	0.0176238	0.0165418	0.0212171	0.00915876	0.0551959	A430090L17Rik	N/A	chr13	Expressed	Non-Significant	0.970037	24h	phase_+Pi/2
0.0204222	0.0198996	0.0596989	0	0	0	0.0186468	0	0.0186259	0	A430093F15Rik	RIKEN cDNA A430093F15 gene [Source:MGI Symbol;Acc:MGI:2685520]	chr19	Expressed	Non-Significant	0.997651	OutPeriod	OutPhase
0.614706	0.359267	0.552645	0.381032	0.144124	0.358958	0.548406	0.652461	0.550825	0.86051	A4galt	alpha 1,4-galactosyltransferase [Source:MGI Symbol;Acc:MGI:3512453]	chr15	Expressed	Non-Significant	0.921009	OutPeriod	OutPhase
0	0	0	0	0	0.0141849	0.0913197	0.353953	0.0244648	1.84127	A4gnt	alpha-1,4-N-acetylglucosaminyltransferase [Source:MGI Symbol;Acc:MGI:2143261]	chr9	Expressed	Non-Significant	0.424413	OutPeriod	OutPhase
0	0.0327747	0.098324	0	0	0	0	0	0	0	A530006G24Rik	RIKEN cDNA A530006G24 gene [Source:MGI Symbol;Acc:MGI:2685849]	chr2	Expressed	Non-Significant	0.999955	24h	phase_-Pi/2
0.639753	0.67924	0.88245	0.584593	0.570677	0.416685	0.617374	0.461514	0.331082	0.237018	A530013C23Rik	RIKEN cDNA A530013C23 gene [Source:MGI Symbol;Acc:MGI:3041178]	chr2	Expressed	Non-Significant	0.720334	OutPeriod	OutPhase
0.178926	0.141527	0.177172	0.0952224	0.152185	0.189877	1.08749	0.0743578	0.0928046	0.110625	A530016L24Rik	RIKEN cDNA A530016L24 gene [Source:MGI Symbol;Acc:MGI:2443020]	chr12	Expressed	Non-Significant	0.999982	24h	phase_+Pi/2
0.179981	0.148596	0.120163	0.178253	0.147373	0.0882081	0.0344194	0.0383713	0.152849	0.139203	A530032D15Rik	RIKEN cDNA A530032D15Rik gene [Source:MGI Symbol;Acc:MGI:3037746]	chr1	Expressed	Non-Significant	0.0351485	30h	phase_0
0	0	0	0	0	0	0.0187114	0	0.0187571	0	A530050N04Rik	N/A	chr18	Expressed	Non-Significant	0.997098	OutPeriod	OutPhase
0	0	0	0	0	0	0.0201332	0	0	0	A530058N18Rik	RIKEN cDNA A530058N18 gene [Source:MGI Symbol;Acc:MGI:2444858]	chr2	Expressed	Non-Significant	0.999908	12h	phase_0
0.321379	0.122564	0.28095	0	0.0867411	0.313983	0.328285	0.170277	0.383559	0.477925	A530064D06Rik	RIKEN cDNA A530064D06 gene [Source:MGI Symbol;Acc:MGI:2443476]	chr17	Expressed	Non-Significant	0.998604	18h	phase_Pi
0	0.0307094	0.0283572	0.0281365	0.0356346	0.0173136	0.0242401	0	0.00897501	0.0363483	A530065N20Rik	N/A	chr13	Expressed	Non-Significant	0.720463	30h	phase_+Pi/2
0.939307	0.990985	1.16695	0.723053	1.08295	1.04943	0.771263	1.03344	0.935324	0.793312	A530072M11Rik	RIKEN cDNA gene A530072M11 [Source:MGI Symbol;Acc:MGI:4440477]	chr4	Expressed	Non-Significant	0.978783	18h	phase_0
0.22956	0.0950946	0.0697405	0.215543	0	0.184383	0.112417	0.0898279	0.157632	0.260204	A530088E08Rik	N/A	chr17	Expressed	Non-Significant	0.135057	24h	phase_+Pi/2
0.768288	0.512594	0.327278	0.784915	0.425589	0.789614	0.855447	0.887244	0.803096	0.898011	A630001G21Rik	RIKEN cDNA A630001G21 gene [Source:MGI Symbol;Acc:MGI:2443131]	chr1	Expressed	Non-Significant	0.999992	OutPeriod	OutPhase
0.0191488	0.0431074	0	0.0574806	0.0718416	0	0.0167093	0	0.0370915	0.0157276	A630012P03Rik	RIKEN cDNA A630012P03 gene [Source:MGI Symbol;Acc:MGI:2442968]	chrX	Expressed	Non-Significant	0.976182	12h	phase_0
0.0485519	0.0158275	0.0474825	0	0	0	0	0	0	0	A630019I02Rik	N/A	chr13	Expressed	Non-Significant	0.999955	24h	phase_-Pi/2
0	0	0	0	0	0.0255513	0	0	0	0	A630023A22Rik	RIKEN cDNA A630023A22 gene [Source:MGI Symbol;Acc:MGI:2145657]	chr14	Expressed	Non-Significant	0.999973	OutPeriod	OutPhase
8.64826	11.2087	12.4119	12.0696	9.1446	10.1759	7.57816	9.26704	7.16942	8.31464	A630066F11Rik	N/A	chr10	Expressed	Non-Significant	0.272692	OutPeriod	OutPhase
3.54168	3.64307	3.63108	3.80043	3.49771	2.68131	4.03818	3.4246	3.88397	3.54731	A630072M18Rik	RIKEN cDNA A630072M18 gene [Source:MGI Symbol;Acc:MGI:2444702]	chr5	Expressed	Non-Significant	0.317082	12h	phase_0
0.178705	0.104434	0.17983	0.0608645	0.0726079	0.144935	0.0730267	0.140216	0.0359581	0.016515	A630075F10Rik	RIKEN cDNA A630075F10 gene [Source:MGI Symbol;Acc:MGI:3604957]	chr2	Expressed	Non-Significant	0.205402	18h	phase_0
6.51282	0.855393	0.793124	1.10889	0.664168	10.7874	13.1566	9.22332	11.0343	9.13425	A630076J17Rik	RIKEN cDNA A630076J17 gene [Source:MGI Symbol;Acc:MGI:2442999]	chr3	Expressed	Non-Significant	0.500745	18h	phase_Pi
0	0.0520386	0.156116	0	0	0.110784	0.100621	0.0509245	0	0.109998	A630077J23Rik	N/A	chr4	Expressed	Non-Significant	0.995323	30h	OutPhase
3.18603	3.03021	2.60243	3.4219	3.0663	4.53713	3.88552	4.68394	4.69938	4.09865	A630089N07Rik	N/A	chr16	Expressed	Non-Significant	0.503992	24h	phase_-Pi/2
0.360389	0.908405	1.29305	1.09328	0.338894	2.63923	1.07466	0.549625	0.802236	0.960427	A630095N17Rik	RIKEN cDNA A630095N17 gene [Source:MGI Symbol;Acc:MGI:2686470]	chr1	Expressed	Non-Significant	0.607856	30h	phase_+Pi/2
0	0	0	0	0	0	0	0	0	0	Gm15850	predicted gene 15850 [Source:MGI Symbol;Acc:MGI:3801986]	chr1	Non-Expressed	NaN	NA	NaN	NaN
53.1276	38.2698	38.426	36.9934	39.3902	48.2284	43.951	49.0673	44.8141	51.6753	A730008H23Rik	Holliday junction recognition protein [Source:MGI Symbol;Acc:MGI:2685821]	chr1	Expressed	Non-Significant	0.013887	12h	phase_Pi
0	0	0	0	0	0	0.444184	0	0	0	A730017C20Rik	RIKEN cDNA A730017C20 gene [Source:MGI Symbol;Acc:MGI:2442934]	chr18	Expressed	Non-Significant	0.999689	12h	phase_0
13.1045	10.7827	12.0941	12.0027	8.25147	18.0685	15.0961	15.7784	12.4525	12.0815	A730017L22Rik	RIKEN cDNA A730017L22 gene [Source:MGI Symbol;Acc:MGI:3584452]	chr2	Expressed	Non-Significant	0.164012	24h	phase_Pi
0	0	0	0	0	0	0	0	0.0183845	0	A730020E08Rik	RIKEN cDNA A730020E08 gene [Source:MGI Symbol;Acc:MGI:2444999]	chr6	Expressed	Non-Significant	0.999973	OutPeriod	OutPhase
0.441622	0.105455	0.159157	0.157207	0	0.364641	0.176417	0.355984	0.20835	0.697019	A730020M07Rik	RIKEN cDNA A730020M07 gene [Source:MGI Symbol;Acc:MGI:2442643]	chr3	Expressed	Non-Significant	0.0124706	12h	phase_Pi
0.0917253	0.043848	0.0305805	0.0628177	0.0381459	0.168288	0.08272	0.0184142	0.054469	0.106622	A730036I17Rik	RIKEN cDNA A730036I17 gene [Source:MGI Symbol;Acc:MGI:3041182]	chr2	Expressed	Periodic	0.0042947	24h	phase_+Pi/2
0	0	0	0	0	0	0	0	0	0	Gm5833	predicted gene 5833 [Source:MGI Symbol;Acc:MGI:3779530]	chr1	Non-Expressed	NaN	NA	NaN	NaN
0	0	0	0	0	0	0.0637346	0	0.0730509	0	A730043L09Rik	N/A	chr9	Expressed	Non-Significant	0.526941	OutPeriod	OutPhase
0.0170412	0.0166745	0.0500234	0	0	0.0230685	0.239068	0.00730844	0.0301432	0.0300803	A730046J19Rik	RIKEN cDNA A730046J19 gene [Source:MGI Symbol;Acc:MGI:2442684]	chrX	Expressed	Non-Significant	0.999831	12h	phase_0
0	0	0	0	0	0	0	0	0	0	Crb1	crumbs family member 1, photoreceptor morphogenesis associated [Source:MGI Symbol;Acc:MGI:2136343]	chr1	Non-Expressed	NaN	NA	NaN	NaN
0	0	0	0	0	0.011868	0	0	0	0	A730056A06Rik	RIKEN cDNA A730056A06 gene [Source:MGI Symbol;Acc:MGI:2442718]	chr7	Expressed	Non-Significant	0.999973	OutPeriod	OutPhase
0.123545	0.0783438	0	0	0.235031	0.152187	0.0712472	0.0303876	0.174695	0.13918	A730090N16Rik	RIKEN cDNA A730090N16 gene [Source:MGI Symbol;Acc:MGI:2442748]	chr3	Expressed	Non-Significant	0.999862	18h	phase_Pi
0.0131056	0	0	0	0	0	0	0.0134889	0	0.0133111	A830009L08Rik	RIKEN cDNA A830009L08 gene [Source:MGI Symbol;Acc:MGI:2443762]	chr13	Expressed	Non-Significant	0.998737	OutPeriod	OutPhase
1.45573	1.14833	1.34231	0.783115	1.31956	1.61207	1.00488	1.66553	1.49458	2.15437	A830010M20Rik	RIKEN cDNA A830010M20 gene [Source:MGI Symbol;Acc:MGI:2445097]	chr5	Expressed	Non-Significant	0.0296783	12h	phase_Pi
0.006841	0.0147932	0	0.0189103	0.0254694	0.0114765	0.0325954	0.0116004	0.00534568	0.00538632	A830018L16Rik	RIKEN cDNA A830018L16 gene [Source:MGI Symbol;Acc:MGI:2444149]	chr1	Expressed	Non-Significant	0.999989	30h	OutPhase
3.93971	2.50632	2.18576	2.18767	3.14552	4.94391	4.546	4.43816	3.82777	4.04792	A830052D11Rik	RIKEN cDNA A830052D11 gene [Source:MGI Symbol;Acc:MGI:3028074]	chr18	Expressed	Non-Significant	0.578504	24h	phase_Pi
0.424897	0.46469	0.306728	0.704654	0.382688	0.311047	0.397448	0.377829	0.483032	0.27967	A830082K12Rik	RIKEN cDNA A830082K12 gene [Source:MGI Symbol;Acc:MGI:2443527]	chr13	Expressed	Non-Significant	0.96816	12h	phase_0
0.107497	0.151856	0.172963	0.179692	0.102913	0.177458	0.158268	0.154597	0.108153	0.0798978	A830082N09Rik	N/A	chr10	Expressed	Non-Significant	0.946338	OutPeriod	OutPhase
0.0719291	0	0	0	0	0	0.0307697	0	0.0385731	0	A930001A20Rik	RIKEN cDNA A930001A20 gene [Source:MGI Symbol;Acc:MGI:1924377]	chr3	Expressed	Non-Significant	0.996914	OutPeriod	OutPhase
3.06191	2.29582	3.16494	2.08619	1.63633	2.98803	3.22885	2.39149	3.65365	4.67353	A930001C03Rik	RIKEN cDNA A930001C03 gene [Source:MGI Symbol;Acc:MGI:2441838]	chr19	Expressed	Non-Significant	0.269414	24h	phase_Pi
0.0198293	0.0411197	0.0594022	0.0639569	0	0.108097	0.0312262	0.0800985	0.0501893	0.032022	A930003O13Rik	RIKEN cDNA A930003O13 gene [Source:MGI Symbol;Acc:MGI:3612704]	chr5	Expressed	Non-Significant	0.939744	18h	phase_+Pi/2
2.01098	1.50436	1.91234	1.17747	1.42328	2.80909	1.74683	2.00265	2.02442	1.43176	A930004D18Rik	RIKEN cDNA A930004D18 gene [Source:MGI Symbol;Acc:MGI:1925190]	chr2	Expressed	Non-Significant	0.0167679	18h	phase_Pi
0	0	0	0	0	0	0	0	0	0	2310030A07Rik	RIKEN cDNA 2310030A07 gene [Source:MGI Symbol;Acc:MGI:1922834]	chr1	Non-Expressed	NaN	NA	NaN	NaN
31.5254	33.3919	34.1367	30.4948	35.5442	31.5013	30.5363	31.675	27.6424	26.3348	A930005H10Rik	RIKEN cDNA A930005H10 gene [Source:MGI Symbol;Acc:MGI:1915411]	chr3	Expressed	Non-Significant	0.25333	OutPeriod	OutPhase
1.02611	0.682254	0.816196	1.03932	0.191249	0.451732	0.555867	0.48564	0.883052	1.25559	A930006K02Rik	RIKEN cDNA A930006K02 gene [Source:MGI Symbol;Acc:MGI:1925683]	chr16	Expressed	Non-Significant	0.343505	OutPeriod	OutPhase
0.12142	0.20666	0.239066	0.234723	0.146191	0.206584	0.108242	0.163461	0.077923	0.0795291	A930007I19Rik	RIKEN cDNA A930007I19 gene [Source:MGI Symbol;Acc:MGI:1925029]	chr19	Expressed	Non-Significant	0.981924	OutPeriod	OutPhase
0.0852097	0	0	0	0	0	0	0	0.0720066	0.0752882	A930009A15Rik	RIKEN cDNA A930009A15 gene [Source:MGI Symbol;Acc:MGI:1925048]	chr10	Expressed	Non-Significant	0.58449	24h	phase_+Pi/2
0.167848	0.0679843	0.0349275	0.0355893	0.133436	0.176395	0.206772	0.362708	0.192524	0.315625	A930011G23Rik	N/A	chr5	Expressed	Non-Significant	0.483397	12h	phase_Pi
0.128678	0.462662	0.578717	0.274002	0.535267	0.0796874	0.11163	0.166444	0.128706	0.0983494	A930012L18Rik	RIKEN cDNA A930012L18 gene [Source:MGI Symbol;Acc:MGI:2442887]	chr18	Expressed	Non-Significant	0.180002	18h	phase_0
0.309905	0.257544	0.370207	0.28337	0.119055	0.49874	0.578436	0.406169	0.664074	0.548068	A930013F10Rik	N/A	chr8	Expressed	Non-Significant	0.130522	18h	phase_Pi
6.3575	5.43029	7.21819	5.22699	3.8457	9.11217	5.7421	7.01781	7.50754	4.75624	A930015D03Rik	RIKEN cDNA A930015D03 gene [Source:MGI Symbol;Acc:MGI:1925060]	chr17	Expressed	Periodic	0.00134173	18h	phase_Pi
0.0175346	0.0384064	0	0.115219	0	0.0167597	0	0	0	0.0198343	A930016O22Rik	RIKEN cDNA A930016O22 gene [Source:MGI Symbol;Acc:MGI:3605623]	chr7	Expressed	Non-Significant	0.998788	18h	phase_0
0.0120535	0	0	0	0	0.0326053	0.0757614	0	0	0	A930017M01Rik	RIKEN cDNA A930017M01 gene [Source:MGI Symbol;Acc:MGI:2685151]	chr15	Expressed	Non-Significant	0.0900403	30h	OutPhase
1.76845	1.85399	1.51738	2.27388	1.77072	3.1567	1.81542	1.04744	1.16242	0.835353	A930018P22Rik	RIKEN cDNA A930018P22 gene [Source:MGI Symbol;Acc:MGI:1915493]	chr2	Expressed	Non-Significant	0.0445153	OutPeriod	OutPhase
0.579668	0.50172	0.505903	0.633492	0.365764	0.968835	0.480371	1.2717	0.516621	0.676145	A930024E05Rik	RIKEN cDNA A930024E05 gene [Source:MGI Symbol;Acc:MGI:1924414]	chr5	Expressed	Non-Significant	0.0195928	12h	phase_Pi
0	0	0	0	0	0	0.206173	0	0	0.353343	A930041C12Rik	RIKEN cDNA A930041C12 gene [Source:MGI Symbol;Acc:MGI:1925693]	chr5	Expressed	Non-Significant	0.502577	12h	phase_0
0.209001	0.382255	0.479931	0.404779	0.262056	0.303293	0.147111	0.148588	0.155136	0.209944	AA388235	N/A	chr17	Expressed	Non-Significant	0.0378492	OutPeriod	OutPhase
0.24261	0.0976041	0.117904	0.174909	0	0.175199	0.479966	0.33732	0.335366	0.30422	AA414768	expressed sequence AA414768 [Source:MGI Symbol;Acc:MGI:3035137]	chrX	Expressed	Non-Significant	0.0566677	OutPeriod	OutPhase
2.5686	3.61608	4.98838	3.70317	2.15669	4.67738	3.19226	3.31754	2.31422	2.54487	AA465934	expressed sequence AA465934 [Source:MGI Symbol;Acc:MGI:2671018]	chr11	Expressed	Non-Significant	0.673607	OutPeriod	OutPhase
0	0	0	0	0	0	0	0	0	0	4930452N14Rik	RIKEN cDNA 4930452N14 gene [Source:MGI Symbol;Acc:MGI:1925362]	chr1	Non-Expressed	NaN	NA	NaN	NaN
0.352021	0.192545	0.257302	0	0.320332	0.164647	0.559025	0.106446	0.162504	0.141425	AA467197	expressed sequence AA467197 [Source:MGI Symbol;Acc:MGI:3034182]	chr2	Expressed	Non-Significant	0.999922	24h	phase_0
0.0212502	0.0207421	0	0.0622262	0	0	0.0338538	0.0385129	0.0238976	0	AA536875	N/A	chr14	Expressed	Non-Significant	0.999673	24h	phase_-Pi/2
1.16269	1.92374	2.02912	1.27821	2.46387	1.21556	0.817138	1.55896	1.07141	1.18025	AA543186	expressed sequence AA543186 [Source:MGI Symbol;Acc:MGI:3035233]	chr2	Expressed	Non-Significant	0.375184	18h	phase_0
0.206154	0.26304	0.240664	0.243127	0.30533	0.234955	0.149655	0.208704	0.339281	0.277541	AA792892	expressed sequence AA792892 [Source:MGI Symbol;Acc:MGI:2140789]	chr5	Expressed	Non-Significant	0.811751	30h	OutPhase
0	0	0	0	0	0	0	0	0	0	Lhx4	LIM homeobox protein 4 [Source:MGI Symbol;Acc:MGI:101776]	chr1	Non-Expressed	NaN	NA	NaN	NaN
1.75007	2.30164	1.41949	2.92969	2.55573	1.94721	6.72864	1.56913	1.49826	1.35085	AA986860	expressed sequence AA986860 [Source:MGI Symbol;Acc:MGI:2138143]	chr1	Expressed	Non-Significant	0.265218	30h	phase_Pi
21.8941	16.5625	18.5417	15.3927	15.753	15.575	15.6215	16.2746	19.0635	21.9659	Aaas	achalasia, adrenocortical insufficiency, alacrimia [Source:MGI Symbol;Acc:MGI:2443767]	chr15	Expressed	Periodic	0.00269252	OutPeriod	OutPhase
54.2507	5.77642	5.67094	5.73066	5.92765	44.2946	60.5947	71.4793	72.4168	65.7209	Aacs	acetoacetyl-CoA synthetase [Source:MGI Symbol;Acc:MGI:1926144]	chr5	Expressed	Periodic	0.000345561	OutPeriod	OutPhase
107.264	106.848	100.612	100.252	119.68	93.85	92.0159	106.397	101.433	104.601	Aadac	arylacetamide deacetylase [Source:MGI Symbol;Acc:MGI:1915008]	chr3	Expressed	Non-Significant	0.999419	30h	phase_-Pi/2
0	0	0	0	0	0	0	0	0	0	Tdrd5	tudor domain containing 5 [Source:MGI Symbol;Acc:MGI:2684949]	chr1	Non-Expressed	NaN	NA	NaN	NaN
76.4355	80.0553	72.6366	74.5261	93.0033	68.9011	67.4429	68.8107	67.5298	69.5137	Aadat	aminoadipate aminotransferase [Source:MGI Symbol;Acc:MGI:1345167]	chr8	Expressed	Non-Significant	0.999291	OutPeriod	OutPhase
49.45	59.716	58.7905	57.9235	62.434	42.9142	42.0869	47.5794	48.8149	45.9114	Aaed1	AhpC/TSA antioxidant enzyme domain containing 1 [Source:MGI Symbol;Acc:MGI:1913379]	chr13	Expressed	Periodic	0.00259895	24h	phase_0
35.5179	32.5415	33.2417	31.7334	32.6495	30.4572	32.281	33.1803	34.6358	34.7827	Aagab	alpha- and gamma-adaptin binding protein [Source:MGI Symbol;Acc:MGI:1914189]	chr9	Expressed	Non-Significant	0.3845	OutPeriod	OutPhase
3.52848	4.13066	4.47731	4.04251	3.87217	3.56858	4.33656	3.91002	4.05912	3.86966	Aak1	AP2 associated kinase 1 [Source:MGI Symbol;Acc:MGI:1098687]	chr6	Expressed	Non-Significant	0.564496	12h	phase_0
45.2789	44.3472	43.1572	40.8908	48.9934	37.6313	42.1048	46.1544	42.4429	46.1462	Aamdc	adipogenesis associated Mth938 domain containing [Source:MGI Symbol;Acc:MGI:1913523]	chr7	Expressed	Non-Significant	0.99303	18h	phase_0
62.2001	67.0279	64.9	65.6195	70.5641	50.031	46.4831	56.416	55.8552	58.759	Aamp	angio-associated migratory protein [Source:MGI Symbol;Acc:MGI:107809]	chr1	Expressed	Non-Significant	0.140168	30h	phase_0
0	0	0	0	0	0.0389493	0.0355148	0	0.0340276	0.069178	Aanat	arylalkylamine N-acetyltransferase [Source:MGI Symbol;Acc:MGI:1328365]	chr11	Expressed	Non-Significant	0.995707	12h	phase_Pi
21.8371	21.7945	21.7101	21.0656	22.6079	20.5287	22.7803	20.9578	22.7626	21.7658	Aar2	AAR2 splicing factor homolog [Source:MGI Symbol;Acc:MGI:1915545]	chr2	Expressed	Non-Significant	0.0935673	12h	phase_0
2.55037	1.29262	1.83879	1.38566	0.6534	1.70693	2.56176	3.47993	3.52998	3.14842	Aard	alanine and arginine rich domain containing protein [Source:MGI Symbol;Acc:MGI:2181621]	chr15	Expressed	Periodic	0.000156957	OutPeriod	OutPhase
49.8054	53.447	49.2987	54.8179	56.2245	53.4433	49.177	56.2102	53.4899	51.752	Aars	alanyl-tRNA synthetase [Source:MGI Symbol;Acc:MGI:2384560]	chr8	Expressed	Random	0.999119	18h	phase_0
23.3563	19.4395	19.8004	19.9351	18.583	25.3875	24.9605	25.4262	24.0318	22.2819	Aars2	alanyl-tRNA synthetase 2, mitochondrial [Source:MGI Symbol;Acc:MGI:2681839]	chr17	Expressed	Periodic	0.00367454	OutPeriod	OutPhase
39.7556	36.3506	35.3817	35.809	37.861	37.0116	36.2601	42.93	40.2434	40.8952	Aarsd1	alanyl-tRNA synthetase domain containing 1 [Source:MGI Symbol;Acc:MGI:1916934]	chr11	Expressed	Non-Significant	0.958688	OutPeriod	OutPhase
7.8445	6.8214	7.26396	7.09987	6.10037	7.18836	6.33555	7.24943	8.54138	7.82522	Aasdh	aminoadipate-semialdehyde dehydrogenase [Source:MGI Symbol;Acc:MGI:2442517]	chr5	Expressed	Non-Significant	0.358764	OutPeriod	OutPhase
18.8326	20.3228	20.1329	18.7354	22.1	20.2807	20.8291	20.3737	20.9115	18.9216	Aasdhppt	aminoadipate-semialdehyde dehydrogenase-phosphopantetheinyl transferase [Source:MGI Symbol;Acc:MGI:1914868]	chr9	Expressed	Non-Significant	0.96067	24h	phase_+Pi/2
63.7024	76.0509	69.7866	74.0112	84.355	61.4443	60.3384	62.6172	61.9237	61.8241	Aass	aminoadipate-semialdehyde synthase [Source:MGI Symbol;Acc:MGI:1353573]	chr6	Expressed	Non-Significant	0.923897	24h	phase_0
19.3771	18.9661	18.0502	17.4095	21.4387	16.4674	14.8765	17.6802	17.9008	17.8954	Aatf	apoptosis antagonizing transcription factor [Source:MGI Symbol;Acc:MGI:1929608]	chr11	Expressed	Non-Significant	0.893333	30h	phase_0
3.44155	2.66054	2.65978	2.83879	2.48306	2.21021	3.17564	2.47943	2.36131	2.29166	Aatk	apoptosis-associated tyrosine kinase [Source:MGI Symbol;Acc:MGI:1197518]	chr11	Expressed	Non-Significant	0.999975	12h	phase_0
11.0518	10.2502	8.18756	12.0747	10.4883	10.442	9.85364	8.91634	9.1723	9.92249	AB124611	cDNA sequence AB124611 [Source:MGI Symbol;Acc:MGI:3043001]	chr9	Expressed	Non-Significant	1	30h	phase_+Pi/2
73.0142	79.6087	76.2858	76.4787	86.0616	75.809	70.1485	74.0575	71.5027	67.3644	Abat	4-aminobutyrate aminotransferase [Source:MGI Symbol;Acc:MGI:2443582]	chr16	Expressed	Non-Significant	0.973253	18h	phase_0
30.5807	26.5446	27.6539	26.5418	25.4382	35.0123	33.4861	34.8113	36.0719	34.907	Abca1	ATP-binding cassette, sub-family A (ABC1), member 1 [Source:MGI Symbol;Acc:MGI:99607]	chr4	Expressed	Non-Significant	0.497212	12h	phase_Pi
0	0	0	0	0	0	0	0	0	0.00373162	Abca12	ATP-binding cassette, sub-family A (ABC1), member 12 [Source:MGI Symbol;Acc:MGI:2676312]	chr1	Expressed	Random	0.993797	OutPeriod	OutPhase
0.00240252	0	0	0	0	0	0	0	0.00424372	0	Abca13	ATP-binding cassette, sub-family A (ABC1), member 13 [Source:MGI Symbol;Acc:MGI:2388707]	chr11	Expressed	Non-Significant	0.928333	OutPeriod	OutPhase
0.195418	0.218582	0.233338	0.231585	0.190821	0.348716	0.206137	0.120281	0.0849073	0.119153	Abca14	ATP-binding cassette, sub-family A (ABC1), member 14 [Source:MGI Symbol;Acc:MGI:2388708]	chr7	Expressed	Periodic	0.000449307	OutPeriod	OutPhase
0	0	0	0	0	0	0.00575148	0	0.00569206	0	Abca15	ATP-binding cassette, sub-family A (ABC1), member 15 [Source:MGI Symbol;Acc:MGI:2388709]	chr7	Expressed	Non-Significant	0.99712	OutPeriod	OutPhase
0.00758336	0	0	0	0	0	0	0.00735276	0.00651534	0.00891457	Abca17	ATP-binding cassette, sub-family A (ABC1), member 17 [Source:MGI Symbol;Acc:MGI:3625331]	chr17	Expressed	Non-Significant	0.99968	24h	phase_-Pi/2
31.703	20.5477	21.1492	17.484	23.01	36.909	29.11	29.6083	34.1872	32.384	Abca2	ATP-binding cassette, sub-family A (ABC1), member 2 [Source:MGI Symbol;Acc:MGI:99606]	chr2	Expressed	Periodic	0.00426879	18h	phase_+Pi/2
32.4095	23.7966	25.1051	21.4235	24.8612	34.1602	31.819	33.5929	36.1497	34.4841	Abca3	ATP-binding cassette, sub-family A (ABC1), member 3 [Source:MGI Symbol;Acc:MGI:1351617]	chr17	Expressed	Non-Significant	0.205577	OutPeriod	OutPhase
0	0	0	0	0	0	0	0	0	0	Mroh9	maestro heat-like repeat family member 9 [Source:MGI Symbol;Acc:MGI:1925508]	chr1	Non-Expressed	NaN	NA	NaN	NaN
0.0828347	0.115528	0.0929355	0.160939	0.092709	0.057394	0.127051	0.0509645	0.0733462	0.14857	Abca4	ATP-binding cassette, sub-family A (ABC1), member 4 [Source:MGI Symbol;Acc:MGI:109424]	chr3	Expressed	Non-Significant	0.0308306	18h	phase_-Pi/2
3.16381	4.63397	5.27868	4.40132	4.22193	4.17487	3.28975	3.19984	3.61951	3.98687	Abca5	ATP-binding cassette, sub-family A (ABC1), member 5 [Source:MGI Symbol;Acc:MGI:2386607]	chr11	Expressed	Non-Significant	0.0332302	OutPeriod	OutPhase
0	0	0	0	0	0	0	0	0	0	Mettl11b	methyltransferase like 11B [Source:MGI Symbol;Acc:MGI:2685053]	chr1	Non-Expressed	NaN	NA	NaN	NaN
65.0192	71.9976	69.4907	71.7037	74.7983	56.8908	56.734	51.9914	52.0496	63.9485	Abca6	ATP-binding cassette, sub-family A (ABC1), member 6 [Source:MGI Symbol;Acc:MGI:1923434]	chr11	Expressed	Non-Significant	0.00976891	OutPeriod	OutPhase
5.40954	6.61512	7.27165	6.50019	6.07351	6.834	6.85899	6.05831	6.08196	5.97091	Abca7	ATP-binding cassette, sub-family A (ABC1), member 7 [Source:MGI Symbol;Acc:MGI:1351646]	chr10	Expressed	Non-Significant	0.933271	OutPeriod	OutPhase
45.8129	32.6723	36.5257	32.4779	29.0134	26.2827	35.5172	37.2181	41.335	39.4893	Abca8a	ATP-binding cassette, sub-family A (ABC1), member 8a [Source:MGI Symbol;Acc:MGI:2386846]	chr11	Expressed	Periodic	0.00386121	OutPeriod	OutPhase
26.9195	22.1132	23.1355	22.7007	20.5033	21.304	20.4916	19.9449	29.9212	31.3228	Abca8b	ATP-binding cassette, sub-family A (ABC1), member 8b [Source:MGI Symbol;Acc:MGI:1351668]	chr11	Expressed	Periodic	0.00162324	OutPeriod	OutPhase
2.79433	1.88465	1.93505	2.04867	1.67024	4.10736	3.5654	3.44322	3.08402	3.00131	Abca9	ATP-binding cassette, sub-family A (ABC1), member 9 [Source:MGI Symbol;Acc:MGI:2386796]	chr11	Expressed	Non-Significant	0.0156121	24h	phase_Pi
0	0	0	0	0	0	0	0	0	0	4930568G15Rik	RIKEN cDNA 4930568G15 gene [Source:MGI Symbol;Acc:MGI:1923107]	chr1	Non-Expressed	NaN	NA	NaN	NaN
36.6464	29.6253	31.2937	28.8281	28.7542	31.4428	34.7321	36.196	34.9602	34.0545	Abcb10	ATP-binding cassette, sub-family B (MDR/TAP), member 10 [Source:MGI Symbol;Acc:MGI:1860508]	chr8	Expressed	Non-Significant	0.0453355	OutPeriod	OutPhase
75.4513	70.6873	66.9282	63.8807	81.253	65.705	58.0974	73.4843	76.2867	77.291	Abcb11	ATP-binding cassette, sub-family B (MDR/TAP), member 11 [Source:MGI Symbol;Acc:MGI:1351619]	chr2	Expressed	Non-Significant	0.161565	OutPeriod	OutPhase
1.75547	1.30125	1.27885	1.04097	1.58393	3.5798	3.31012	4.11304	2.03379	3.2328	Abcb1a	ATP-binding cassette, sub-family B (MDR/TAP), member 1A [Source:MGI Symbol;Acc:MGI:97570]	chr5	Expressed	Non-Significant	0.166592	12h	phase_Pi
0.842703	0.985796	0.956764	1.08528	0.915346	0.803808	8.94097	1.16529	1.13826	1.8177	Abcb1b	ATP-binding cassette, sub-family B (MDR/TAP), member 1B [Source:MGI Symbol;Acc:MGI:97568]	chr5	Expressed	Non-Significant	0.192534	18h	phase_-Pi/2
58.4172	78.6579	72.1924	78.228	85.5534	50.682	47.0704	54.3785	57.3398	57.4198	Abcb4	ATP-binding cassette, sub-family B (MDR/TAP), member 4 [Source:MGI Symbol;Acc:MGI:97569]	chr5	Expressed	Non-Significant	0.00975774	30h	phase_0
0	0	0	0	0	0.00871835	0	0	0	0	Abcb5	ATP-binding cassette, sub-family B (MDR/TAP), member 5 [Source:MGI Symbol;Acc:MGI:1924956]	chr12	Expressed	Non-Significant	0.999973	OutPeriod	OutPhase
58.3909	60.2116	57.9388	63.7205	58.9756	55.699	57.6737	61.104	55.5321	50.9216	Abcb6	ATP-binding cassette, sub-family B (MDR/TAP), member 6 [Source:MGI Symbol;Acc:MGI:1921354]	chr1	Expressed	Non-Significant	0.0335478	24h	phase_-Pi/2
0	0	0	0	0	0	0	0	0	0	Dusp27	dual specificity phosphatase 27 (putative) [Source:MGI Symbol;Acc:MGI:2685055]	chr1	Non-Expressed	NaN	NA	NaN	NaN
0	0	0	0	0	0	0	0	0	0	Mael	maelstrom spermatogenic transposon silencer [Source:MGI Symbol;Acc:MGI:2138453]	chr1	Non-Expressed	NaN	NA	NaN	NaN
19.8027	18.9339	18.5337	18.5726	19.6954	21.0812	20.9766	20.5968	19.0471	20.3552	Abcb7	ATP-binding cassette, sub-family B (MDR/TAP), member 7 [Source:MGI Symbol;Acc:MGI:109533]	chrX	Expressed	Non-Significant	0.246839	30h	OutPhase
0	0	0	0	0	0	0	0	0	0	Gm4846	predicted gene 4846 [Source:MGI Symbol;Acc:MGI:3643319]	chr1	Non-Expressed	NaN	NA	NaN	NaN
0	0	0	0	0	0	0	0	0	0	Gm4847	predicted gene 4847 [Source:MGI Symbol;Acc:MGI:3643320]	chr1	Non-Expressed	NaN	NA	NaN	NaN
0	0	0	0	0	0	0	0	0	0	Fmo9	flavin containing monooxygenase 9 [Source:MGI Symbol;Acc:MGI:3606068]	chr1	Non-Expressed	NaN	NA	NaN	NaN
39.22	32.2114	32.3022	32.0681	32.2639	41.8804	41.5768	39.1248	39.7189	42.1059	Abcb8	ATP-binding cassette, sub-family B (MDR/TAP), member 8 [Source:MGI Symbol;Acc:MGI:1351667]	chr5	Expressed	Periodic	0.00453547	24h	phase_Pi
2.98835	2.78027	3.08481	2.57171	2.6843	3.75346	3.5861	3.03381	2.97524	2.48671	Abcb9	ATP-binding cassette, sub-family B (MDR/TAP), member 9 [Source:MGI Symbol;Acc:MGI:1861729]	chr5	Expressed	Non-Significant	0.0247146	OutPeriod	OutPhase
1.33981	1.65252	1.6148	1.85212	1.49065	1.90287	1.90791	1.68856	1.94696	1.97729	Abcc1	ATP-binding cassette, sub-family C (CFTR/MRP), member 1 [Source:MGI Symbol;Acc:MGI:102676]	chr16	Expressed	Non-Significant	0.999999	24h	phase_Pi
0	0	0	0	0	0	0	0	0	0	Lrrc52	microsomal glutathione S-transferase 3 [Source:MGI Symbol;Acc:MGI:1913697]	chr1	Non-Expressed	NaN	NA	NaN	NaN
7.92272	6.90065	8.66322	6.5824	5.45633	8.51074	8.09225	7.90334	7.87291	7.23373	Abcc10	ATP-binding cassette, sub-family C (CFTR/MRP), member 10 [Source:MGI Symbol;Acc:MGI:2386976]	chr17	Expressed	Non-Significant	0.999944	18h	phase_Pi
0.323208	0.101815	0.069685	0.120648	0.11511	0.304052	0.434244	0.166732	0.260466	0.619922	Abcc12	ATP-binding cassette, sub-family C (CFTR/MRP), member 12 [Source:MGI Symbol;Acc:MGI:2441679]	chr8	Expressed	Non-Significant	0.466292	18h	phase_Pi
71.9869	72.0136	69.2514	70.9638	75.8257	68.3407	65.2872	66.8593	62.2559	69.5012	Abcc2	ATP-binding cassette, sub-family C (CFTR/MRP), member 2 [Source:MGI Symbol;Acc:MGI:1352447]	chr19	Expressed	Non-Significant	0.999676	OutPeriod	OutPhase
68.5598	76.0836	74.5553	77.1278	76.5676	64.4425	59.7154	62.0707	65.957	60.141	Abcc3	ATP-binding cassette, sub-family C (CFTR/MRP), member 3 [Source:MGI Symbol;Acc:MGI:1923658]	chr11	Expressed	Non-Significant	0.0577595	24h	phase_0
2.06418	2.39614	2.26201	2.53764	2.38877	2.33996	1.97279	1.75375	1.78149	2.64869	Abcc4	ATP-binding cassette, sub-family C (CFTR/MRP), member 4 [Source:MGI Symbol;Acc:MGI:2443111]	chr14	Expressed	Non-Significant	0.0643045	30h	phase_0
2.50087	2.87279	3.66189	3.01154	1.94493	2.85279	2.58571	3.17599	2.85411	3.2253	Abcc5	ATP-binding cassette, sub-family C (CFTR/MRP), member 5 [Source:MGI Symbol;Acc:MGI:1351644]	chr16	Expressed	Non-Significant	0.999978	18h	phase_-Pi/2
64.2803	54.1385	55.7625	56.1299	50.523	55.3423	56.984	60.5611	58.9063	57.9733	Abcc6	ATP-binding cassette, sub-family C (CFTR/MRP), member 6 [Source:MGI Symbol;Acc:MGI:1351634]	chr7	Expressed	Non-Significant	0.455135	OutPeriod	OutPhase
0	0	0	0	0	0	0.00880749	0	0	0	Abcc8	ATP-binding cassette, sub-family C (CFTR/MRP), member 8 [Source:MGI Symbol;Acc:MGI:1352629]	chr7	Expressed	Non-Significant	0.999908	12h	phase_0
10.02	8.78537	9.74825	10.2993	6.30856	8.76569	10.057	8.09271	10.406	10.8078	Abcc9	ATP-binding cassette, sub-family C (CFTR/MRP), member 9 [Source:MGI Symbol;Acc:MGI:1352630]	chr6	Expressed	Non-Significant	0.291612	18h	phase_Pi
22.2786	18.4091	18.9471	17.392	18.8883	23.8473	23.3213	22.7329	21.7558	22.2507	Abcd1	ATP-binding cassette, sub-family D (ALD), member 1 [Source:MGI Symbol;Acc:MGI:1349215]	chrX	Expressed	Non-Significant	0.422884	24h	phase_Pi
11.7543	11.8069	12.4685	12.0233	10.9291	15.4769	10.9407	7.40564	9.06302	9.71245	Abcd2	ATP-binding cassette, sub-family D (ALD), member 2 [Source:MGI Symbol;Acc:MGI:1349467]	chr15	Expressed	Periodic	0.00234206	OutPeriod	OutPhase
81.018	87.1071	79.9784	84.3565	96.9865	70.8487	70.8031	87.8546	81.9096	81.7883	Abcd3	ATP-binding cassette, sub-family D (ALD), member 3 [Source:MGI Symbol;Acc:MGI:1349216]	chr3	Expressed	Non-Significant	0.661836	30h	phase_-Pi/2
17.1179	22.1889	22.9727	19.368	24.226	16.6364	20.274	18.8213	16.8284	17.114	Abcd4	ATP-binding cassette, sub-family D (ALD), member 4 [Source:MGI Symbol;Acc:MGI:1349217]	chr12	Expressed	Non-Significant	0.303852	18h	phase_0
36.0014	39.4649	36.5795	39.4644	42.3509	40.4466	38.9173	41.0957	38.3644	38.4903	Abce1	ATP-binding cassette, sub-family E (OABP), member 1 [Source:MGI Symbol;Acc:MGI:1195458]	chr8	Expressed	Non-Significant	0.999929	24h	phase_+Pi/2
36.8634	41.7203	39.0933	41.5752	44.4923	31.3146	32.1577	38.1963	35.8211	36.8107	Abcf1	ATP-binding cassette, sub-family F (GCN20), member 1 [Source:MGI Symbol;Acc:MGI:1351658]	chr17	Expressed	Non-Significant	0.697042	18h	phase_0
40.5935	45.017	42.2184	44.6347	48.1979	37.9587	38.5063	39.1533	39.0206	39.5306	Abcf2	ATP-binding cassette, sub-family F (GCN20), member 2 [Source:MGI Symbol;Acc:MGI:1351657]	chr5	Expressed	Non-Significant	0.860537	18h	phase_-Pi/2
31.1257	36.4202	36.0133	35.6999	37.5475	33.4982	31.638	31.3795	32.7401	30.588	Abcf3	ATP-binding cassette, sub-family F (GCN20), member 3 [Source:MGI Symbol;Acc:MGI:1351656]	chr16	Expressed	Non-Significant	0.497948	OutPeriod	OutPhase
4.80566	4.46647	4.3785	4.75011	4.2708	4.36449	4.54045	3.91687	4.72899	5.38321	Abcg1	ATP binding cassette subfamily G member 1 [Source:MGI Symbol;Acc:MGI:107704]	chr17	Expressed	Non-Significant	0.999427	OutPeriod	OutPhase
47.8683	48.0931	42.3187	48.836	53.1247	40.5272	44.1642	52.1013	49.284	49.8118	Abcg2	ATP binding cassette subfamily G member 2 (Junior blood group) [Source:MGI Symbol;Acc:MGI:1347061]	chr6	Expressed	Non-Significant	0.133629	30h	phase_-Pi/2
5.11231	3.22358	2.86145	4.0449	2.76439	4.20931	4.59897	4.3628	4.9665	5.78392	Abcg3	ATP binding cassette subfamily G member 3 [Source:MGI Symbol;Acc:MGI:1351624]	chr5	Expressed	Non-Significant	0.90662	OutPeriod	OutPhase
0.0638132	0	0	0	0	0.118397	0.652361	0.0397959	0.0119288	0.0228472	Abcg4	ATP binding cassette subfamily G member 4 [Source:MGI Symbol;Acc:MGI:1890594]	chr9	Expressed	Random	0.0452629	30h	OutPhase
68.1772	60.3536	62.7226	54.9098	63.4284	52.038	61.4319	43.7066	54.5149	57.6976	Abcg5	ATP binding cassette subfamily G member 5 [Source:MGI Symbol;Acc:MGI:1351659]	chr17	Expressed	Non-Significant	0.286272	12h	phase_0
61.6728	56.3431	58.2378	49.7308	61.0607	46.4211	50.3521	30.8424	47.658	56.0066	Abcg8	ATP binding cassette subfamily G member 8 [Source:MGI Symbol;Acc:MGI:1914720]	chr17	Expressed	Non-Significant	0.112969	30h	phase_+Pi/2
4.31026	4.65427	6.2312	4.56831	3.16329	4.70735	3.91784	4.3209	4.0705	3.61448	Abhd1	abhydrolase domain containing 1 [Source:MGI Symbol;Acc:MGI:1931013]	chr5	Expressed	Non-Significant	0.999874	18h	phase_+Pi/2
18.3388	14.8592	16.6644	13.36	14.5531	14.1871	15.6898	17.5351	17.6013	20.0488	Abhd10	abhydrolase domain containing 10 [Source:MGI Symbol;Acc:MGI:2442422]	chr16	Expressed	Non-Significant	0.0429837	OutPeriod	OutPhase
0	0	0	0	0	0	0	0	0	0	Itln1	intelectin 1 (galactofuranose binding) [Source:MGI Symbol;Acc:MGI:1333831]	chr1	Non-Expressed	NaN	NA	NaN	NaN
56.8038	59.9648	56.0857	62.4635	61.3452	61.3401	59.0275	63.4078	56.5454	55.0018	Abhd11	abhydrolase domain containing 11 [Source:MGI Symbol;Acc:MGI:1916008]	chr5	Expressed	Non-Significant	0.994608	24h	phase_+Pi/2
45.1411	43.5322	42.1555	42.8113	45.6299	45.6655	43.8165	43.7109	43.3466	43.7969	Abhd12	abhydrolase domain containing 12 [Source:MGI Symbol;Acc:MGI:1923442]	chr2	Expressed	Non-Periodic	1	24h	phase_+Pi/2
0	0	0	0	0	0.0302882	0	0.043606	0	0.0805126	Abhd12b	abhydrolase domain containing 12B [Source:MGI Symbol;Acc:MGI:2685650]	chr12	Expressed	Non-Significant	0.728941	OutPeriod	OutPhase
0	0	0	0	0	0	0	0	0	0	Nhlh1	nescient helix loop helix 1 [Source:MGI Symbol;Acc:MGI:98481]	chr1	Non-Expressed	NaN	NA	NaN	NaN
14.6505	15.1557	15.3907	14.9436	15.1329	12.991	16.7704	14.1249	14.4251	14.4248	Abhd13	abhydrolase domain containing 13 [Source:MGI Symbol;Acc:MGI:1916154]	chr8	Expressed	Non-Significant	0.173411	12h	phase_0
29.0677	22.3911	22.6652	22.6261	21.8819	33.7492	31.088	35.0201	32.3826	27.9147	Abhd14a	abhydrolase domain containing 14A [Source:MGI Symbol;Acc:MGI:1915894]	chr9	Expressed	Non-Significant	0.00632634	24h	phase_Pi
107.156	105.33	101.892	105.242	108.857	105.852	105.409	105.946	98.8665	99.2115	Abhd14b	abhydrolase domain containing 14b [Source:MGI Symbol;Acc:MGI:1923741]	chr9	Expressed	Non-Significant	0.996404	OutPeriod	OutPhase
38.2136	43.1404	40.9275	43.3912	45.1025	43.2789	44.5837	38.1159	34.6997	28.8962	Abhd15	abhydrolase domain containing 15 [Source:MGI Symbol;Acc:MGI:1914727]	chr11	Expressed	Periodic	0.00078487	OutPeriod	OutPhase
52.182	49.1499	49.6133	51.399	46.4374	48.7781	47.7666	50.641	50.3036	50.7563	Abhd16a	abhydrolase domain containing 16A [Source:MGI Symbol;Acc:MGI:99476]	chr17	Expressed	Non-Significant	0.992977	30h	phase_-Pi/2
0.113791	0.112314	0.24463	0.0923109	0	0.0284675	0.0713037	0.028549	0	0.0754159	Abhd16b	abhydrolase domain containing 16B [Source:MGI Symbol;Acc:MGI:3607711]	chr2	Expressed	Non-Significant	0.99972	18h	phase_-Pi/2
18.225	50.3751	47.9077	54.9508	48.2666	36.5611	31.2055	22.0736	21.9001	22.3074	Abhd2	abhydrolase domain containing 2 [Source:MGI Symbol;Acc:MGI:1914344]	chr7	Expressed	Periodic	0.00133067	OutPeriod	OutPhase
49.4794	57.6039	54.3397	54.4454	64.0267	48.8163	47.5408	50.1212	49.1118	47.6021	Abhd3	abhydrolase domain containing 3 [Source:MGI Symbol;Acc:MGI:2147183]	chr18	Expressed	Non-Significant	0.781842	24h	phase_0
48.0424	51.8292	50.9489	52.0237	52.5151	51.6796	44.8989	46.7164	47.259	50.2211	Abhd4	abhydrolase domain containing 4 [Source:MGI Symbol;Acc:MGI:1915938]	chr14	Expressed	Random	0.325136	OutPeriod	OutPhase
28.2481	27.3878	26.4152	26.9787	28.7695	29.2319	28.1176	32.021	34.0894	34.4902	Abhd5	abhydrolase domain containing 5 [Source:MGI Symbol;Acc:MGI:1914719]	chr9	Expressed	Non-Significant	0.868496	OutPeriod	OutPhase
38.0817	52.5589	49.3837	54.0456	54.2473	44.2454	46.0135	47.4543	42.3832	32.4574	Abhd6	abhydrolase domain containing 6 [Source:MGI Symbol;Acc:MGI:1913332]	chr14	Expressed	Non-Significant	0.0774487	24h	phase_-Pi/2
0.0736464	0	0	0	0	0	0	0	0	0	Olfr1408	olfactory receptor 1408 [Source:MGI Symbol;Acc:MGI:3031242]	chr1	Non-Expressed	NaN	NA	NaN	NaN
0	0	0	0	0	0	0	0	0	0	Olfr1406	olfactory receptor 1406 [Source:MGI Symbol;Acc:MGI:3031240]	chr1	Non-Expressed	NaN	NA	NaN	NaN
12.4446	20.8227	24.1209	20.9633	17.3839	18.0413	18.4016	23.758	18.2645	11.7362	Abhd8	abhydrolase domain containing 8 [Source:MGI Symbol;Acc:MGI:1918946]	chr8	Expressed	Periodic	0.00326664	24h	phase_-Pi/2
0	0	0	0	0	0	0	0	0	0	Mptx2	mucosal pentraxin 2 [Source:MGI Symbol;Acc:MGI:3779286]	chr1	Non-Expressed	NaN	NA	NaN	NaN
26.3297	28.172	28.6066	28.5898	27.3196	24.9337	23.1605	23.8438	24.4448	24.8414	Abi1	abl-interactor 1 [Source:MGI Symbol;Acc:MGI:104913]	chr2	Expressed	Periodic	0.00222771	OutPeriod	OutPhase
2.39711	2.16334	2.34334	2.36061	1.78607	1.74955	1.94043	2.11332	2.39474	2.93881	Abi2	abl-interactor 2 [Source:MGI Symbol;Acc:MGI:106913]	chr1	Expressed	Non-Significant	0.0657201	OutPeriod	OutPhase
12.0514	20.4038	19.8206	22.2731	19.1178	11.0469	8.95065	8.87779	15.4106	11.1288	Abi3	ABI gene family, member 3 [Source:MGI Symbol;Acc:MGI:1913860]	chr11	Expressed	Periodic	0.00171225	30h	phase_0
4.58414	3.40058	3.37333	4.08919	2.73921	3.95326	4.20422	3.96873	4.76664	4.20991	Abi3bp	ABI gene family, member 3 (NESH) binding protein [Source:MGI Symbol;Acc:MGI:2444583]	chr16	Expressed	Non-Significant	0.995932	OutPeriod	OutPhase
0	0	0	0	0	0	0	0	0	0	Ifi202b	interferon activated gene 202B [Source:MGI Symbol;Acc:MGI:1347083]	chr1	Non-Expressed	NaN	NA	NaN	NaN
17.094	13.9768	13.9052	13.6624	14.3626	17.1708	17.4286	18.0133	16.1349	17.3494	Abl1	c-abl oncogene 1, non-receptor tyrosine kinase [Source:MGI Symbol;Acc:MGI:87859]	chr2	Expressed	Non-Significant	0.299458	24h	phase_-Pi/2
0	0	0	0	0	0	0	0	0	0	Olfr231	olfactory receptor 231 [Source:MGI Symbol;Acc:MGI:3030065]	chr1	Non-Expressed	NaN	NA	NaN	NaN
0	0	0	0	0	0	0	0	0	0	Olfr419	olfactory receptor 419 [Source:MGI Symbol;Acc:MGI:3030253]	chr1	Non-Expressed	NaN	NA	NaN	NaN
3.73566	4.39992	4.82908	4.04868	4.322	3.73843	3.97202	4.09716	4.24987	3.99316	Abl2	v-abl Abelson murine leukemia viral oncogene 2 (arg, Abelson-related gene) [Source:MGI Symbol;Acc:MGI:87860]	chr1	Expressed	Non-Significant	0.939515	30h	phase_-Pi/2
15.2204	13.3822	14.3305	12.8566	12.9595	20.6411	13.5708	22.7787	19.432	18.1598	Ablim1	actin-binding LIM protein 1 [Source:MGI Symbol;Acc:MGI:1194500]	chr19	Expressed	Periodic	0.00201969	12h	phase_Pi
2.32613	1.96775	2.32559	1.9699	1.60775	2.27179	2.54741	2.16154	2.66033	2.19068	Ablim2	actin-binding LIM protein 2 [Source:MGI Symbol;Acc:MGI:2385758]	chr5	Expressed	Non-Significant	0.809869	18h	phase_Pi
15.9289	23.7345	21.6609	28.5234	21.0193	13.647	21.6289	13.0683	23.4735	19.7668	Ablim3	actin binding LIM protein family, member 3 [Source:MGI Symbol;Acc:MGI:2442582]	chr18	Expressed	Periodic	0.00253696	12h	phase_0
4.0108	3.70221	4.11591	3.6981	3.29261	3.80553	4.70568	3.74457	4.29331	4.37185	Abr	active BCR-related gene [Source:MGI Symbol;Acc:MGI:107771]	chr11	Expressed	Non-Significant	0.962019	18h	phase_Pi
27.4095	22.2262	18.4053	22.3846	25.8887	30.6722	24.9236	22.1143	25.288	30.489	Abracl	ABRA C-terminal like [Source:MGI Symbol;Acc:MGI:1920362]	chr10	Expressed	Periodic	0.00475713	24h	phase_+Pi/2
8.04297	8.51716	8.476	7.7914	9.28407	6.89446	8.60967	7.67289	8.06736	7.09208	Abt1	activator of basal transcription 1 [Source:MGI Symbol;Acc:MGI:1353636]	chr13	Expressed	Non-Significant	0.00650963	12h	phase_0
0	0	0	0	0	0	0	0	0	0	Mir350	microRNA 350 [Source:MGI Symbol;Acc:MGI:3619366]	chr1	Non-Expressed	NaN	NA	NaN	NaN
47.9422	42.3058	42.1808	41.651	43.0855	30.5258	36.0666	32.6704	36.8849	42.2768	Abtb1	ankyrin repeat and BTB (POZ) domain containing 1 [Source:MGI Symbol;Acc:MGI:1933148]	chr6	Expressed	Non-Significant	0.0375059	18h	phase_-Pi/2
11.606	27.5713	30.8557	28.413	23.4452	22.9029	13.8921	32.3284	26.5992	18.1512	Abtb2	ankyrin repeat and BTB (POZ) domain containing 2 [Source:MGI Symbol;Acc:MGI:2139365]	chr2	Expressed	Periodic	0.00024546	18h	phase_0
67.6051	75.3981	70.6972	78.3471	77.15	70.7041	66.717	70.3716	63.9319	62.7208	Acaa1a	acetyl-Coenzyme A acyltransferase 1A [Source:MGI Symbol;Acc:MGI:2148491]	chr9	Expressed	Non-Significant	0.874702	OutPeriod	OutPhase
81.3345	93.8054	88.4749	97.1817	95.7595	82.8642	75.9973	87.8265	83.6415	78.3147	Acaa1b	acetyl-Coenzyme A acyltransferase 1B [Source:MGI Symbol;Acc:MGI:3605455]	chr9	Expressed	Non-Significant	0.264239	24h	phase_0
111.822	117.657	108.232	118.172	126.567	107.54	103.358	116.801	109.078	108.078	Acaa2	acetyl-Coenzyme A acyltransferase 2 (mitochondrial 3-oxoacyl-Coenzyme A thiolase) [Source:MGI Symbol;Acc:MGI:1098623]	chr18	Expressed	Non-Significant	0.996447	18h	phase_0
30.3855	15.3542	16.3382	14.0965	15.6279	27.3477	30.0918	45.7759	34.6883	51.6018	Acaca	acetyl-Coenzyme A carboxylase alpha [Source:MGI Symbol;Acc:MGI:108451]	chr11	Expressed	Non-Significant	0.0272818	OutPeriod	OutPhase
27.0791	16.2347	16.5888	13.3596	18.7555	15.5534	31.4165	52.7191	49.9001	58.2492	Acacb	acetyl-Coenzyme A carboxylase beta [Source:MGI Symbol;Acc:MGI:2140940]	chr5	Expressed	Periodic	0.000515629	OutPeriod	OutPhase
26.2867	24.8468	24.4638	23.6328	26.4437	23.4466	26.748	26.7009	26.7246	26.8571	Acad10	acyl-Coenzyme A dehydrogenase family, member 10 [Source:MGI Symbol;Acc:MGI:1919235]	chr5	Expressed	Non-Significant	0.374223	OutPeriod	OutPhase
79.5689	93.6009	85.6295	93.1569	102.016	78.0683	74.0829	80.531	74.6032	73.8477	Acad11	acyl-Coenzyme A dehydrogenase family, member 11 [Source:MGI Symbol;Acc:MGI:2143169]	chr9	Expressed	Non-Significant	0.518479	18h	phase_0
10.7094	8.2537	7.90221	8.33353	8.52538	10.2464	10.9151	9.62093	10.2116	12.1461	Acad12	acyl-Coenzyme A dehydrogenase family, member 12 [Source:MGI Symbol;Acc:MGI:2443320]	chr5	Expressed	Random	0.053431	24h	phase_Pi
46.1102	49.2554	47.3264	46.2908	54.1489	38.5633	38.2246	40.7059	44.2173	45.0003	Acad8	acyl-Coenzyme A dehydrogenase family, member 8 [Source:MGI Symbol;Acc:MGI:1914198]	chr9	Expressed	Non-Significant	0.0352168	30h	phase_0
27.3362	22.116	21.8955	21.4133	23.0393	24.7769	25.3208	26.6024	27.5462	28.2169	Acad9	acyl-Coenzyme A dehydrogenase family, member 9 [Source:MGI Symbol;Acc:MGI:1914272]	chr3	Expressed	Non-Significant	0.260549	OutPeriod	OutPhase
66.4472	79.1023	71.8302	76.1883	89.2885	59.3778	57.185	64.9755	62.6119	63.506	Acadl	acyl-Coenzyme A dehydrogenase, long-chain [Source:MGI Symbol;Acc:MGI:87866]	chr1	Expressed	Non-Significant	0.864606	18h	phase_0
72.2975	88.4161	83.8011	86.0456	95.4015	70.9665	67.3422	73.1142	69.8209	69.752	Acadm	acyl-Coenzyme A dehydrogenase, medium chain [Source:MGI Symbol;Acc:MGI:87867]	chr3	Expressed	Non-Significant	0.61231	18h	phase_0
85.7183	90.6431	86.612	93.6738	91.6436	85.7849	82.3384	86.5786	85.7434	82.6297	Acads	acyl-Coenzyme A dehydrogenase, short chain [Source:MGI Symbol;Acc:MGI:87868]	chr5	Expressed	Non-Significant	0.999507	24h	phase_0
0	0	0	0	0	0	0	0	0	0	Ccdc121	coiled-coil domain containing 121 [Source:MGI Symbol;Acc:MGI:2685601]	chr1	Non-Expressed	NaN	NA	NaN	NaN
50.5521	51.5845	47.5679	49.0165	58.169	44.5167	44.7946	48.3398	46.541	47.0421	Acadsb	acyl-Coenzyme A dehydrogenase, short/branched chain [Source:MGI Symbol;Acc:MGI:1914135]	chr7	Expressed	Non-Significant	0.999246	18h	phase_0
85.4304	96.0426	88.5248	95.4608	104.142	81.0294	76.4412	87.9473	82.8924	83.4944	Acadvl	acyl-Coenzyme A dehydrogenase, very long chain [Source:MGI Symbol;Acc:MGI:895149]	chr11	Expressed	Non-Significant	0.850739	18h	phase_0
0	0	0	0	0	0	0	0	0	0	Vmn1r1	vomeronasal 1 receptor 1 [Source:MGI Symbol;Acc:MGI:3647849]	chr1	Non-Expressed	NaN	NA	NaN	NaN
0	0	0	0	0	0	0.0445386	0	0	0	Acan	aggrecan [Source:MGI Symbol;Acc:MGI:99602]	chr7	Expressed	Non-Significant	0.999908	12h	phase_0
3.4462	2.16162	2.17913	2.58805	1.7177	2.91859	2.29937	2.97802	3.45845	2.89792	Acap1	ArfGAP with coiled-coil, ankyrin repeat and PH domains 1 [Source:MGI Symbol;Acc:MGI:2388270]	chr11	Expressed	Non-Significant	0.450361	OutPeriod	OutPhase
11.6249	11.3497	12.5613	11.6392	9.84867	11.0069	10.6081	10.7852	10.0362	11.7539	Acap2	ArfGAP with coiled-coil, ankyrin repeat and PH domains 2 [Source:MGI Symbol;Acc:MGI:1925868]	chr16	Expressed	Non-Significant	0.65429	24h	phase_+Pi/2
5.31071	5.34658	5.57817	5.09219	5.3694	4.3807	6.573	4.08308	4.89667	4.48432	Acap3	ArfGAP with coiled-coil, ankyrin repeat and PH domains 3 [Source:MGI Symbol;Acc:MGI:2153589]	chr4	Expressed	Non-Significant	0.152601	12h	phase_0
47.7128	57.9781	52.2807	54.825	66.8286	44.3381	43.2331	49.1049	47.5276	46.8787	Acat1	acetyl-Coenzyme A acetyltransferase 1 [Source:MGI Symbol;Acc:MGI:87870]	chr9	Expressed	Non-Significant	0.814467	24h	phase_0
33.9217	23.5125	21.6691	23.01	25.8585	29.6601	33.5879	39.9758	37.5272	42.2316	Acat2	acetyl-Coenzyme A acetyltransferase 2 [Source:MGI Symbol;Acc:MGI:87871]	chr17	Expressed	Non-Significant	0.0186461	OutPeriod	OutPhase
50.4321	51.3252	47.2813	50.5352	56.1591	50.2055	45.3439	50.5328	50.1477	48.0999	Acat3	acetyl-Coenzyme A acetyltransferase 3 [Source:MGI Symbol;Acc:MGI:109182]	chr17	Expressed	Non-Significant	0.998485	24h	phase_+Pi/2
0	0	0	0	0	0	0	0	0	0	1700112H15Rik	RIKEN cDNA 1700112H15 gene [Source:MGI Symbol;Acc:MGI:1920840]	chr1	Non-Expressed	NaN	NA	NaN	NaN
15.444	16.4834	16.3985	16.1418	16.91	15.3825	16.1159	16.6004	17.2967	16.201	Acbd3	acyl-Coenzyme A binding domain containing 3 [Source:MGI Symbol;Acc:MGI:2181074]	chr1	Expressed	Non-Significant	0.44481	30h	phase_-Pi/2
43.3395	48.2288	47.6816	48.3121	48.6927	44.8398	38.7247	43.4757	40.9456	40.0744	Acbd4	acyl-Coenzyme A binding domain containing 4 [Source:MGI Symbol;Acc:MGI:1914381]	chr11	Expressed	Non-Significant	0.153006	18h	phase_0
55.5896	60.4658	55.543	56.4782	69.3762	46.8933	44.7723	50.8865	48.4936	52.2772	Acbd5	acyl-Coenzyme A binding domain containing 5 [Source:MGI Symbol;Acc:MGI:1921409]	chr2	Expressed	Non-Significant	0.763876	24h	phase_0
401.909	0	0	0	0	0	0	0	0	0	Mir1981	microRNA 1981 [Source:MGI Symbol;Acc:MGI:3837225]	chr1	Non-Expressed	NaN	NA	NaN	NaN
59.9961	58.3876	59.3979	62.4453	53.3197	51.9385	52.5555	59.5275	58.4756	62.2837	Acbd6	acyl-Coenzyme A binding domain containing 6 [Source:MGI Symbol;Acc:MGI:1919732]	chr1	Expressed	Non-Significant	0.306868	OutPeriod	OutPhase
0	0	0	0	0	0.304899	0.14785	0.0858712	0	0	Acbd7	acyl-Coenzyme A binding domain containing 7 [Source:MGI Symbol;Acc:MGI:1925495]	chr2	Expressed	Non-Significant	0.280595	OutPeriod	OutPhase
7.30308	3.50798	3.52582	3.42743	3.5707	5.8814	5.53606	4.37873	6.86654	8.87829	Accs	1-aminocyclopropane-1-carboxylate synthase (non-functional) [Source:MGI Symbol;Acc:MGI:1919717]	chr2	Expressed	Non-Significant	0.0399769	24h	phase_+Pi/2
33.4451	33.7576	36.5543	32.384	32.3344	29.845	30.3665	28.9039	31.2874	32.6571	Acd	adrenocortical dysplasia [Source:MGI Symbol;Acc:MGI:87873]	chr8	Expressed	Non-Significant	0.131413	OutPeriod	OutPhase
0.944464	0.850469	0.825066	1.01689	0.709446	0.965959	1.35487	1.04879	0.898265	0.862613	Ace	angiotensin I converting enzyme (peptidyl-dipeptidase A) 1 [Source:MGI Symbol;Acc:MGI:87874]	chr11	Expressed	Non-Significant	0.999826	30h	phase_Pi
0.869715	0.897932	0.80837	1.09221	0.793211	0.784516	0.795402	0.687847	0.794602	0.648414	Ace2	angiotensin I converting enzyme (peptidyl-dipeptidase A) 2 [Source:MGI Symbol;Acc:MGI:1917258]	chrX	Expressed	Non-Significant	0.99999	OutPeriod	OutPhase
0.123868	0.0943814	0.156814	0	0.12633	0.0984737	0.0942249	0.0866526	0.0965277	0.0464169	Acer1	alkaline ceramidase 1 [Source:MGI Symbol;Acc:MGI:2181962]	chr17	Expressed	Non-Significant	0.999989	12h	phase_0
12.2817	11.4321	11.6876	11.2389	11.3699	12.5748	14.3267	11.4549	10.4276	12.2812	Acer2	alkaline ceramidase 2 [Source:MGI Symbol;Acc:MGI:1920932]	chr4	Expressed	Non-Significant	0.0685211	30h	OutPhase
8.80106	9.61094	9.08434	9.97199	9.7765	11.2593	9.69252	11.5213	10.5855	8.88465	Acer3	alkaline ceramidase 3 [Source:MGI Symbol;Acc:MGI:1913440]	chr7	Expressed	Non-Significant	0.0436535	18h	phase_+Pi/2
0	0	0	0	0	0	0	0	0	0	9330162B11Rik	RIKEN cDNA 9330162B11 gene [Source:MGI Symbol;Acc:MGI:2443717]	chr1	Non-Expressed	NaN	NA	NaN	NaN
0.869611	0.539139	0.557959	0.663355	0.396104	0.779809	1.2081	0.64539	0.811047	1.00685	Ache	acetylcholinesterase [Source:MGI Symbol;Acc:MGI:87876]	chr5	Expressed	Non-Significant	0.588819	18h	phase_-Pi/2
23.2707	23.4363	21.387	23.057	25.8648	21.8235	21.374	26.6007	27.3489	25.2795	Acin1	apoptotic chromatin condensation inducer 1 [Source:MGI Symbol;Acc:MGI:1891824]	chr14	Expressed	Non-Significant	0.0520356	OutPeriod	OutPhase
62.6957	45.3767	44.6096	45.0586	46.4618	57.3785	64.6498	89.1876	77.4489	86.71	Acly	ATP citrate lyase [Source:MGI Symbol;Acc:MGI:103251]	chr11	Expressed	Non-Significant	0.00591328	OutPeriod	OutPhase
17.4017	20.9847	18.7551	17.6243	26.5747	26.7064	19.1596	31.1218	20.3546	24.4083	Acmsd	amino carboxymuconate semialdehyde decarboxylase [Source:MGI Symbol;Acc:MGI:2386323]	chr1	Expressed	Non-Significant	0.0589291	12h	phase_Pi
38.749	49.6413	49.5464	48.772	50.6056	50.0846	42.2526	49.3584	43.4623	35.2926	Acnat1	acyl-coenzyme A amino acid N-acyltransferase 1 [Source:MGI Symbol;Acc:MGI:2140197]	chr4	Expressed	Non-Significant	0.0400528	18h	phase_0
11.6062	39.68	38.5613	38.3386	42.1403	33.2712	22.0637	27.0424	20.5494	14.748	Acnat2	acyl-coenzyme A amino acid N-acyltransferase 2 [Source:MGI Symbol;Acc:MGI:2444345]	chr4	Expressed	Non-Significant	0.151951	OutPeriod	OutPhase
58.1334	56.32	53.733	54.9374	60.2897	53.3277	53.8854	63.1298	57.8928	56.1807	Aco1	aconitase 1 [Source:MGI Symbol;Acc:MGI:87879]	chr4	Expressed	Non-Significant	0.958443	30h	phase_-Pi/2
69.542	78.8312	71.1342	80.2344	85.125	75.0734	71.3546	78.1445	70.1567	70.1453	Aco2	aconitase 2, mitochondrial [Source:MGI Symbol;Acc:MGI:87880]	chr15	Expressed	Non-Significant	0.993166	18h	phase_0
0	0	0	0	0	0	0	0	0	0	Fam71a	family with sequence similarity 71, member A [Source:MGI Symbol;Acc:MGI:3588202]	chr1	Non-Expressed	NaN	NA	NaN	NaN
20.4928	61.6106	60.7556	62.8496	61.2265	30.1452	25.6302	35.6216	25.1146	10.18	Acot1	acyl-CoA thioesterase 1 [Source:MGI Symbol;Acc:MGI:1349396]	chr12	Expressed	Non-Significant	0.00960179	18h	phase_0
0	0.0233152	0	0.0699455	0	0	0	0.0287541	0	0.0196965	Acot10	acyl-CoA thioesterase 10 [Source:MGI Symbol;Acc:MGI:1928940]	chr15	Expressed	Non-Significant	0.999597	OutPeriod	OutPhase
5.07886	1.6307	1.69677	1.41003	1.7853	4.19228	5.53615	6.06021	4.23941	6.11675	Acot11	acyl-CoA thioesterase 11 [Source:MGI Symbol;Acc:MGI:1913736]	chr4	Expressed	Non-Significant	0.297227	OutPeriod	OutPhase
55.0707	68.6269	61.9511	66.631	77.2986	50.2378	50.7281	45.3531	46.951	47.7523	Acot12	acyl-CoA thioesterase 12 [Source:MGI Symbol;Acc:MGI:1921406]	chr13	Expressed	Non-Significant	0.0234208	OutPeriod	OutPhase
77.1265	78.1975	74.1564	71.4674	88.9686	73.2255	72.0876	82.745	76.4884	77.4448	Acot13	acyl-CoA thioesterase 13 [Source:MGI Symbol;Acc:MGI:1914084]	chr13	Expressed	Non-Significant	0.999999	24h	phase_0
0	0	0	0	0	0	0	0	0	0	Mir3473c	microRNA 3473c [Source:MGI Symbol;Acc:MGI:4950389]	chr1	Non-Expressed	NaN	NA	NaN	NaN
4.15403	19.9799	20.189	23.5097	16.2411	6.75927	5.41788	8.93689	6.78748	4.08566	Acot2	acyl-CoA thioesterase 2 [Source:MGI Symbol;Acc:MGI:2159605]	chr12	Expressed	Periodic	0.00390951	24h	phase_0
4.14513	36.4682	28.7035	37.3696	43.3315	11.1897	13.7956	13.0398	2.61116	1.54561	Acot3	acyl-CoA thioesterase 3 [Source:MGI Symbol;Acc:MGI:2159619]	chr12	Expressed	Non-Significant	0.215281	OutPeriod	OutPhase
22.0689	50.0443	44.5862	53.1704	52.3762	40.6698	38.3673	36.5491	21.2714	15.8376	Acot4	acyl-CoA thioesterase 4 [Source:MGI Symbol;Acc:MGI:2159621]	chr12	Expressed	Non-Significant	0.0220482	OutPeriod	OutPhase
0	0.233505	0.389882	0.20491	0.105724	0	0	0.0323104	0	0	Acot5	acyl-CoA thioesterase 5 [Source:MGI Symbol;Acc:MGI:2384969]	chr12	Expressed	Non-Significant	0.589542	12h	phase_Pi
1.74311	2.1899	2.31033	2.83972	1.41964	3.47527	2.93954	3.69662	2.95614	3.18025	Acot6	acyl-CoA thioesterase 6 [Source:MGI Symbol;Acc:MGI:1921287]	chr12	Expressed	Non-Significant	0.998518	24h	phase_Pi
40.0896	43.3737	43.3732	42.3062	44.4416	36.8442	43.343	48.2641	40.4528	38.7655	Acot7	acyl-CoA thioesterase 7 [Source:MGI Symbol;Acc:MGI:1917275]	chr4	Expressed	Periodic	0.00144824	24h	phase_-Pi/2
41.7868	56.6217	55.3804	58.4425	56.0422	49.155	43.8966	43.6451	43.5949	40.1651	Acot8	acyl-CoA thioesterase 8 [Source:MGI Symbol;Acc:MGI:2158201]	chr2	Expressed	Non-Significant	0.120263	OutPeriod	OutPhase
9.82108	10.0952	10.7046	9.38547	10.1955	9.62352	8.17877	7.95601	11.0269	13.3512	Acot9	acyl-CoA thioesterase 9 [Source:MGI Symbol;Acc:MGI:1928939]	chrX	Expressed	Periodic	0.000387318	OutPeriod	OutPhase
99.1057	107.086	101.65	105.646	113.961	87.4865	86.345	101.316	96.7791	94.6217	Acox1	acyl-Coenzyme A oxidase 1, palmitoyl [Source:MGI Symbol;Acc:MGI:1330812]	chr11	Expressed	Non-Significant	0.363671	24h	phase_0
79.9468	86.7128	78.6569	87.3433	94.1382	86.5377	79.5327	84.7748	81.6302	78.3449	Acox2	acyl-Coenzyme A oxidase 2, branched chain [Source:MGI Symbol;Acc:MGI:1934852]	chr14	Expressed	Non-Significant	0.999913	18h	phase_+Pi/2
0	0	0	0	0	0	0	0	0	0	Mir205	microRNA 205 [Source:MGI Symbol;Acc:MGI:2676880]	chr1	Non-Expressed	NaN	NA	NaN	NaN
0.18941	0	0	0	0	0	0	0	0	0	4930503O07Rik	RIKEN cDNA 4930503O07 gene [Source:MGI Symbol;Acc:MGI:1922192]	chr1	Non-Expressed	NaN	NA	NaN	NaN
32.4753	24.5192	25.2776	24.982	23.2979	21.9562	25.3918	23.7306	28.301	32.758	Acox3	acyl-Coenzyme A oxidase 3, pristanoyl [Source:MGI Symbol;Acc:MGI:1933156]	chr5	Expressed	Non-Significant	0.00861247	OutPeriod	OutPhase
0.0390392	0.0549162	0.0769393	0.0407067	0.0471026	0.0236186	0.0215902	0.0124333	0.0107791	0.0305467	Acoxl	acyl-Coenzyme A oxidase-like [Source:MGI Symbol;Acc:MGI:1921371]	chr2	Expressed	Non-Significant	0.95728	OutPeriod	OutPhase
30.1397	30.5654	29.843	29.286	32.5672	30.7233	30.9176	30.9847	29.5629	30.5337	Acp1	acid phosphatase 1, soluble [Source:MGI Symbol;Acc:MGI:87881]	chr12	Expressed	Non-Periodic	1	30h	phase_Pi
30.3628	30.3064	30.652	27.8975	32.3697	33.5144	31.109	31.9421	29.9086	29.7839	Acp2	acid phosphatase 2, lysosomal [Source:MGI Symbol;Acc:MGI:87882]	chr2	Expressed	Non-Significant	0.617382	OutPeriod	OutPhase
89.5156	94.0665	88.444	98.4999	95.2555	91.1372	83.3474	91.2889	86.458	81.3027	Acp5	acid phosphatase 5, tartrate resistant [Source:MGI Symbol;Acc:MGI:87883]	chr9	Expressed	Non-Significant	0.408457	18h	phase_0
46.5648	44.9685	44.4842	44.6372	45.7841	38.7646	39.4	39.1475	42.2531	44.5904	Acp6	acid phosphatase 6, lysophosphatidic [Source:MGI Symbol;Acc:MGI:1931010]	chr3	Expressed	Non-Significant	0.0109224	OutPeriod	OutPhase
7.96924	2.82426	2.6871	2.70012	3.08556	7.04046	5.24342	7.49139	7.04469	15.3803	Acpp	acid phosphatase, prostate [Source:MGI Symbol;Acc:MGI:1928480]	chr9	Expressed	Non-Significant	0.0254875	12h	phase_Pi
0.0865905	0.0612191	0.0876225	0.0960349	0	0.0533197	0.0547951	0.0284315	0	0	Acr	acrosin prepropeptide [Source:MGI Symbol;Acc:MGI:87884]	chr15	Expressed	Non-Significant	0.986948	OutPeriod	OutPhase
4.78048	4.07689	4.20273	4.20425	3.82368	3.83471	4.5283	5.55278	3.72614	3.29621	Acrbp	proacrosin binding protein [Source:MGI Symbol;Acc:MGI:1859515]	chr6	Expressed	Non-Significant	0.445199	24h	phase_-Pi/2
0.211878	0.173273	0.169797	0.0962874	0.253736	0.108421	4.10531	0.100526	0.283333	0.195126	Acsbg1	acyl-CoA synthetase bubblegum family member 1 [Source:MGI Symbol;Acc:MGI:2385656]	chr9	Expressed	Non-Significant	0.999956	18h	phase_-Pi/2
0	0	0	0	0	0	0.0145025	0	0	0	Acsbg2	acyl-CoA synthetase bubblegum family member 2 [Source:MGI Symbol;Acc:MGI:3587728]	chr17	Expressed	Non-Significant	0.999908	12h	phase_0
68.0414	68.154	64.1036	69.7787	70.5798	61.3363	61.2279	63.8238	64.0651	61.8282	Acsf2	acyl-CoA synthetase family member 2 [Source:MGI Symbol;Acc:MGI:2388287]	chr11	Expressed	Non-Significant	0.9357	24h	phase_0
40.2524	38.2051	36.748	38.6176	39.2496	39.6777	39.3022	42.882	44.9247	44.3202	Acsf3	acyl-CoA synthetase family member 3 [Source:MGI Symbol;Acc:MGI:2182591]	chr8	Expressed	Non-Significant	0.0963413	OutPeriod	OutPhase
0	0	0	0	0	0	0	0	0	0	Oprm1	opioid receptor, mu 1 [Source:MGI Symbol;Acc:MGI:97441]	chr10	Non-Expressed	NaN	NA	NaN	NaN
89.1677	106.222	99.0254	103.424	116.216	83.0799	80.6359	94.8084	87.9864	81.7823	Acsl1	acyl-CoA synthetase long-chain family member 1 [Source:MGI Symbol;Acc:MGI:102797]	chr8	Expressed	Non-Significant	0.0847079	24h	phase_0
23.1569	19.0921	18.7258	17.9249	20.6255	25.7715	23.1726	37.1093	30.0513	36.3773	Acsl3	acyl-CoA synthetase long-chain family member 3 [Source:MGI Symbol;Acc:MGI:1921455]	chr1	Expressed	Non-Significant	0.0496677	OutPeriod	OutPhase
22.0878	18.4296	16.3654	20.9746	17.9489	26.5886	28.5273	30.274	27.8283	30.91	Acsl4	acyl-CoA synthetase long-chain family member 4 [Source:MGI Symbol;Acc:MGI:1354713]	chrX	Expressed	Non-Significant	0.29559	OutPeriod	OutPhase
61.4757	59.8748	56.3192	59.0446	64.2606	51.4053	50.5575	65.3054	63.082	67.1999	Acsl5	acyl-CoA synthetase long-chain family member 5 [Source:MGI Symbol;Acc:MGI:1919129]	chr19	Expressed	Non-Significant	0.0765538	OutPeriod	OutPhase
1.06746	0.104999	0.171888	0.0915011	0.0516075	0.186284	0.784533	0.457126	0.378967	0.881998	Acsl6	acyl-CoA synthetase long-chain family member 6 [Source:MGI Symbol;Acc:MGI:894291]	chr11	Expressed	Non-Significant	0.00521192	24h	phase_Pi
85.1339	77.7336	69.6726	75.9362	87.592	75.4645	76.0452	85.7636	83.4345	84.3275	Acsm1	acyl-CoA synthetase medium-chain family member 1 [Source:MGI Symbol;Acc:MGI:2152200]	chr7	Expressed	Non-Significant	0.99933	OutPeriod	OutPhase
2.45508	0.672569	0.537034	0.81828	0.662392	3.18106	3.05189	2.17903	2.60485	2.50894	Acsm2	acyl-CoA synthetase medium-chain family member 2 [Source:MGI Symbol;Acc:MGI:2385289]	chr7	Expressed	Non-Significant	0.368061	18h	phase_Pi
0	0	0	0	0	0	0	0	0	0	Mir5104	microRNA 5104 [Source:MGI Symbol;Acc:MGI:4950424]	chr10	Non-Expressed	NaN	NA	NaN	NaN
0	0	0	0	0	0	0	0	0	0	Gm6150	predicted gene 6150 [Source:MGI Symbol;Acc:MGI:3779560]	chr10	Non-Expressed	NaN	NA	NaN	NaN
49.4661	51.3995	48.1931	47.7613	58.2443	38.8119	41.0003	44.2039	42.4584	46.4782	Acsm3	acyl-CoA synthetase medium-chain family member 3 [Source:MGI Symbol;Acc:MGI:99538]	chr7	Expressed	Non-Significant	0.795776	18h	phase_Pi
0	0	0	0	0	0	0	0	0	0	4930567K20Rik	RIKEN cDNA 4930567K20 gene [Source:MGI Symbol;Acc:MGI:1925306]	chr10	Non-Expressed	NaN	NA	NaN	NaN
0	0.0696517	0.0476657	0.100562	0.0607276	0	0	0	0.0149237	0	Acsm4	acyl-CoA synthetase medium-chain family member 4 [Source:MGI Symbol;Acc:MGI:2681844]	chr7	Expressed	Non-Significant	0.603752	OutPeriod	OutPhase
66.5322	57.6551	53.1958	56.6645	63.1051	56.6973	57.3808	59.1423	57.8346	61.4191	Acsm5	acyl-CoA synthetase medium-chain family member 5 [Source:MGI Symbol;Acc:MGI:2444086]	chr7	Expressed	Non-Periodic	1	24h	phase_-Pi/2
0.427926	0.411781	0.459447	0.415056	0.36084	0.445967	0.602446	0.372785	0.414404	0.473325	Acss1	acyl-CoA synthetase short-chain family member 1 [Source:MGI Symbol;Acc:MGI:1915988]	chr2	Expressed	Non-Significant	1	24h	phase_0
72.0647	44.7301	42.777	42.4545	48.9588	51.2409	60.7916	86.6737	80.9967	90.5396	Acss2	acyl-CoA synthetase short-chain family member 2 [Source:MGI Symbol;Acc:MGI:1890410]	chr2	Expressed	Periodic	0.00486779	OutPeriod	OutPhase
15.0592	20.0271	20.3237	13.8457	25.9119	14.871	12.3821	15.0148	19.6917	14.337	Acss3	acyl-CoA synthetase short-chain family member 3 [Source:MGI Symbol;Acc:MGI:2685720]	chr10	Expressed	Non-Significant	0.412121	24h	phase_0
0.0633512	0.391584	0	1.17475	0	0.0667954	0	0.0302434	0.0683086	0	Acta1	actin, alpha 1, skeletal muscle [Source:MGI Symbol;Acc:MGI:87902]	chr8	Expressed	Non-Significant	0.999993	OutPeriod	OutPhase
3.43714	1.63188	1.46967	2.56669	0.859287	3.4108	5.58265	7.32885	7.18283	8.97773	Acta2	actin, alpha 2, smooth muscle, aorta [Source:MGI Symbol;Acc:MGI:87909]	chr19	Expressed	Non-Significant	0.0194356	OutPeriod	OutPhase
94.9214	96.0505	89.3612	95.0141	103.776	111.257	98.8024	104.285	101.269	96.4367	Actb	actin, beta [Source:MGI Symbol;Acc:MGI:87904]	chr5	Expressed	Non-Significant	0.561641	12h	phase_Pi
0	0	0	0	0	0	0	0	0	0	1700016L04Rik	N/A	chr10	Non-Expressed	NaN	NA	NaN	NaN
0.338617	0.350328	0.496462	0.434409	0.120112	0.0680735	0.137047	0.287762	0.389291	0.302036	Actc1	actin, alpha, cardiac muscle 1 [Source:MGI Symbol;Acc:MGI:87905]	chr2	Expressed	Non-Significant	0.180517	30h	phase_-Pi/2
72.6717	71.5093	61.554	78.4672	74.5067	101.246	87.2271	85.0962	87.9555	78.6336	Actg1	actin, gamma, cytoplasmic 1 [Source:MGI Symbol;Acc:MGI:87906]	chr11	Expressed	Non-Significant	0.08455	18h	phase_Pi
0.410209	0.25707	0	0.646955	0.124254	0.744025	1.30696	1.67045	1.00263	1.5079	Actg2	actin, gamma 2, smooth muscle, enteric [Source:MGI Symbol;Acc:MGI:104589]	chr6	Expressed	Non-Significant	0.278155	OutPeriod	OutPhase
0	0.0355054	0	0	0.106516	0	0.0621597	0	0	0	Actl10	actin-like 10 [Source:MGI Symbol;Acc:MGI:1917612]	chr2	Expressed	Non-Significant	0.999984	OutPeriod	OutPhase
30.6955	31.5074	28.9547	32.2674	33.3002	32.6289	31.506	33.9361	31.9991	31.6835	Actl6a	actin-like 6A [Source:MGI Symbol;Acc:MGI:1861453]	chr3	Expressed	Non-Significant	0.999894	24h	phase_+Pi/2
0	0.0269404	0	0.0808212	0	0.0444834	0.176523	0.058714	0	0	Actl6b	actin-like 6B [Source:MGI Symbol;Acc:MGI:1933548]	chr5	Expressed	Non-Significant	0.996618	30h	OutPhase
0	0	0	0	0	0.0281972	0	0.0324656	0	0	Actl7a	actin-like 7a [Source:MGI Symbol;Acc:MGI:1343051]	chr4	Expressed	Non-Significant	0.997439	OutPeriod	OutPhase
0.0210333	0	0	0	0	0	0	0	0	0	Olig3	oligodendrocyte transcription factor 3 [Source:MGI Symbol;Acc:MGI:2149955]	chr10	Non-Expressed	NaN	NA	NaN	NaN
0.102959	0.112662	0.100404	0	0.237582	0.0662783	0.0289283	0.130051	0.0692389	0.0336367	Actl9	actin-like 9 [Source:MGI Symbol;Acc:MGI:1916731]	chr17	Expressed	Non-Significant	0.998739	18h	phase_0
26.7055	14.9157	15.4367	13.5812	15.7291	22.3878	23.9091	21.2224	23.3628	26.1176	Actn1	actinin, alpha 1 [Source:MGI Symbol;Acc:MGI:2137706]	chr12	Expressed	Non-Significant	0.0213649	24h	phase_Pi
0.0119627	0	0	0	0	0	0.0219406	0.0117645	0	0	Actn2	actinin alpha 2 [Source:MGI Symbol;Acc:MGI:109192]	chr13	Expressed	Non-Significant	0.83158	12h	phase_0
0.0621234	0.138859	0.0750687	0.296404	0.0451036	0.0133348	0.0565961	0.067941	0.034753	0.0636597	Actn3	actinin alpha 3 [Source:MGI Symbol;Acc:MGI:99678]	chr19	Expressed	Non-Significant	0.682567	18h	phase_0
57.8253	67.1127	63.003	67.831	70.5042	67.4927	61.1266	65.6351	61.9444	58.6484	Actn4	actinin alpha 4 [Source:MGI Symbol;Acc:MGI:1890773]	chr7	Expressed	Non-Significant	0.848345	18h	phase_0
19.9457	21.7134	20.553	21.1838	23.4033	19.6389	18.7404	20.2397	19.3575	17.3523	Actr10	ARP10 actin-related protein 10 [Source:MGI Symbol;Acc:MGI:1891654]	chr12	Expressed	Non-Significant	0.674113	18h	phase_0
46.7699	49.3941	50.4686	45.5869	52.1268	45.0437	44.5242	45.7954	47.4016	46.7827	Actr1a	ARP1 actin-related protein 1A, centractin alpha [Source:MGI Symbol;Acc:MGI:1858964]	chr19	Expressed	Non-Significant	0.935321	30h	phase_0
53.4703	58.1312	55.5783	59.2722	59.5431	50.3223	48.9344	53.8423	51.6095	53.5808	Actr1b	ARP1 actin-related protein 1B, centractin beta [Source:MGI Symbol;Acc:MGI:1917446]	chr1	Expressed	Non-Significant	0.6048	18h	phase_0
41.568	41.671	41.2241	41.2585	42.5305	38.1082	37.7172	40.7809	39.2057	41.4583	Actr2	ARP2 actin-related protein 2 [Source:MGI Symbol;Acc:MGI:1913963]	chr11	Expressed	Non-Significant	0.640775	24h	phase_0
44.7481	47.0937	44.9347	45.9051	50.4414	44.5176	40.6511	45.4111	44.5106	46.2528	Actr3	ARP3 actin-related protein 3 [Source:MGI Symbol;Acc:MGI:1921367]	chr1	Expressed	Non-Significant	0.945283	30h	phase_-Pi/2
0.4225	0.33661	0.317585	0.463065	0.229179	0.245529	0.611144	0.457428	0.371481	0.296894	Actr3b	ARP3 actin-related protein 3B [Source:MGI Symbol;Acc:MGI:2661120]	chr5	Expressed	Non-Significant	0.559605	24h	phase_-Pi/2
11.3863	12.8152	12.9718	13.1042	12.3697	11.8426	12.4906	12.6033	12.4876	10.1233	Actr5	ARP5 actin-related protein 5 [Source:MGI Symbol;Acc:MGI:1924748]	chr2	Expressed	Non-Significant	0.03401	18h	phase_-Pi/2
17.4143	17.2438	17.5646	16.6971	17.4697	16.5913	20.1382	19.3659	16.3618	17.994	Actr6	ARP6 actin-related protein 6 [Source:MGI Symbol;Acc:MGI:1914269]	chr10	Expressed	Non-Significant	0.0631755	24h	phase_Pi
32.2979	33.3748	34.2735	31.3253	34.5256	28.198	28.6523	29.1921	29.8302	29.5129	Actr8	ARP8 actin-related protein 8 [Source:MGI Symbol;Acc:MGI:1860775]	chr14	Expressed	Non-Significant	0.696718	24h	phase_0
0	0.025072	0	0	0.0752161	0	0	0	0.0157785	0	Actrt3	actin related protein T3 [Source:MGI Symbol;Acc:MGI:1923902]	chr3	Expressed	Non-Significant	0.99983	12h	phase_0
15.796	12.986	13.2341	11.969	13.7549	16.7542	16.1774	15.033	17.3287	16.1835	Acvr1	activin A receptor, type 1 [Source:MGI Symbol;Acc:MGI:87911]	chr2	Expressed	Periodic	0.0003028	18h	phase_Pi
17.5324	12.0451	12.8025	9.97144	13.3613	15.6058	11.624	13.2974	11.8915	14.4058	Acvr1b	activin A receptor, type 1B [Source:MGI Symbol;Acc:MGI:1338944]	chr15	Expressed	Non-Significant	0.139679	12h	phase_Pi
0.0127421	0.0131183	0	0.0228563	0.0164988	0.0134014	0.0745745	0.0194091	0.00313121	0.00752102	Acvr1c	activin A receptor, type IC [Source:MGI Symbol;Acc:MGI:2661081]	chr2	Expressed	Non-Significant	0.999482	30h	phase_Pi
11.9929	13.5387	14.7451	12.8079	13.0632	12.7146	13.0684	12.3145	12.573	11.4863	Acvr2a	activin receptor IIA [Source:MGI Symbol;Acc:MGI:102806]	chr2	Expressed	Non-Significant	0.919246	24h	phase_0
5.15147	4.75959	5.86795	3.88032	4.5305	3.10785	4.68212	3.59486	4.13865	5.50426	Acvr2b	activin receptor IIB [Source:MGI Symbol;Acc:MGI:87912]	chr9	Expressed	Non-Significant	0.0134879	18h	phase_-Pi/2
0	0	0	0	0	0	0	0	0	0	Taar1	trace amine-associated receptor 1 [Source:MGI Symbol;Acc:MGI:2148258]	chr10	Non-Expressed	NaN	NA	NaN	NaN
4.31123	3.98222	3.66511	4.72344	3.55813	5.05341	4.86618	4.62752	4.29303	4.148	Acvrl1	activin A receptor, type II-like 1 [Source:MGI Symbol;Acc:MGI:1338946]	chr15	Expressed	Non-Significant	0.902308	30h	OutPhase
0	0	0	0	0	0	0	0	0	0	Taar3	trace amine-associated receptor 3 [Source:MGI Symbol;Acc:MGI:3527427]	chr10	Non-Expressed	NaN	NA	NaN	NaN
0	0	0	0	0	0	0	0	0	0	Taar4	trace amine-associated receptor 4 [Source:MGI Symbol;Acc:MGI:2685072]	chr10	Non-Expressed	NaN	NA	NaN	NaN
0	0	0	0	0	0	0	0	0	0	Taar5	trace amine-associated receptor 5 [Source:MGI Symbol;Acc:MGI:2685073]	chr10	Non-Expressed	NaN	NA	NaN	NaN
0	0	0	0	0	0	0	0	0	0	Taar7b	trace amine-associated receptor 7B [Source:MGI Symbol;Acc:MGI:3527438]	chr10	Non-Expressed	NaN	NA	NaN	NaN
0	0	0	0	0	0	0	0	0	0	Taar7d	trace amine-associated receptor 7D [Source:MGI Symbol;Acc:MGI:3527443]	chr10	Non-Expressed	NaN	NA	NaN	NaN
0	0	0	0	0	0	0	0	0	0	Taar7e	trace amine-associated receptor 7E [Source:MGI Symbol;Acc:MGI:3527445]	chr10	Non-Expressed	NaN	NA	NaN	NaN
0	0	0	0	0	0	0	0	0	0	Taar7f	trace amine-associated receptor 7F [Source:MGI Symbol;Acc:MGI:3527447]	chr10	Non-Expressed	NaN	NA	NaN	NaN
0	0	0	0	0	0	0	0	0	0	Taar8a	trace amine-associated receptor 8A [Source:MGI Symbol;Acc:MGI:2685076]	chr10	Non-Expressed	NaN	NA	NaN	NaN
52.9266	44.0635	43.4996	41.1518	47.5391	48.0271	51.9379	56.3708	46.6431	45.5265	Acy1	aminoacylase 1 [Source:MGI Symbol;Acc:MGI:87913]	chr9	Expressed	Non-Significant	0.117265	OutPeriod	OutPhase
66.4379	56.4867	53.2468	56.2702	59.9431	63.1318	57.2427	58.687	55.8004	59.8858	Acy3	aspartoacylase (aminoacylase) 3 [Source:MGI Symbol;Acc:MGI:1918920]	chr19	Expressed	Non-Significant	0.762416	12h	phase_Pi
27.7199	25.5184	26.8187	23.2025	26.5339	25.164	26.3618	30.0596	28.707	28.017	Acyp1	acylphosphatase 1, erythrocyte (common) type [Source:MGI Symbol;Acc:MGI:1913454]	chr12	Expressed	Non-Significant	0.454789	30h	phase_-Pi/2
8.15104	8.05591	6.64084	6.34885	11.178	6.59634	7.74304	7.25865	8.77692	9.502	Acyp2	acylphosphatase 2, muscle type [Source:MGI Symbol;Acc:MGI:1922822]	chr11	Expressed	Non-Significant	0.863595	OutPeriod	OutPhase
6.09847	6.55229	6.03231	6.28231	7.34225	5.62313	4.80499	3.94493	4.2404	6.57346	Ada	adenosine deaminase [Source:MGI Symbol;Acc:MGI:87916]	chr2	Expressed	Periodic	0.000508062	30h	phase_0
0	0	0	0	0	0.024099	0	0	0	0	Adad2	adenosine deaminase domain containing 2 [Source:MGI Symbol;Acc:MGI:1923023]	chr8	Expressed	Non-Significant	0.999973	OutPeriod	OutPhase
16.9396	19.4623	20.4241	18.0993	19.8636	15.3863	18.433	18.9939	18.6402	16.9848	Adal	adenosine deaminase-like [Source:MGI Symbol;Acc:MGI:1923144]	chr2	Expressed	Non-Significant	0.0285656	24h	phase_-Pi/2
17.988	17.964	18.3372	17.2542	18.3005	17.0735	17.2028	17.9537	18.0212	19.125	Adam10	a disintegrin and metallopeptidase domain 10 [Source:MGI Symbol;Acc:MGI:109548]	chr9	Expressed	Periodic	0.00325198	OutPeriod	OutPhase
7.0202	3.79464	4.23106	4.61911	2.53375	6.63377	3.49312	5.29539	6.31532	4.80321	Adam11	a disintegrin and metallopeptidase domain 11 [Source:MGI Symbol;Acc:MGI:1098667]	chr11	Expressed	Non-Significant	0.865034	18h	phase_Pi
0.276127	0.154765	0.146043	0.24622	0.0720338	0.149189	0.214611	0.206396	0.32709	0.319863	Adam12	a disintegrin and metallopeptidase domain 12 (meltrin alpha) [Source:MGI Symbol;Acc:MGI:105378]	chr7	Expressed	Non-Significant	0.11175	OutPeriod	OutPhase
6.07453	6.84571	7.33124	6.90016	6.30573	8.35211	8.18514	7.07863	6.67177	7.55276	Adam15	a disintegrin and metallopeptidase domain 15 (metargidin) [Source:MGI Symbol;Acc:MGI:1333882]	chr3	Expressed	Non-Significant	0.986244	30h	OutPhase
15.3194	15.8479	16.1475	14.9677	16.4286	13.8941	14.5885	16.1126	16.2802	15.2487	Adam17	a disintegrin and metallopeptidase domain 17 [Source:MGI Symbol;Acc:MGI:1096335]	chr12	Expressed	Non-Significant	0.0107358	30h	phase_-Pi/2
0.99313	0.689772	0.758209	0.759199	0.551908	0.893426	0.820912	1.0321	1.37438	1.29655	Adam19	a disintegrin and metallopeptidase domain 19 (meltrin beta) [Source:MGI Symbol;Acc:MGI:105377]	chr11	Expressed	Non-Significant	0.0196254	OutPeriod	OutPhase
0.355332	0.335989	0.336119	0.349992	0.321856	0.539584	0.66283	0.62375	0.529984	0.415823	Adam1a	a disintegrin and metallopeptidase domain 1a [Source:MGI Symbol;Acc:MGI:2429504]	chr5	Expressed	Random	0.50323	OutPeriod	OutPhase
0	0	0	0	0	0.00916	0	0	0	0	Adam1b	a disintegrin and metallopeptidase domain 1b [Source:MGI Symbol;Acc:MGI:2429506]	chr5	Expressed	Non-Significant	0.999973	OutPeriod	OutPhase
0.0449977	0.192772	0.306306	0.27201	0	0.11512	0.0245901	0.0140428	0.0231704	0	Adam2	a disintegrin and metallopeptidase domain 2 [Source:MGI Symbol;Acc:MGI:1340894]	chr14	Expressed	Non-Significant	0.521951	OutPeriod	OutPhase
0.0246967	0.0248447	0.0373311	0.037203	0	0.0438994	0.0201892	0.0249386	0.0118753	0.0537667	Adam21	a disintegrin and metallopeptidase domain 21 [Source:MGI Symbol;Acc:MGI:1861229]	chr12	Expressed	Non-Significant	0.999589	12h	phase_Pi
0.0952209	0.0998622	0.0965614	0.143051	0.0599743	0.0916382	0.182317	0.0985276	0.0915378	0.148753	Adam22	a disintegrin and metallopeptidase domain 22 [Source:MGI Symbol;Acc:MGI:1340046]	chr5	Expressed	Non-Significant	0.846679	18h	phase_-Pi/2
9.56762	11.3227	11.7595	11.0291	11.1796	9.06104	10.0875	11.0959	8.45493	8.92073	Adam23	a disintegrin and metallopeptidase domain 23 [Source:MGI Symbol;Acc:MGI:1345162]	chr1	Expressed	Non-Significant	0.0540363	18h	phase_0
0.012408	0	0	0	0	0.0116628	0	0.011924	0.0117502	0	Adam24	a disintegrin and metallopeptidase domain 24 (testase 1) [Source:MGI Symbol;Acc:MGI:105984]	chr8	Expressed	Non-Significant	0.999788	OutPeriod	OutPhase
0.0480193	0.0762358	0.0681427	0.0696691	0.0908956	0.0815436	0.0873877	0.111505	0.0387054	0.061745	Adam28	a disintegrin and metallopeptidase domain 28 [Source:MGI Symbol;Acc:MGI:105988]	chr14	Expressed	Non-Significant	0.999987	24h	phase_-Pi/2
0	0	0	0	0	0.0125553	0	0	0	0	Adam30	a disintegrin and metallopeptidase domain 30 [Source:MGI Symbol;Acc:MGI:1918328]	chr3	Expressed	Non-Significant	0.999973	OutPeriod	OutPhase
0.30483	0.333811	0.367676	0.329769	0.303988	0.47569	0.396772	0.292653	0.221462	0.0928453	Adam32	a disintegrin and metallopeptidase domain 32 [Source:MGI Symbol;Acc:MGI:2653822]	chr8	Expressed	Non-Significant	0.0175584	OutPeriod	OutPhase
0.547645	0.448089	0.657208	0.232446	0.454612	0.780554	0.667165	0.757875	0.518262	0.627083	Adam33	a disintegrin and metallopeptidase domain 33 [Source:MGI Symbol;Acc:MGI:1341813]	chr2	Expressed	Non-Significant	0.998751	24h	phase_+Pi/2
0.275297	0.238494	0.191253	0.281164	0.243066	0.326175	0.302903	0.38668	0.359837	0.286507	Adam4	a disintegrin and metallopeptidase domain 4 [Source:MGI Symbol;Acc:MGI:104731]	chr12	Expressed	Non-Significant	0.999987	OutPeriod	OutPhase
0.0158966	0	0	0	0	0	0	0	0	0.0460188	Adam5	a disintegrin and metallopeptidase domain 5 [Source:MGI Symbol;Acc:MGI:104730]	chr8	Expressed	Non-Significant	0.993797	OutPeriod	OutPhase
0.0373161	0	0	0	0	0.0161521	0.0152231	0	0	0	Adam6b	a disintegrin and metallopeptidase domain 6B [Source:MGI Symbol;Acc:MGI:2444636]	chr12	Expressed	Non-Significant	0.99743	18h	phase_Pi
0.0293301	0.00916742	0	0.0275023	0	0.205146	0.0283338	0.167025	0.0440199	0.0738505	Adam7	a disintegrin and metallopeptidase domain 7 [Source:MGI Symbol;Acc:MGI:107247]	chr14	Expressed	Periodic	0.000895245	12h	phase_Pi
0	0	0	0	0	0	0	0	0	0	Slc22a16	solute carrier family 22 (organic cation transporter), member 16 [Source:MGI Symbol;Acc:MGI:1918090]	chr10	Non-Expressed	NaN	NA	NaN	NaN
0.241384	0.276206	0.267242	0.336419	0.224958	0.441206	0.36114	0.315823	0.303094	0.526974	Adam8	a disintegrin and metallopeptidase domain 8 [Source:MGI Symbol;Acc:MGI:107825]	chr7	Expressed	Non-Significant	0.990698	24h	phase_Pi
37.5926	39.719	39.2539	39.4373	40.4659	35.8534	36.1304	37.994	37.3176	38.6422	Adam9	a disintegrin and metallopeptidase domain 9 (meltrin gamma) [Source:MGI Symbol;Acc:MGI:105376]	chr8	Expressed	Non-Significant	0.345712	18h	phase_0
4.65885	2.17615	1.72567	3.0037	1.79907	2.96864	3.58214	2.70904	2.75185	3.48901	Adamdec1	ADAM-like, decysin 1 [Source:MGI Symbol;Acc:MGI:1917650]	chr14	Expressed	Non-Significant	0.87654	24h	phase_Pi
6.51544	7.60784	8.74748	7.73557	6.34046	7.47427	7.64787	8.33056	9.46201	8.64825	Adamts1	a disintegrin-like and metallopeptidase (reprolysin type) with thrombospondin type 1 motif, 1 [Source:MGI Symbol;Acc:MGI:109249]	chr16	Expressed	Non-Significant	0.984194	OutPeriod	OutPhase
5.13371	3.46294	4.37676	3.43412	2.57795	4.63959	4.79456	5.58617	5.3663	4.97322	Adamts10	a disintegrin-like and metallopeptidase (reprolysin type) with thrombospondin type 1 motif, 10 [Source:MGI Symbol;Acc:MGI:2449112]	chr17	Expressed	Non-Significant	0.0344418	OutPeriod	OutPhase
0.209377	0.129556	0.248728	0.139939	0	0.259798	0.177469	0.0832584	0.25304	0.357332	Adamts12	a disintegrin-like and metallopeptidase (reprolysin type) with thrombospondin type 1 motif, 12 [Source:MGI Symbol;Acc:MGI:2146046]	chr15	Expressed	Non-Significant	0.0143074	24h	phase_+Pi/2
4.25267	3.40127	4.09938	3.73604	2.36839	3.90242	3.71183	3.86313	4.26357	3.72985	Adamts13	a disintegrin-like and metallopeptidase (reprolysin type) with thrombospondin type 1 motif, 13 [Source:MGI Symbol;Acc:MGI:2685556]	chr2	Expressed	Non-Significant	0.999976	18h	phase_Pi
0.79137	0.437234	0.52831	0.489171	0.294221	0.761171	0.96725	0.690549	0.93457	1.13545	Adamts14	a disintegrin-like and metallopeptidase (reprolysin type) with thrombospondin type 1 motif, 14 [Source:MGI Symbol;Acc:MGI:2179942]	chr10	Expressed	Random	0.272132	18h	phase_Pi
0.467931	0.597723	0.658111	0.749879	0.38518	0.908832	0.478238	0.587738	0.613735	0.534008	Adamts15	a disintegrin-like and metallopeptidase (reprolysin type) with thrombospondin type 1 motif, 15 [Source:MGI Symbol;Acc:MGI:2449569]	chr9	Expressed	Non-Significant	0.784075	18h	phase_Pi
0.0654353	0.0229809	0	0.0689428	0	0.0323069	0.071679	0.0437711	0.0508711	0.0468792	Adamts16	a disintegrin-like and metallopeptidase (reprolysin type) with thrombospondin type 1 motif, 16 [Source:MGI Symbol;Acc:MGI:2429637]	chr13	Expressed	Non-Significant	0.999997	18h	phase_0
0.0125271	0.0256784	0.0552089	0	0.0218261	0.01833	0.0676346	0.0489025	0.0664446	0.0482998	Adamts17	a disintegrin-like and metallopeptidase (reprolysin type) with thrombospondin type 1 motif, 17 [Source:MGI Symbol;Acc:MGI:3588195]	chr7	Expressed	Non-Significant	0.999871	OutPeriod	OutPhase
0	0	0	0	0	0	0	0	0.00701885	0	Adamts18	a disintegrin-like and metallopeptidase (reprolysin type) with thrombospondin type 1 motif, 18 [Source:MGI Symbol;Acc:MGI:2442600]	chr8	Expressed	Non-Significant	0.999973	OutPeriod	OutPhase
5.25174	4.01627	5.29571	4.3706	2.38251	4.2348	4.80238	4.48648	6.06072	6.72928	Adamts2	a disintegrin-like and metallopeptidase (reprolysin type) with thrombospondin type 1 motif, 2 [Source:MGI Symbol;Acc:MGI:1347356]	chr11	Expressed	Non-Significant	0.0489373	OutPeriod	OutPhase
0	0	0	0	0	0	0.00991323	0	0	0.0424167	Adamts20	a disintegrin-like and metallopeptidase (reprolysin type) with thrombospondin type 1 motif, 20 [Source:MGI Symbol;Acc:MGI:2660628]	chr15	Expressed	Non-Significant	0.695155	OutPeriod	OutPhase
0.153128	0.0936602	0.0989384	0.146538	0.0355044	0.0962476	0.240784	0.168701	0.106736	0.157965	Adamts3	a disintegrin-like and metallopeptidase (reprolysin type) with thrombospondin type 1 motif, 3 [Source:MGI Symbol;Acc:MGI:3045353]	chr5	Expressed	Non-Significant	0.0786113	24h	phase_Pi
0.206282	0.425704	0.392003	0.628761	0.256348	0.493237	0.0978298	0.150815	0.468477	0.486376	Adamts4	a disintegrin-like and metallopeptidase (reprolysin type) with thrombospondin type 1 motif, 4 [Source:MGI Symbol;Acc:MGI:1339949]	chr1	Expressed	Non-Significant	0.0348543	24h	phase_+Pi/2
0.744627	0.81902	1.04033	0.861256	0.555478	0.869341	0.738439	0.534809	0.948716	0.880959	Adamts5	a disintegrin-like and metallopeptidase (reprolysin type) with thrombospondin type 1 motif, 5 (aggrecanase-2) [Source:MGI Symbol;Acc:MGI:1346321]	chr16	Expressed	Non-Significant	0.988282	24h	phase_0
0.776342	0.69996	0.964966	0.644936	0.489977	0.310502	0.306501	0.304228	0.394937	1.17727	Adamts6	a disintegrin-like and metallopeptidase (reprolysin type) with thrombospondin type 1 motif, 6 [Source:MGI Symbol;Acc:MGI:1347348]	chr13	Expressed	Periodic	0.00175916	OutPeriod	OutPhase
0	0	0	0	0	0	0	0	0	0	1700027J07Rik	RIKEN cDNA 1700027J07 gene [Source:MGI Symbol;Acc:MGI:1916693]	chr10	Non-Expressed	NaN	NA	NaN	NaN
9.41036	5.73677	6.55261	4.94557	5.71214	10.4938	7.8515	8.93704	6.5659	7.76313	Adamts7	a disintegrin-like and metallopeptidase (reprolysin type) with thrombospondin type 1 motif, 7 [Source:MGI Symbol;Acc:MGI:1347346]	chr9	Expressed	Non-Significant	0.0817465	12h	phase_Pi
0	0	0	0	0	0	0	0	0	0	Speer5-ps1	spermatogenesis associated glutamate (E)-rich protein 5, pseudogene 1 [Source:MGI Symbol;Acc:MGI:1917615]	chr10	Non-Expressed	NaN	NA	NaN	NaN
0.0198617	0.0108336	0	0.0325009	0	0	0.00783036	0.0486195	0	0.0298983	Adamts8	a disintegrin-like and metallopeptidase (reprolysin type) with thrombospondin type 1 motif, 8 [Source:MGI Symbol;Acc:MGI:1353468]	chr9	Expressed	Non-Significant	0.397189	12h	phase_0
0.895388	0.474787	0.364644	0.695525	0.364193	0.383478	0.502428	0.656427	1.08148	1.56495	Adamts9	a disintegrin-like and metallopeptidase (reprolysin type) with thrombospondin type 1 motif, 9 [Source:MGI Symbol;Acc:MGI:1916320]	chr6	Expressed	Periodic	0.000707801	OutPeriod	OutPhase
0.292924	0.209447	0.376813	0.135442	0.116086	0.279189	0.35356	0.385247	0.356047	0.5483	Adamtsl1	ADAMTS-like 1 [Source:MGI Symbol;Acc:MGI:1924989]	chr4	Expressed	Non-Significant	0.711627	OutPeriod	OutPhase
5.19772	6.47941	7.97523	7.04807	4.41494	4.8339	6.24387	5.50863	5.75214	5.22506	Adamtsl2	ADAMTS-like 2 [Source:MGI Symbol;Acc:MGI:1925044]	chr2	Expressed	Non-Significant	0.997034	12h	phase_0
0.0193496	0.0339498	0.0718691	0.0299803	0	0.030555	0.0694139	0.0205163	0.0410061	0.0725549	Adamtsl3	ADAMTS-like 3 [Source:MGI Symbol;Acc:MGI:3028499]	chr7	Expressed	Non-Significant	0.991781	18h	phase_Pi
3.16402	2.73034	3.03388	3.63269	1.52445	3.21536	4.52248	3.46335	3.2466	3.18533	Adamtsl4	ADAMTS-like 4 [Source:MGI Symbol;Acc:MGI:2389008]	chr3	Expressed	Non-Significant	0.684974	30h	phase_Pi
1.36039	1.52635	1.68226	1.29388	1.60292	1.74513	1.23145	2.46866	1.73633	2.03947	Adamtsl5	ADAMTS-like 5 [Source:MGI Symbol;Acc:MGI:1913798]	chr10	Expressed	Non-Significant	0.889792	12h	phase_Pi
0	0	0	0	0	0	0	0	0	0	Snord14d	small nucleolar RNA, C/D box 14D [Source:MGI Symbol;Acc:MGI:3851602]	chr10	Non-Expressed	NaN	NA	NaN	NaN
2.35206	1.64624	1.71031	1.76745	1.46097	2.42036	2.24822	1.66851	1.94848	2.23095	Adap1	ArfGAP with dual PH domains 1 [Source:MGI Symbol;Acc:MGI:2442201]	chr5	Expressed	Non-Significant	0.021537	24h	phase_+Pi/2
0	0	0	0	0	0	0	0	0	0	Sim1	single-minded homolog 1 (Drosophila) [Source:MGI Symbol;Acc:MGI:98306]	chr10	Non-Expressed	NaN	NA	NaN	NaN
0	0	0	0	0	0	0	0	0	0	Rfx6	regulatory factor X, 6 [Source:MGI Symbol;Acc:MGI:2445208]	chr10	Non-Expressed	NaN	NA	NaN	NaN
0	0	0	0	0	0	0	0	0	0	Vgll2	vestigial like family member 2 [Source:MGI Symbol;Acc:MGI:2447460]	chr10	Non-Expressed	NaN	NA	NaN	NaN
33.9621	35.8173	33.6653	36.956	36.8305	35.3791	29.0809	31.9779	32.5492	29.9542	Adap2	ArfGAP with dual PH domains 2 [Source:MGI Symbol;Acc:MGI:2663075]	chr11	Expressed	Non-Significant	0.651926	24h	phase_0
15.891	14.185	15.793	13.2288	13.5332	18.7498	14.9844	15.0472	16.7903	15.296	Adar	adenosine deaminase, RNA-specific [Source:MGI Symbol;Acc:MGI:1889575]	chr3	Expressed	Non-Significant	0.0790227	18h	phase_Pi
9.4951	7.17079	8.0805	6.46569	6.96619	8.41307	11.7426	8.49401	7.22092	8.46821	Adarb1	adenosine deaminase, RNA-specific, B1 [Source:MGI Symbol;Acc:MGI:891999]	chr10	Expressed	Periodic	0.000767227	24h	phase_Pi
0.0520543	0.0144554	0.0191055	0	0.0242607	0.0655431	0.104056	0.0814042	0.10968	0.192366	Adarb2	adenosine deaminase, RNA-specific, B2 [Source:MGI Symbol;Acc:MGI:2151118]	chr13	Expressed	Non-Significant	0.939131	OutPeriod	OutPhase
5.70746	7.13274	7.62958	7.42301	6.34563	5.12262	7.04281	6.33405	7.23538	5.70974	Adat1	adenosine deaminase, tRNA-specific 1 [Source:MGI Symbol;Acc:MGI:1353631]	chr8	Expressed	Non-Significant	0.0911654	12h	phase_0
10.8907	11.9258	12.771	12.203	10.8035	9.18031	7.97934	9.7249	8.85537	8.93156	Adat2	adenosine deaminase, tRNA-specific 2 [Source:MGI Symbol;Acc:MGI:1914007]	chr10	Expressed	Non-Significant	0.118377	18h	phase_0
55.662	53.6423	53.6496	54.7875	52.4899	54.8467	59.4481	54.5231	57.6773	54.4218	Adat3	adenosine deaminase, tRNA-specific 3 [Source:MGI Symbol;Acc:MGI:1924344]	chr10	Expressed	Non-Significant	0.761175	24h	phase_Pi
26.9407	27.7201	28.6357	25.618	28.9066	33.6324	27.5677	28.1817	29.1813	27.9681	Adck1	aarF domain containing kinase 1 [Source:MGI Symbol;Acc:MGI:1919363]	chr12	Expressed	Non-Significant	0.538961	18h	phase_Pi
12.6453	15.5509	16.9359	14.2236	15.4934	9.84339	11.7227	11.5143	11.7743	10.7331	Adck2	aarF domain containing kinase 2 [Source:MGI Symbol;Acc:MGI:1889336]	chr6	Expressed	Non-Significant	0.0302332	12h	phase_0
44.5384	56.9951	52.0342	61.7067	57.2445	35.0228	29.8038	25.7358	44.5017	37.2946	Adck5	aarF domain containing kinase 5 [Source:MGI Symbol;Acc:MGI:2679274]	chr15	Expressed	Periodic	0.00197365	30h	phase_0
0.214326	0.498398	0.474604	0.507931	0.512659	0.182844	0.243083	0.242451	0.322095	0.531013	Adcy1	adenylate cyclase 1 [Source:MGI Symbol;Acc:MGI:99677]	chr11	Expressed	Non-Significant	0.121793	OutPeriod	OutPhase
0.0365612	0.00878473	0	0	0.0263542	0.0131643	0.0328143	0.0126815	0.00817478	0.0199726	Adcy10	adenylate cyclase 10 [Source:MGI Symbol;Acc:MGI:2660854]	chr1	Expressed	Non-Significant	0.999987	24h	phase_Pi
0.149192	0.210659	0.358582	0.206432	0.0669638	0.150727	0.142076	0.200586	0.156131	0.244549	Adcy2	adenylate cyclase 2 [Source:MGI Symbol;Acc:MGI:99676]	chr13	Expressed	Non-Significant	0.882577	24h	phase_-Pi/2
1.02477	0.919046	1.36324	0.747886	0.646016	1.23618	1.19288	0.940866	1.27351	1.11762	Adcy3	adenylate cyclase 3 [Source:MGI Symbol;Acc:MGI:99675]	chr12	Expressed	Non-Significant	0.996573	18h	phase_Pi
6.10491	5.68559	5.23439	6.67476	5.14761	6.63384	7.22744	5.9266	5.83607	4.49899	Adcy4	adenylate cyclase 4 [Source:MGI Symbol;Acc:MGI:99674]	chr14	Expressed	Non-Significant	0.0104857	OutPeriod	OutPhase
1.65981	1.02253	1.38907	0.964652	0.713886	1.92031	1.63967	1.44938	2.04507	1.92819	Adcy5	adenylate cyclase 5 [Source:MGI Symbol;Acc:MGI:99673]	chr16	Expressed	Non-Significant	0.314686	18h	phase_Pi
18.7771	19.8159	22.2402	19.7409	17.4665	11.2956	13.1329	11.8859	13.8817	13.1023	Adcy6	adenylate cyclase 6 [Source:MGI Symbol;Acc:MGI:87917]	chr15	Expressed	Non-Significant	0.0144263	12h	phase_0
2.85315	2.36902	2.29256	2.72185	2.09264	3.48957	3.22599	2.78894	2.81245	3.01633	Adcy7	adenylate cyclase 7 [Source:MGI Symbol;Acc:MGI:102891]	chr8	Expressed	Non-Significant	0.131626	24h	phase_Pi
0	0	0	0	0	0	0	0	0	0	BB019430	expressed sequence BB019430 [Source:MGI Symbol;Acc:MGI:2143891]	chr10	Non-Expressed	NaN	NA	NaN	NaN
0	0.00874987	0	0.0262496	0	0.0083138	0.00744219	0.0158502	0	0	Adcy8	adenylate cyclase 8 [Source:MGI Symbol;Acc:MGI:1341110]	chr15	Expressed	Non-Significant	0.999993	24h	phase_+Pi/2
19.5765	14.8872	16.1515	13.6645	14.8455	14.9461	15.1079	13.0512	15.7476	20.5899	Adcy9	adenylate cyclase 9 [Source:MGI Symbol;Acc:MGI:108450]	chr16	Expressed	Non-Significant	0.156495	OutPeriod	OutPhase
0.930555	0.814948	1.24255	0.803282	0.399015	0.71684	1.39478	0.903521	1.10069	1.431	Adcyap1r1	adenylate cyclase activating polypeptide 1 receptor 1 [Source:MGI Symbol;Acc:MGI:108449]	chr6	Expressed	Non-Significant	0.622925	24h	phase_-Pi/2
30.4435	26.1918	28.277	25.6844	24.6139	29.0189	26.4297	29.305	30.9073	33.533	Add1	adducin 1 (alpha) [Source:MGI Symbol;Acc:MGI:87918]	chr5	Expressed	Non-Significant	0.0325572	OutPeriod	OutPhase
0.00431034	0	0	0	0	0	0.0107592	0	0.0123925	0	Add2	adducin 2 (beta) [Source:MGI Symbol;Acc:MGI:87919]	chr6	Expressed	Non-Significant	0.974539	OutPeriod	OutPhase
10.8055	10.2812	10.4302	10.7404	9.67305	8.69944	10.1516	10.8541	10.6819	11.8786	Add3	adducin 3 (gamma) [Source:MGI Symbol;Acc:MGI:1351615]	chr19	Expressed	Non-Significant	0.169087	OutPeriod	OutPhase
0.773306	0.772338	0.73423	0.740831	0.841953	0.7895	0.523783	0.570677	0.664362	0.763118	Adgb	androglobin [Source:MGI Symbol;Acc:MGI:3605549]	chr10	Expressed	Non-Significant	0.878486	OutPeriod	OutPhase
118.985	122.254	113.312	119.865	133.587	112.037	107.542	126.339	115.989	114.208	Adh1	alcohol dehydrogenase 1 (class I) [Source:MGI Symbol;Acc:MGI:87921]	chr3	Expressed	Non-Significant	0.99468	18h	phase_0
86.4074	76.5923	72.7617	73.4798	83.5356	80.7788	72.4868	78.1777	79.5869	77.9194	Adh4	alcohol dehydrogenase 4 (class II), pi polypeptide [Source:MGI Symbol;Acc:MGI:1349472]	chr3	Expressed	Non-Significant	0.999995	18h	phase_Pi
82.4674	83.2575	75.918	80.9744	92.8801	70.0542	68.6981	82.7961	78.0501	81.0742	Adh5	alcohol dehydrogenase 5 (class III), chi polypeptide [Source:MGI Symbol;Acc:MGI:87929]	chr3	Expressed	Non-Significant	0.993423	24h	phase_0
0	0	0	0	0	0	0	0	0	0	Gm20611	predicted gene 20611 [Source:MGI Symbol;Acc:MGI:5313058]	chr10	Non-Expressed	NaN	NA	NaN	NaN
0.159479	0.0629507	0.188852	0	0	0.0827527	0.12964	0.200556	0.15767	0	Adh6a	alcohol dehydrogenase 6A (class V) [Source:MGI Symbol;Acc:MGI:1916367]	chr3	Expressed	Non-Significant	0.450473	30h	OutPhase
27.7598	15.4366	15.051	15.7344	15.5243	16.6877	16.639	20.3474	28.9456	27.2281	Adh6-ps1	alcohol dehydrogenase 6 (class V), pseudogene 1 [Source:MGI Symbol;Acc:MGI:1918999]	chr3	Expressed	Non-Significant	0.00788539	OutPeriod	OutPhase
11.1312	13.2445	13.7763	13.4584	12.4989	11.8742	11.7598	14.1491	10.7975	10.8564	Adh7	alcohol dehydrogenase 7 (class IV), mu or sigma polypeptide [Source:MGI Symbol;Acc:MGI:87926]	chr3	Expressed	Non-Significant	0.162703	18h	phase_0
41.849	38.0908	34.9221	38.2155	41.1347	38.6478	39.6133	42.8933	43.1746	43.0261	Adhfe1	alcohol dehydrogenase, iron containing, 1 [Source:MGI Symbol;Acc:MGI:1923437]	chr1	Expressed	Non-Significant	0.38449	OutPeriod	OutPhase
72.5149	71.8659	69.9755	69.0887	76.5336	59.223	60.4961	68.7526	66.9597	67.8486	Adi1	acireductone dioxygenase 1 [Source:MGI Symbol;Acc:MGI:2144929]	chr12	Expressed	Non-Significant	0.967716	24h	phase_0
0.0933045	0	0	0	0	0.177328	2.76298	0.0931131	0.301934	0.0968477	Adig	adipogenin [Source:MGI Symbol;Acc:MGI:2675492]	chr2	Expressed	Non-Significant	0.999979	24h	phase_Pi
0.196432	0.201417	0.19642	0.407831	0	0.0557339	6.96103	0.152133	0.0622169	0	Adipoq	adiponectin, C1Q and collagen domain containing [Source:MGI Symbol;Acc:MGI:106675]	chr16	Expressed	Non-Significant	0.999917	18h	phase_+Pi/2
74.8933	76.6859	77.0666	75.685	77.306	66.996	67.4229	69.8114	68.4407	69.9221	Adipor1	adiponectin receptor 1 [Source:MGI Symbol;Acc:MGI:1919924]	chr1	Expressed	Non-Significant	0.795617	18h	phase_0
77.6256	74.147	72.8714	68.8284	80.7412	64.4956	63.3827	79.5562	75.8942	77.7559	Adipor2	adiponectin receptor 2 [Source:MGI Symbol;Acc:MGI:93830]	chr6	Expressed	Non-Significant	0.218673	OutPeriod	OutPhase
92.5341	96.8776	88.6247	92.3029	109.705	82.7682	83.0311	93.6347	86.2732	90.6521	Adk	adenosine kinase [Source:MGI Symbol;Acc:MGI:87930]	chr14	Expressed	Non-Significant	0.992328	18h	phase_0
0	0	0	0	0	0	0	0	0	0	Mir5108	microRNA 5108 [Source:MGI Symbol;Acc:MGI:4950428]	chr10	Non-Expressed	NaN	NA	NaN	NaN
0	0	0	0	0	0	0	0	0	0	Neurog3	neurogenin 3 [Source:MGI Symbol;Acc:MGI:893591]	chr10	Non-Expressed	NaN	NA	NaN	NaN
3.6805	4.27116	4.35033	3.70467	4.7585	7.12744	6.80785	4.99692	4.25633	5.07861	Adm	adrenomedullin [Source:MGI Symbol;Acc:MGI:108058]	chr7	Expressed	Non-Significant	0.0486182	30h	OutPhase
0	0	0	0	0	0.0658854	0.0575527	0	0	0	Adm2	adrenomedullin 2 [Source:MGI Symbol;Acc:MGI:2675256]	chr15	Expressed	Non-Significant	0.997575	18h	phase_Pi
24.3173	26.4936	26.3884	25.7389	27.3537	23.5731	22.2206	23.9785	22.764	23.3132	Adnp	activity-dependent neuroprotective protein [Source:MGI Symbol;Acc:MGI:1338758]	chr2	Expressed	Non-Significant	0.0934553	18h	phase_0
8.13228	10.4049	11.0954	10.8075	9.31172	7.93918	7.89026	9.83313	8.22267	7.45427	Adnp2	ADNP homeobox 2 [Source:MGI Symbol;Acc:MGI:2448562]	chr18	Expressed	Periodic	0.00141007	24h	phase_-Pi/2
12.1638	15.7718	16.369	15.8695	15.077	15.0304	17.0357	15.6451	16.0748	12.8117	Ado	2-aminoethanethiol (cysteamine) dioxygenase [Source:MGI Symbol;Acc:MGI:2685083]	chr10	Expressed	Non-Significant	0.291029	12h	phase_0
20.4858	17.4401	16.9687	15.8842	19.4674	18.3074	11.8138	11.1123	9.45943	11.1948	Adora1	adenosine A1 receptor [Source:MGI Symbol;Acc:MGI:99401]	chr1	Expressed	Non-Significant	0.0106741	OutPeriod	OutPhase
3.01458	2.66742	2.92061	2.67925	2.40241	3.04167	2.66164	3.38902	3.58318	3.43341	Adora2a	adenosine A2a receptor [Source:MGI Symbol;Acc:MGI:99402]	chr10	Expressed	Non-Significant	0.990078	OutPeriod	OutPhase
0	0	0	0	0	0	0	0	0	0	Atoh7	atonal bHLH transcription factor 7 [Source:MGI Symbol;Acc:MGI:1355553]	chr10	Non-Expressed	NaN	NA	NaN	NaN
0.0520701	0.0263425	0.0790274	0	0	0.0782718	0.101905	0.0256654	0.023462	0.0262969	Adora2b	adenosine A2b receptor [Source:MGI Symbol;Acc:MGI:99403]	chr11	Expressed	Non-Significant	0.991308	30h	OutPhase
0.204186	0.279525	0.235547	0.414254	0.188775	0.329905	0.185657	0.131649	0.184679	0.194265	Adora3	adenosine A3 receptor [Source:MGI Symbol;Acc:MGI:104847]	chr3	Expressed	Non-Significant	0.999998	30h	OutPhase
20.2679	24.5284	25.1712	26.229	22.1849	22.1177	24.1685	22.4934	22.9412	20.7245	Adpgk	ADP-dependent glucokinase [Source:MGI Symbol;Acc:MGI:1919391]	chr9	Expressed	Non-Significant	0.159611	12h	phase_0
21.1684	15.447	16.6253	16.3668	13.3491	21.6244	16.7754	23.4198	25.5593	24.5708	Adprh	ADP-ribosylarginine hydrolase [Source:MGI Symbol;Acc:MGI:1098234]	chr16	Expressed	Non-Significant	0.0707585	OutPeriod	OutPhase
0.0270203	0.14821	0.0769804	0	0.367649	0.023698	0.0205153	0.0543996	0.0241399	0.125015	Adprhl1	ADP-ribosylhydrolase like 1 [Source:MGI Symbol;Acc:MGI:2442168]	chr8	Expressed	Non-Significant	0.883365	24h	phase_-Pi/2
28.7075	31.606	31.8728	30.9551	31.99	31.0047	27.8879	27.578	31.47	26.9545	Adprhl2	ADP-ribosylhydrolase like 2 [Source:MGI Symbol;Acc:MGI:2140364]	chr4	Expressed	Non-Significant	0.148741	24h	phase_0
32.0921	32.9771	32.4779	29.709	36.7442	31.8205	28.1599	31.8824	29.1022	34.6388	Adprm	ADP-ribose/CDP-alcohol diphosphatase, manganese dependent [Source:MGI Symbol;Acc:MGI:1913608]	chr11	Expressed	Non-Significant	0.8862	12h	phase_Pi
5.66081	7.70686	8.99541	7.12717	6.99801	4.3434	3.7951	4.86287	3.73669	3.32133	Adra1a	adrenergic receptor, alpha 1a [Source:MGI Symbol;Acc:MGI:104773]	chr14	Expressed	Non-Significant	0.335748	24h	phase_-Pi/2
39.084	27.5106	28.4787	26.5862	27.467	38.2648	36.9744	46.3091	41.4833	37.8305	Adra1b	adrenergic receptor, alpha 1b [Source:MGI Symbol;Acc:MGI:104774]	chr11	Expressed	Periodic	0.00041449	OutPeriod	OutPhase
0.0790865	0.113276	0.127446	0.212384	0	0.0813437	0.582239	0.0432145	0.0563202	0.0929124	Adra1d	adrenergic receptor, alpha 1d [Source:MGI Symbol;Acc:MGI:106673]	chr2	Expressed	Non-Significant	0.999973	24h	phase_Pi
0	0.449492	0.390669	0.504675	0.453134	0	0	0	0	0	Adra2a	adrenergic receptor, alpha 2a [Source:MGI Symbol;Acc:MGI:87934]	chr19	Expressed	Non-Significant	0.461718	24h	phase_-Pi/2
4.18565	4.56799	6.25095	4.4727	2.98033	5.33278	3.91044	5.13698	6.53131	5.15219	Adra2b	adrenergic receptor, alpha 2b [Source:MGI Symbol;Acc:MGI:87935]	chr2	Expressed	Non-Significant	0.418606	24h	phase_+Pi/2
0.0440316	0.0346263	0	0.0553943	0.0484845	0	0.0682455	0.0325581	0.0182348	0.0648982	Adra2c	adrenergic receptor, alpha 2c [Source:MGI Symbol;Acc:MGI:87936]	chr5	Expressed	Non-Significant	0.985655	18h	phase_-Pi/2
1.70133	1.54411	1.70609	1.70938	1.21686	1.5044	1.90448	1.10275	1.16853	1.33548	Adrb1	adrenergic receptor, beta 1 [Source:MGI Symbol;Acc:MGI:87937]	chr19	Expressed	Non-Significant	0.644978	OutPeriod	OutPhase
2.29692	1.67696	1.15185	2.15182	1.7272	2.21588	4.28318	1.47429	1.54469	1.61065	Adrb2	adrenergic receptor, beta 2 [Source:MGI Symbol;Acc:MGI:87938]	chr18	Expressed	Non-Significant	0.0301269	30h	phase_Pi
5.78487	3.85585	4.54092	4.0982	2.92843	4.43589	5.41185	6.24461	5.61171	4.93778	Adrb3	adrenergic receptor, beta 3 [Source:MGI Symbol;Acc:MGI:87939]	chr8	Expressed	Non-Significant	0.104089	OutPeriod	OutPhase
78.5525	92.913	88.1476	95.5176	95.0736	89.9252	79.5236	85.5966	83.9404	77.6418	Adrm1	adhesion regulating molecule 1 [Source:MGI Symbol;Acc:MGI:1929289]	chr2	Expressed	Non-Significant	0.907728	24h	phase_0
15.199	13.8994	13.8728	13.7579	14.0674	18.1341	17.0802	17.9501	17.5186	17.4641	Adsl	adenylosuccinate lyase [Source:MGI Symbol;Acc:MGI:103202]	chr15	Expressed	Non-Significant	0.0472914	12h	phase_Pi
32.5051	35.2355	34.8264	33.48	37.4002	28.1147	29.1489	31.7705	31.1923	32.0344	Adss	adenylosuccinate synthetase, non muscle [Source:MGI Symbol;Acc:MGI:87948]	chr1	Expressed	Non-Significant	0.546897	18h	phase_-Pi/2
32.4244	27.9814	25.4809	30.6032	27.8601	33.575	31.4737	32.3419	32.2681	30.3484	Adssl1	adenylosuccinate synthetase like 1 [Source:MGI Symbol;Acc:MGI:87947]	chr12	Expressed	Non-Significant	0.969679	18h	phase_Pi
40.6224	45.2073	42.7871	43.6603	49.1744	35.2788	34.2127	39.3041	38.1735	36.3603	Adtrp	androgen dependent TFPI regulating protein [Source:MGI Symbol;Acc:MGI:1924596]	chr13	Expressed	Non-Significant	0.0353951	24h	phase_0
1.41502	1.20307	1.82061	1.21121	0.577403	0.950179	4.45513	0.996986	1.66764	2.09688	Aebp1	AE binding protein 1 [Source:MGI Symbol;Acc:MGI:1197012]	chr11	Expressed	Non-Significant	0.214521	18h	phase_-Pi/2
25.4627	29.4697	28.18	27.4344	32.7946	21.1595	24.9754	23.9062	24.6036	23.0996	Aebp2	AE binding protein 2 [Source:MGI Symbol;Acc:MGI:1338038]	chr6	Expressed	Non-Significant	0.00798794	12h	phase_0
16.7087	16.7178	16.7961	16.2672	17.0901	20.8725	21.4984	18.7521	20.1639	18.192	Aen	apoptosis enhancing nuclease [Source:MGI Symbol;Acc:MGI:1915298]	chr7	Expressed	Non-Significant	0.105158	18h	phase_Pi
89.9541	96.9783	91.7687	102.623	96.5437	89.001	81.067	95.9515	88.8998	85.4413	Aes	amino-terminal enhancer of split [Source:MGI Symbol;Acc:MGI:95806]	chr10	Expressed	Non-Significant	0.570461	18h	phase_0
0	0	0	0	0	0	0.0437129	0	0	0	AF067061	cDNA sequence AF067061 [Source:MGI Symbol;Acc:MGI:2681166]	chr13	Expressed	Non-Significant	0.999908	12h	phase_0
0	107.124	0	0	321.372	139.949	0	0	0	0	AF357399	snoRNA AF357399 [Source:MGI Symbol;Acc:MGI:5439844]	chr7	Expressed	Non-Significant	0.999097	18h	phase_0
0.0237016	0.0121892	0.0365675	0	0	0.00922743	0	0.00903915	0.00885619	0.0219701	AF366264	cDNA sequence AF366264 [Source:MGI Symbol;Acc:MGI:2667157]	chr8	Expressed	Non-Significant	0.99998	OutPeriod	OutPhase
0	0	0	0	0	0	0	0.0084961	0	0	AF529169	cDNA sequence AF529169 [Source:MGI Symbol;Acc:MGI:2667167]	chr9	Expressed	Non-Significant	0.999908	12h	phase_Pi
0.511163	0.524322	0.602736	0.555075	0.415154	0.608032	0.659311	0.588163	0.672745	0.682845	Afap1	actin filament associated protein 1 [Source:MGI Symbol;Acc:MGI:1917542]	chr5	Expressed	Non-Significant	1	24h	phase_-Pi/2
5.53167	5.30685	5.48326	5.99687	4.44041	5.44817	6.17104	5.8449	5.47895	5.4073	Afap1l1	actin filament associated protein 1-like 1 [Source:MGI Symbol;Acc:MGI:2147199]	chr18	Expressed	Non-Significant	0.999168	24h	phase_-Pi/2
0	0	0	0	0	0	0	0	0	0	Slc5a4a	solute carrier family 5, member 4a [Source:MGI Symbol;Acc:MGI:1927848]	chr10	Non-Expressed	NaN	NA	NaN	NaN
1.327	0.709787	0.769779	0.690698	0.668885	1.24738	0.656285	1.51626	1.70806	1.96318	Afap1l2	actin filament associated protein 1-like 2 [Source:MGI Symbol;Acc:MGI:2147658]	chr19	Expressed	Non-Significant	0.0183488	OutPeriod	OutPhase
14.3127	13.3863	13.6163	13.6185	12.924	13.8318	14.3196	13.8188	15.98	13.7385	Aff1	AF4/FMR2 family, member 1 [Source:MGI Symbol;Acc:MGI:1100819]	chr5	Expressed	Non-Significant	0.250983	18h	phase_Pi
0.025921	0.027163	0.0253916	0.0560973	0	0	0.0724265	0.0621799	0.0161839	0.0502672	Aff2	AF4/FMR2 family, member 2 [Source:MGI Symbol;Acc:MGI:1202294]	chrX	Expressed	Non-Significant	0.749077	24h	phase_-Pi/2
0.311074	0.205622	0.255027	0.193119	0.16872	0.323763	0.28383	0.17636	0.302964	0.291834	Aff3	AF4/FMR2 family, member 3 [Source:MGI Symbol;Acc:MGI:106927]	chr1	Expressed	Non-Significant	0.336356	24h	phase_+Pi/2
23.6682	27.6073	28.5193	27.0972	27.2055	22.4766	22.6048	21.9367	22.2654	23.4267	Aff4	AF4/FMR2 family, member 4 [Source:MGI Symbol;Acc:MGI:2136171]	chr11	Expressed	Non-Significant	0.0381682	OutPeriod	OutPhase
35.721	36.8852	35.7694	35.6149	39.2713	32.9793	32.5671	35.4987	36.1579	36.0058	Afg3l1	AFG3-like AAA ATPase 1 [Source:MGI Symbol;Acc:MGI:1928277]	chr8	Expressed	Non-Significant	0.431622	30h	OutPhase
44.8825	45.5775	44.2657	44.9033	47.5633	38.6832	38.709	43.2681	41.2981	45.0995	Afg3l2	AFG3-like AAA ATPase 2 [Source:MGI Symbol;Acc:MGI:1916847]	chr18	Expressed	Non-Significant	0.995625	18h	phase_0
80.32	75.3775	69.5715	74.0898	82.4712	73.9438	73.6519	82.496	77.6078	79.171	Afm	afamin [Source:MGI Symbol;Acc:MGI:2429409]	chr5	Expressed	Non-Significant	1	30h	phase_-Pi/2
64.6321	74.7719	69.8402	69.9586	84.5171	63.5202	60.366	71.8835	65.4311	51.7515	Afmid	arylformamidase [Source:MGI Symbol;Acc:MGI:2448704]	chr11	Expressed	Non-Significant	0.1838	24h	phase_-Pi/2
4.32062	1.04718	0.82544	0.862213	1.45388	4.5956	4.44975	4.87836	5.06904	8.57086	Afp	alpha fetoprotein [Source:MGI Symbol;Acc:MGI:87951]	chr5	Expressed	Non-Significant	0.354834	18h	phase_Pi
25.6642	29.9083	28.3582	28.6899	32.6767	23.9783	23.9818	24.4704	25.6519	25.2007	Aftph	aftiphilin [Source:MGI Symbol;Acc:MGI:1923012]	chr11	Expressed	Non-Significant	0.0282588	24h	phase_0
33.3085	32.2423	31.7812	32.4383	32.5073	31.4878	32.3966	36.5881	33.9784	35.0975	Aga	aspartylglucosaminidase [Source:MGI Symbol;Acc:MGI:104873]	chr8	Expressed	Non-Significant	0.16756	OutPeriod	OutPhase
4.29059	4.34783	4.46538	4.45071	4.12739	4.18135	3.78315	5.06912	3.78333	4.25302	Agap1	ArfGAP with GTPase domain, ankyrin repeat and PH domain 1 [Source:MGI Symbol;Acc:MGI:2653690]	chr1	Expressed	Non-Significant	0.255486	18h	phase_0
1.47473	1.96333	2.04433	2.21459	1.63106	2.2275	2.41404	2.09777	1.44527	1.6169	Agap2	ArfGAP with GTPase domain, ankyrin repeat and PH domain 2 [Source:MGI Symbol;Acc:MGI:3580016]	chr10	Expressed	Non-Significant	0.19994	OutPeriod	OutPhase
29.1223	32.3769	34.6661	31.5463	30.9183	24.226	26.5821	23.9484	25.8284	26.1009	Agap3	ArfGAP with GTPase domain, ankyrin repeat and PH domain 3 [Source:MGI Symbol;Acc:MGI:2183446]	chr5	Expressed	Periodic	0.000340313	12h	phase_0
0	0	0	0	0	0	0	0	0	0	Mir1930	microRNA 1930 [Source:MGI Symbol;Acc:MGI:3836965]	chr10	Non-Expressed	NaN	NA	NaN	NaN
0	0	0	0	0	0	0	0	0	0	Gm10272	predicted gene 10272 [Source:MGI Symbol;Acc:MGI:3642183]	chr10	Non-Expressed	NaN	NA	NaN	NaN
0	0	0	0	0	0	0	0	0	0	Gm10024	predicted gene 10024 [Source:MGI Symbol;Acc:MGI:3641784]	chr10	Non-Expressed	NaN	NA	NaN	NaN
0	0	0	0	0	0	0	0	0	0	Gm10142	predicted gene 10142 [Source:MGI Symbol;Acc:MGI:3641725]	chr10	Non-Expressed	NaN	NA	NaN	NaN
0	0	0	0	0	0	0	0	0	0	Krtap12-1	keratin associated protein 12-1 [Source:MGI Symbol;Acc:MGI:1328315]	chr10	Non-Expressed	NaN	NA	NaN	NaN
0	0	0	0	0	0	0	0	0	0	Gm10100	predicted gene 10100 [Source:MGI Symbol;Acc:MGI:3642388]	chr10	Non-Expressed	NaN	NA	NaN	NaN
0	0	0	0	0	0	0	0	0	0	Gm2696	predicted gene 2696 [Source:NCBI gene;Acc:100040299]	chr10	Non-Expressed	NaN	NA	NaN	NaN
0	0	0	0	0	0	0	0	0	0	Krtap10-10	keratin associated protein 10-10 [Source:NCBI gene;Acc:544710]	chr10	Non-Expressed	NaN	NA	NaN	NaN
0	0	0	0	0	0	0	0	0	0	Gm10318	predicted gene 10318 [Source:MGI Symbol;Acc:MGI:3704118]	chr10	Non-Expressed	NaN	NA	NaN	NaN
0	0	0	0	0	0	0	0	0	0	Gm3285	predicted gene 3285 [Source:MGI Symbol;Acc:MGI:3781463]	chr10	Non-Expressed	NaN	NA	NaN	NaN
0.115095	0.010589	0	0.0317669	0	0.027426	0.0356088	0.062723	0.0194094	0.0956083	Agbl2	ATP/GTP binding protein-like 2 [Source:MGI Symbol;Acc:MGI:2443254]	chr2	Expressed	Non-Significant	0.276742	12h	phase_Pi
2.12989	3.04174	3.31917	2.68752	3.11852	2.22853	1.76642	1.97722	1.90335	2.00362	Agbl3	ATP/GTP binding protein-like 3 [Source:MGI Symbol;Acc:MGI:1923473]	chr6	Expressed	Non-Significant	0.117083	OutPeriod	OutPhase
11.7778	9.60796	11.9572	8.49706	8.36959	9.39599	9.46122	8.57678	9.09791	10.0869	Agbl5	ATP/GTP binding protein-like 5 [Source:MGI Symbol;Acc:MGI:2441745]	chr5	Expressed	Non-Significant	0.999993	24h	phase_Pi
0.414465	0.294425	0.50276	0.272597	0.107918	0.291011	0.481506	0.520391	0.403641	0.358245	Ager	advanced glycosylation end product-specific receptor [Source:MGI Symbol;Acc:MGI:893592]	chr17	Expressed	Non-Significant	0.926454	30h	phase_Pi
17.3104	17.3197	18.6943	18.0561	15.2088	20.3435	20.6688	19.0923	19.0316	18.3409	Agfg1	ArfGAP with FG repeats 1 [Source:MGI Symbol;Acc:MGI:1333754]	chr1	Expressed	Non-Significant	0.952482	30h	OutPhase
43.7911	45.6595	44.1071	46.3669	46.5043	42.5285	35.3463	37.0789	36.6958	37.0375	Agfg2	ArfGAP with FG repeats 2 [Source:MGI Symbol;Acc:MGI:2443267]	chr5	Expressed	Non-Significant	0.0619943	OutPeriod	OutPhase
23.0887	24.5213	24.6748	23.8756	25.0134	18.4006	21.6729	22.8323	25.1024	23.7423	Aggf1	angiogenic factor with G patch and FHA domains 1 [Source:MGI Symbol;Acc:MGI:1913799]	chr13	Expressed	Non-Significant	0.0130847	OutPeriod	OutPhase
0	0	0	0	0	0	0	0	0	0	Olfr1355	olfactory receptor 1355 [Source:MGI Symbol;Acc:MGI:3031189]	chr10	Non-Expressed	NaN	NA	NaN	NaN
0	0	0	0	0	0	0	0	0	0	Olfr1354	olfactory receptor 1354 [Source:MGI Symbol;Acc:MGI:3031188]	chr10	Non-Expressed	NaN	NA	NaN	NaN
0	0	0	0	0	0	0	0	0	0	Olfr8	olfactory receptor 8 [Source:MGI Symbol;Acc:MGI:107174]	chr10	Non-Expressed	NaN	NA	NaN	NaN
0	0	0	0	0	0	0	0	0	0	Olfr1353	olfactory receptor 1353 [Source:MGI Symbol;Acc:MGI:3031187]	chr10	Non-Expressed	NaN	NA	NaN	NaN
0	0	0	0	0	0	0	0	0	0	Olfr1352	olfactory receptor 1352 [Source:MGI Symbol;Acc:MGI:3031186]	chr10	Non-Expressed	NaN	NA	NaN	NaN
0	0	0	0	0	0	0	0	0	0	Olfr1351	olfactory receptor 1351 [Source:MGI Symbol;Acc:MGI:3031185]	chr10	Non-Expressed	NaN	NA	NaN	NaN
0	0	0	0	0	0	0	0	0	0	Olfr57	olfactory receptor 57 [Source:MGI Symbol;Acc:MGI:1333808]	chr10	Non-Expressed	NaN	NA	NaN	NaN
0	0	0	0	0	0	0	0	0	0	Vmn2r80	vomeronasal 2, receptor 80 [Source:MGI Symbol;Acc:MGI:3646321]	chr10	Non-Expressed	NaN	NA	NaN	NaN
0	0	0	0	0	0	0	0	0	0	Vmn2r81	vomeronasal 2, receptor 81 [Source:MGI Symbol;Acc:MGI:2684056]	chr10	Non-Expressed	NaN	NA	NaN	NaN
0	0	0	0	0	0	0	0	0	0	Vmn2r82	vomeronasal 2, receptor 82 [Source:MGI Symbol;Acc:MGI:3646522]	chr10	Non-Expressed	NaN	NA	NaN	NaN
0	0	0	0	0	0	0	0	0	0	Vmn2r83	vomeronasal 2, receptor 83 [Source:MGI Symbol;Acc:MGI:3644559]	chr10	Non-Expressed	NaN	NA	NaN	NaN
15.7654	11.4783	11.9093	11.5967	10.9288	16.8838	15.2042	17.2181	17.3584	19.1727	Agk	acylglycerol kinase [Source:MGI Symbol;Acc:MGI:1917173]	chr6	Expressed	Non-Significant	0.192842	30h	phase_Pi
17.8126	14.4445	14.5034	14.0203	14.81	20.6568	18.3204	18.7748	16.6668	17.3906	Agl	amylo-1,6-glucosidase, 4-alpha-glucanotransferase [Source:MGI Symbol;Acc:MGI:1924809]	chr3	Expressed	Non-Significant	0.0273062	12h	phase_Pi
85.2418	85.7969	83.6095	88.7753	85.006	88.9663	82.5297	89.6984	84.1578	78.9478	Agmat	agmatine ureohydrolase (agmatinase) [Source:MGI Symbol;Acc:MGI:1923236]	chr4	Expressed	Non-Significant	0.728539	18h	phase_+Pi/2
55.772	60.728	57.7522	60.2991	64.1327	51.7429	58.9571	61.3211	55.8339	51.8024	Agmo	alkylglycerol monooxygenase [Source:MGI Symbol;Acc:MGI:2442495]	chr12	Expressed	Periodic	0.00327739	24h	phase_-Pi/2
15.5818	14.3003	15.4156	13.9431	13.5423	18.4612	23.6315	19.5066	17.9447	14.3073	Agpat1	1-acylglycerol-3-phosphate O-acyltransferase 1 (lysophosphatidic acid acyltransferase, alpha) [Source:MGI Symbol;Acc:MGI:1932075]	chr17	Expressed	Periodic	8.32904e-05	30h	phase_Pi
85.9295	99.0255	93.9324	102.827	100.317	96.5977	87.7789	102.035	94.1416	86.9432	Agpat2	1-acylglycerol-3-phosphate O-acyltransferase 2 (lysophosphatidic acid acyltransferase, beta) [Source:MGI Symbol;Acc:MGI:1914762]	chr2	Expressed	Non-Significant	0.323881	18h	phase_0
71.3339	84.6661	82.739	84.6342	86.625	68.5761	63.3997	69.3705	68.5503	67.185	Agpat3	1-acylglycerol-3-phosphate O-acyltransferase 3 [Source:MGI Symbol;Acc:MGI:1336186]	chr10	Expressed	Non-Significant	0.00916247	24h	phase_0
2.17733	2.0459	2.56964	2.19024	1.37781	1.60675	2.88862	1.76531	2.02993	2.46445	Agpat4	1-acylglycerol-3-phosphate O-acyltransferase 4 (lysophosphatidic acid acyltransferase, delta) [Source:MGI Symbol;Acc:MGI:1915512]	chr17	Expressed	Non-Significant	0.647806	18h	phase_-Pi/2
9.51003	9.25776	9.0988	8.34764	10.3268	12.2243	12.0641	11.4415	10.4816	10.0162	Agpat5	1-acylglycerol-3-phosphate O-acyltransferase 5 (lysophosphatidic acid acyltransferase, epsilon) [Source:MGI Symbol;Acc:MGI:1196345]	chr8	Expressed	Periodic	0.00203319	30h	phase_Pi
7.05191	6.5576	6.79912	6.44515	6.42852	6.9388	8.20496	7.57925	8.41523	7.67675	Agps	alkylglycerone phosphate synthase [Source:MGI Symbol;Acc:MGI:2443065]	chr2	Expressed	Non-Significant	0.269777	OutPeriod	OutPhase
0	0	0	0	0	0.41655	0	0	0	0	Agr2	anterior gradient 2 [Source:MGI Symbol;Acc:MGI:1344405]	chr12	Expressed	Non-Significant	0.999973	OutPeriod	OutPhase
18.27	16.8335	18.8886	16.932	14.6798	18.934	16.7341	15.5357	16.7419	16.5443	Agrn	agrin [Source:MGI Symbol;Acc:MGI:87961]	chr4	Expressed	Non-Significant	0.796156	30h	phase_+Pi/2
0.080556	0.0741731	0	0.222519	0	0.361751	0.454904	0.537474	0.383185	0.623848	Agrp	agouti related neuropeptide [Source:MGI Symbol;Acc:MGI:892013]	chr8	Expressed	Non-Significant	0.997391	OutPeriod	OutPhase
103.292	117.691	110.317	120.697	122.061	111.294	101.854	110.075	100.908	97.0848	Agt	angiotensinogen (serpin peptidase inhibitor, clade A, member 8) [Source:MGI Symbol;Acc:MGI:87963]	chr8	Expressed	Non-Significant	0.584406	18h	phase_0
7.31851	11.0323	11.2098	11.508	10.3792	7.16766	7.61103	9.35847	8.69241	8.31102	Agtpbp1	ATP/GTP binding protein 1 [Source:MGI Symbol;Acc:MGI:2159437]	chr13	Expressed	Non-Significant	0.0533139	24h	phase_0
61.2666	70.1752	69.3853	69.0276	72.1127	53.7152	45.8798	49.1445	50.5076	59.2028	Agtr1a	angiotensin II receptor, type 1a [Source:MGI Symbol;Acc:MGI:87964]	chr13	Expressed	Periodic	0.000116855	OutPeriod	OutPhase
0	0	0	0	0	0.0182995	0.45638	0	0	0.0239682	Agtr1b	angiotensin II receptor, type 1b [Source:MGI Symbol;Acc:MGI:87965]	chr3	Expressed	Non-Significant	0.999881	12h	phase_0
0	0	0	0	0	0	0.714316	0	0	0	Agtr2	angiotensin II receptor, type 2 [Source:MGI Symbol;Acc:MGI:87966]	chrX	Expressed	Non-Significant	0.999908	12h	phase_0
6.73026	5.4006	5.12958	5.45945	5.61277	5.14215	5.45432	5.33422	4.88617	5.29785	Agtrap	angiotensin II, type I receptor-associated protein [Source:MGI Symbol;Acc:MGI:1339977]	chr4	Expressed	Non-Periodic	1	18h	phase_0
96.2247	108.431	103.865	113.97	107.458	102.348	87.6279	92.8569	91.7646	87.0873	Agxt	alanine-glyoxylate aminotransferase [Source:MGI Symbol;Acc:MGI:1329033]	chr1	Expressed	Non-Significant	0.705297	OutPeriod	OutPhase
69.7149	65.4834	62.1441	62.2369	72.0693	58.2516	59.491	65.8432	66.0647	70.3989	Agxt2	alanine-glyoxylate aminotransferase 2 [Source:MGI Symbol;Acc:MGI:2146052]	chr15	Expressed	Non-Significant	0.614489	OutPeriod	OutPhase
14.8716	24.6591	24.7451	23.525	25.7072	18.4597	20.2511	24.1174	23.0649	15.9726	Ahctf1	AT hook containing transcription factor 1 [Source:MGI Symbol;Acc:MGI:1915033]	chr1	Expressed	Periodic	1.70316e-06	24h	phase_-Pi/2
103.029	117.085	111.022	113.242	126.991	96.8872	91.8876	106.112	96.9649	94.582	Ahcy	S-adenosylhomocysteine hydrolase [Source:MGI Symbol;Acc:MGI:87968]	chr2	Expressed	Non-Significant	0.413792	24h	phase_0
47.4595	50.6621	49.6448	49.9609	52.3807	48.0557	46.4793	49.8683	45.1185	46.1122	Ahcyl1	S-adenosylhomocysteine hydrolase-like 1 [Source:MGI Symbol;Acc:MGI:2385184]	chr3	Expressed	Non-Significant	0.1414	18h	phase_0
12.9387	13.7663	14.4278	12.6037	14.2673	11.9151	13.4486	14.3585	17.6921	16.1604	Ahcyl2	S-adenosylhomocysteine hydrolase-like 2 [Source:MGI Symbol;Acc:MGI:1921590]	chr6	Expressed	Non-Significant	0.0133081	OutPeriod	OutPhase
8.99765	9.6946	9.95043	8.49985	10.6335	9.19866	9.03761	7.899	11.248	8.04174	Ahdc1	AT hook, DNA binding motif, containing 1 [Source:MGI Symbol;Acc:MGI:2444218]	chr4	Expressed	Non-Significant	0.1126	12h	phase_0
0.715263	1.08477	1.06724	1.41671	0.770353	0.76665	1.33462	0.942732	0.98608	0.92244	Ahi1	Abelson helper integration site 1 [Source:MGI Symbol;Acc:MGI:87971]	chr10	Expressed	Non-Significant	0.999999	24h	phase_-Pi/2
10.4046	7.87886	7.38975	7.51253	8.73431	10.2975	8.98757	11.7994	9.87476	10.364	Ahnak	AHNAK nucleoprotein (desmoyokin) [Source:MGI Symbol;Acc:MGI:1316648]	chr19	Expressed	Non-Significant	0.00597507	12h	phase_Pi
20.2849	24.1975	23.1248	26.003	23.4646	27.7634	30.5514	20.2846	20.7076	18.4844	Ahr	aryl-hydrocarbon receptor [Source:MGI Symbol;Acc:MGI:105043]	chr12	Expressed	Periodic	0.00423225	OutPeriod	OutPhase
0.16078	0.206854	0.191096	0.250707	0.17876	0.11052	0.182777	0.113212	0.0662186	0.133986	Ahrr	aryl-hydrocarbon receptor repressor [Source:MGI Symbol;Acc:MGI:1333776]	chr13	Expressed	Non-Significant	0.965664	24h	phase_0
59.5305	67.3228	61.7731	66.6968	73.4986	66.5698	60.0534	71.5427	64.1968	62.6484	Ahsa1	AHA1, activator of heat shock protein ATPase 1 [Source:MGI Symbol;Acc:MGI:2387603]	chr12	Expressed	Non-Significant	0.989379	18h	phase_0
26.6177	30.6078	29.8696	29.0006	32.9534	31.5476	29.4158	31.7453	27.7019	25.3258	Ahsa2	AHA1, activator of heat shock protein ATPase 2 [Source:MGI Symbol;Acc:MGI:1916133]	chr11	Expressed	Non-Significant	0.478017	OutPeriod	OutPhase
132.536	137.445	135.583	133.339	143.413	123.228	115.438	133.411	123.967	124.742	Ahsg	alpha-2-HS-glycoprotein [Source:MGI Symbol;Acc:MGI:107189]	chr16	Expressed	Non-Significant	0.347342	18h	phase_0
0	0	0	0	0	0	0	0	0	0	Onecut3	one cut domain, family member 3 [Source:MGI Symbol;Acc:MGI:1891409]	chr10	Non-Expressed	NaN	NA	NaN	NaN
95.347	95.7466	87.0152	89.7376	110.487	92.4988	84.3375	97.1028	93.9455	95.1571	AI182371	expressed sequence AI182371 [Source:MGI Symbol;Acc:MGI:2138853]	chr2	Expressed	Non-Significant	1	18h	phase_+Pi/2
0.091374	0.0329841	0.0445394	0.0544129	0	0.0416427	0.101288	0.0790331	0.25507	0.0571914	AI197445	N/A	chr13	Expressed	Non-Significant	0.088443	24h	phase_-Pi/2
17.1284	14.5816	18.5706	14.0687	11.1055	15.3171	15.5025	14.0292	15.472	19.4716	AI413582	expressed sequence AI413582 [Source:MGI Symbol;Acc:MGI:2146839]	chr17	Expressed	Non-Significant	0.999742	18h	phase_Pi
0.262762	0.221218	0.17845	0.184777	0.300427	0.339253	0.0843927	0.0950275	0.313456	0.395205	AI427809	expressed sequence AI427809 [Source:MGI Symbol;Acc:MGI:2140270]	chr4	Expressed	Non-Significant	0.0668683	24h	phase_+Pi/2
1.89522	1.53396	1.58139	1.50764	1.51285	1.02232	0.862545	1.21754	1.41714	2.07069	AI429214	expressed sequence AI429214 [Source:MGI Symbol;Acc:MGI:2142538]	chr8	Expressed	Periodic	0.000115968	OutPeriod	OutPhase
2.5686	3.61608	4.98838	3.70317	2.15669	4.67738	3.19226	3.31754	2.31422	2.54487	AI450353	N/A	chr11	Expressed	Non-Significant	0.673607	OutPeriod	OutPhase
0	0	0	0	0	0	0	0	0	0	Mir1982	microRNA 1982 [Source:MGI Symbol;Acc:MGI:3837227]	chr10	Non-Expressed	NaN	NA	NaN	NaN
11.102	16.7304	13.1124	15.2713	21.8073	17.4983	14.1018	11.9636	7.44363	6.68482	AI463170	expressed sequence AI463170 [Source:MGI Symbol;Acc:MGI:2144839]	chr12	Expressed	Non-Significant	0.0062584	OutPeriod	OutPhase
35.0373	24.5747	25.5156	22.4475	25.7609	31.4776	29.9558	27.2614	28.2274	31.4668	AI464131	expressed sequence AI464131 [Source:MGI Symbol;Acc:MGI:2140300]	chr4	Expressed	Non-Significant	0.0224947	24h	phase_+Pi/2
1.00491	1.00832	1.43832	0.831918	0.75473	1.07251	0.668091	0.725568	0.834823	1.07499	AI467606	expressed sequence AI467606 [Source:MGI Symbol;Acc:MGI:2141979]	chr7	Expressed	Non-Significant	0.996945	30h	OutPhase
0.119544	0.0645594	0.0617168	0.131961	0	0.119215	0.116676	0.105495	0.108124	0.0404432	AI504432	expressed sequence AI504432 [Source:MGI Symbol;Acc:MGI:2139742]	chr3	Expressed	Random	0.876794	OutPeriod	OutPhase
0	0.286052	0	0.381075	0.477082	0.464546	0.421745	0.133368	1.43667	0	AI506816	expressed sequence AI506816 [Source:MGI Symbol;Acc:MGI:2140929]	chr5	Expressed	Non-Significant	0.0111996	12h	phase_Pi
18.0204	25.3069	22.6639	28.0752	25.1817	22.1334	18.7128	20.5978	15.5698	14.5676	AI507597	expressed sequence AI507597 [Source:MGI Symbol;Acc:MGI:2140323]	chr4	Expressed	Non-Significant	0.0713264	OutPeriod	OutPhase
0	0	0	0	0	0	0.0135286	0.00623263	0	0	AI593442	expressed sequence AI593442 [Source:MGI Symbol;Acc:MGI:2143099]	chr9	Expressed	Non-Significant	0.998198	12h	phase_0
0	0	0	0	0	0	0	0	0	0	Snord37	small nucleolar RNA, C/D box 37 [Source:MGI Symbol;Acc:MGI:3819530]	chr10	Non-Expressed	NaN	NA	NaN	NaN
12.0523	11.7954	11.7333	11.8578	11.7949	12.4288	13.1769	12.4204	13.0449	12.0799	AI597479	expressed sequence AI597479 [Source:MGI Symbol;Acc:MGI:2138299]	chr1	Expressed	Non-Significant	0.999912	24h	phase_-Pi/2
0	0	0	0	0	0	0.0147919	0	0	0	AI606473	expressed sequence AI606473 [Source:MGI Symbol;Acc:MGI:2139767]	chr3	Expressed	Non-Significant	0.999908	12h	phase_0
0	0	0	0	0	0	0.0610646	0	0	0	AI646519	expressed sequence AI646519 [Source:MGI Symbol;Acc:MGI:2139024]	chr2	Expressed	Non-Significant	0.999908	12h	phase_0
19.566	20.4426	20.8754	20.4104	20.0419	22.4116	18.2269	23.6844	24.6919	19.8757	AI661453	expressed sequence AI661453 [Source:MGI Symbol;Acc:MGI:2146908]	chr17	Expressed	Non-Significant	0.0474533	18h	phase_+Pi/2
3.80473	3.99513	3.63117	4.32192	4.0323	4.22643	4.09945	4.11549	4.37325	5.42752	AI662270	expressed sequence AI662270 [Source:MGI Symbol;Acc:MGI:2144254]	chr11	Expressed	Non-Significant	0.998876	24h	phase_Pi
36.2204	38.3396	41.4889	38.7314	34.7984	35.3815	34.2253	34.7315	35.4767	32.0289	AI837181	expressed sequence AI837181 [Source:MGI Symbol;Acc:MGI:2147598]	chr19	Expressed	Non-Significant	0.61018	24h	phase_0
0	0.0441507	0.132452	0	0	0.0741656	0.0334283	0	0.0755235	0.0442875	AI847159	expressed sequence AI847159 [Source:MGI Symbol;Acc:MGI:3528181]	chr2	Expressed	Non-Significant	0.999778	18h	phase_+Pi/2
0.0452075	0.0234771	0.0704314	0	0	0.0421818	0.0527571	0.0567958	0.0513844	0.120656	AI854703	expressed sequence AI854703 [Source:MGI Symbol;Acc:MGI:2141510]	chr6	Expressed	Non-Significant	0.986954	24h	phase_Pi
14.3516	13.5721	13.4873	13.4587	13.7704	14.9047	13.9478	14.161	12.9362	16.2448	AI987944	expressed sequence AI987944 [Source:MGI Symbol;Acc:MGI:2142079]	chr7	Expressed	Non-Significant	0.0158801	12h	phase_Pi
10.1713	9.23167	9.68654	10.0717	7.93676	9.39812	9.59963	8.613	9.47209	10.2171	Aida	axin interactor, dorsalization associated [Source:MGI Symbol;Acc:MGI:1919737]	chr1	Expressed	Non-Significant	0.994635	18h	phase_Pi
17.7943	13.2255	12.3992	13.1026	14.1746	13.1962	12.0091	13.5215	13.719	18.2344	Aif1	allograft inflammatory factor 1 [Source:MGI Symbol;Acc:MGI:1343098]	chr17	Expressed	Random	0.0148112	24h	phase_-Pi/2
0.387275	0.349949	0.296175	0.487694	0.265977	0.378842	0.417169	0.221876	0.240316	0.365204	Aif1l	allograft inflammatory factor 1-like [Source:MGI Symbol;Acc:MGI:1919598]	chr2	Expressed	Non-Significant	0.999999	30h	phase_+Pi/2
58.2357	56.0811	51.5064	53.4501	63.2869	46.1239	47.2354	58.898	56.4851	60.6743	Aifm1	apoptosis-inducing factor, mitochondrion-associated 1 [Source:MGI Symbol;Acc:MGI:1349419]	chrX	Expressed	Non-Significant	0.175835	OutPeriod	OutPhase
29.5618	44.1901	42.6094	38.0092	51.9518	30.4241	36.0252	34.3474	28.4764	25.7509	Aifm2	apoptosis-inducing factor, mitochondrion-associated 2 [Source:MGI Symbol;Acc:MGI:1918611]	chr10	Expressed	Non-Significant	0.187862	24h	phase_-Pi/2
11.7084	7.84401	7.07112	7.37524	9.08566	6.62066	10.0477	8.28316	7.99144	6.84782	Aifm3	apoptosis-inducing factor, mitochondrion-associated 3 [Source:MGI Symbol;Acc:MGI:1919418]	chr16	Expressed	Non-Significant	0.076237	24h	phase_-Pi/2
23.3617	26.5597	28.7678	25.7172	25.1942	27.0106	21.6717	21.1823	25.4246	27.5962	Aig1	androgen-induced 1 [Source:MGI Symbol;Acc:MGI:1913503]	chr10	Expressed	Periodic	0.00447116	30h	phase_0
1.66996	1.1594	0.973129	1.11868	1.38638	1.26678	0.847594	1.0149	1.04102	1.3974	Aim2	absent in melanoma 2 [Source:MGI Symbol;Acc:MGI:2686159]	chr1	Expressed	Non-Significant	0.544102	30h	phase_0
43.7653	47.8934	43.8278	46.2998	53.5528	36.4823	33.8448	38.6184	40.1052	46.0576	Aimp1	aminoacyl tRNA synthetase complex-interacting multifunctional protein 1 [Source:MGI Symbol;Acc:MGI:102774]	chr3	Expressed	Non-Significant	0.0465294	OutPeriod	OutPhase
34.2732	29.8206	27.5884	28.4291	33.4444	44.5048	46.2052	38.0407	36.1309	34.8762	Aimp2	aminoacyl tRNA synthetase complex-interacting multifunctional protein 2 [Source:MGI Symbol;Acc:MGI:2385237]	chr5	Expressed	Periodic	0.000540926	30h	phase_Pi
25.3043	27.6424	26.3435	27.9706	28.613	26.373	23.9986	27.4592	25.0918	25.7754	Aip	aryl-hydrocarbon receptor-interacting protein [Source:MGI Symbol;Acc:MGI:109622]	chr19	Expressed	Non-Significant	0.172932	18h	phase_0
0	0.0253893	0	0.076168	0	0	0	0	0	0	Aipl1	aryl hydrocarbon receptor-interacting protein-like 1 [Source:MGI Symbol;Acc:MGI:2148800]	chr11	Expressed	Non-Significant	0.999955	24h	phase_-Pi/2
1.88595	0.727622	0.766996	1.27534	0.14053	3.37588	1.56554	1.6163	1.79759	2.49182	Airn	antisense Igf2r RNA [Source:MGI Symbol;Acc:MGI:1353471]	chr17	Expressed	Non-Significant	0.0922951	12h	phase_Pi
0.0424103	0.0436424	0.130927	0	0	0.162707	0.0874965	0.0792659	0.253673	0.260562	Ajap1	adherens junction associated protein 1 [Source:MGI Symbol;Acc:MGI:2685419]	chr4	Expressed	Non-Significant	0.778851	18h	phase_Pi
10.4968	8.88466	8.32973	8.32118	10.0031	16.4176	12.838	10.8125	18.1621	11.6266	Ajuba	ajuba LIM protein [Source:MGI Symbol;Acc:MGI:1341886]	chr14	Expressed	Periodic	3.08784e-05	18h	phase_Pi
0.473011	0.375339	0.566413	0.194934	0.364671	0.462935	1.8097	0.465541	0.48682	0.845799	Ak1	adenylate kinase 1 [Source:MGI Symbol;Acc:MGI:87977]	chr2	Expressed	Non-Significant	0.996731	18h	phase_-Pi/2
85.0812	84.9689	79.0744	83.9629	91.8693	67.8122	69.3787	84.7472	74.6336	79.2359	Ak2	adenylate kinase 2 [Source:MGI Symbol;Acc:MGI:87978]	chr4	Expressed	Non-Significant	0.551263	18h	phase_0
83.6967	87.0221	80.5521	85.0553	95.4589	78.0803	79.6495	85.1157	79.3262	80.0496	Ak3	adenylate kinase 3 [Source:MGI Symbol;Acc:MGI:1860835]	chr19	Expressed	Non-Significant	0.997517	24h	phase_-Pi/2
38.3997	32.8163	33.9939	28.7558	35.6993	33.2263	42.0604	44.5104	34.8516	36.5958	Ak4	adenylate kinase 4 [Source:MGI Symbol;Acc:MGI:87979]	chr4	Expressed	Non-Significant	0.0357003	30h	phase_Pi
0.0810701	0.154967	0.104339	0.148179	0.212383	0.0864158	0.16937	0.0725805	0.117134	0.0824523	Ak5	adenylate kinase 5 [Source:MGI Symbol;Acc:MGI:2677491]	chr3	Expressed	Non-Significant	0.998875	24h	phase_-Pi/2
0.239272	0.155248	0.0576678	0.116446	0.291629	0.156617	0.265564	0.127857	0.25441	0.430204	Ak7	adenylate kinase 7 [Source:MGI Symbol;Acc:MGI:1926051]	chr12	Expressed	Non-Significant	0.162691	18h	phase_Pi
0.390598	0.0903846	0.08124	0.0899358	0.099978	0.131465	0.238259	0.137041	0.14174	0.184895	Ak8	adenylate kinase 8 [Source:MGI Symbol;Acc:MGI:1916120]	chr2	Expressed	Non-Significant	0.999816	24h	phase_Pi
46.7285	53.412	52.8275	51.323	56.0853	40.3811	39.5205	46.6703	45.1714	43.0254	Akap1	A kinase (PRKA) anchor protein 1 [Source:MGI Symbol;Acc:MGI:104729]	chr11	Expressed	Non-Significant	0.027681	24h	phase_0
0	0	0	0	0	0	0	0	0	0	Ascl4	achaete-scute family bHLH transcription factor 4 [Source:MGI Symbol;Acc:MGI:1914591]	chr10	Non-Expressed	NaN	NA	NaN	NaN
13.901	13.669	14.4052	13.2256	13.3763	12.1049	12.0889	13.0126	13.2341	13.374	Akap10	A kinase (PRKA) anchor protein 10 [Source:MGI Symbol;Acc:MGI:1890218]	chr11	Expressed	Non-Significant	0.398928	30h	phase_0
0	0	0	0	0	0	0	0	0	0	4930486F22Rik	RIKEN cDNA 4930486F22 gene [Source:MGI Symbol;Acc:MGI:1925420]	chr10	Non-Expressed	NaN	NA	NaN	NaN
12.8888	14.2577	15.1144	13.7598	13.899	10.8485	12.8323	11.1067	12.0016	13.3952	Akap11	A kinase (PRKA) anchor protein 11 [Source:MGI Symbol;Acc:MGI:2684060]	chr14	Expressed	Non-Significant	0.0098839	12h	phase_0
2.26664	2.1841	1.81544	2.743	1.99386	1.57144	2.46481	2.43321	3.10892	3.60232	Akap12	A kinase (PRKA) anchor protein (gravin) 12 [Source:MGI Symbol;Acc:MGI:1932576]	chr10	Expressed	Periodic	0.000867313	OutPeriod	OutPhase
12.8577	14.3186	15.8602	14.2861	12.8095	10.7748	13.042	13.2157	10.9565	13.3541	Akap13	A kinase (PRKA) anchor protein 13 [Source:MGI Symbol;Acc:MGI:2676556]	chr7	Expressed	Non-Significant	0.0459461	18h	phase_0
0.0478328	0.0214246	0	0.0642738	0	0	0	0	0.0267693	0.0208605	Akap14	A kinase (PRKA) anchor protein 14 [Source:MGI Symbol;Acc:MGI:3618288]	chrX	Expressed	Non-Significant	0.999773	18h	phase_Pi
3.07229	2.75378	2.41922	3.07236	2.76976	3.67173	4.07132	3.38548	4.19358	2.60409	Akap17b	A kinase (PRKA) anchor protein 17B [Source:MGI Symbol;Acc:MGI:2443758]	chrX	Expressed	Non-Significant	0.158671	18h	phase_Pi
5.27387	5.16182	5.40961	5.3336	4.74225	4.96824	6.42283	5.95104	6.37035	6.17262	Akap2	A kinase (PRKA) anchor protein 2 [Source:MGI Symbol;Acc:MGI:1306795]	chr4	Expressed	Non-Significant	0.146137	OutPeriod	OutPhase
0.0209681	0.0245631	0	0.0335564	0.0401328	0.019732	0	0.0300984	0.0216617	0.00876349	Akap3	A kinase (PRKA) anchor protein 3 [Source:MGI Symbol;Acc:MGI:1341149]	chr6	Expressed	Non-Significant	0.998322	18h	phase_0
0	0	0	0	0	0	0	0	0	0	Pmch	pro-melanin-concentrating hormone [Source:MGI Symbol;Acc:MGI:97629]	chr10	Non-Expressed	NaN	NA	NaN	NaN
0.118532	0.169245	0.153897	0.155834	0.198005	0.147906	0.134049	0.220878	0.136209	0.156761	Akap5	A kinase (PRKA) anchor protein 5 [Source:MGI Symbol;Acc:MGI:2685104]	chr12	Expressed	Non-Significant	0.12678	18h	phase_0
0.0365971	0.0107527	0.00975877	0.009947	0.0125525	0.0693762	0.0664792	0.0416665	0.0357719	0.0856774	Akap6	A kinase (PRKA) anchor protein 6 [Source:MGI Symbol;Acc:MGI:3050566]	chr12	Expressed	Non-Significant	0.451105	18h	phase_Pi
6.38786	5.67392	6.20568	4.98548	5.83059	5.39037	5.89929	5.33997	6.8911	8.40426	Akap7	A kinase (PRKA) anchor protein 7 [Source:MGI Symbol;Acc:MGI:1859150]	chr10	Expressed	Non-Significant	0.174844	OutPeriod	OutPhase
19.4274	20.6695	20.6362	19.9113	21.461	16.5154	20.6364	18.9367	18.5166	17.0128	Akap8	A kinase (PRKA) anchor protein 8 [Source:MGI Symbol;Acc:MGI:1928488]	chr17	Expressed	Non-Significant	0.0306348	12h	phase_0
24.165	24.278	24.7172	23.7017	24.4151	19.9156	19.7339	21.4183	20.9568	19.6189	Akap8l	A kinase (PRKA) anchor protein 8-like [Source:MGI Symbol;Acc:MGI:1860606]	chr17	Expressed	Non-Significant	0.291335	24h	phase_0
8.55286	8.77662	9.09434	8.35689	8.87864	7.55035	7.80736	7.67583	7.83125	8.99076	Akap9	A kinase (PRKA) anchor protein (yotiao) 9 [Source:MGI Symbol;Acc:MGI:2178217]	chr5	Expressed	Non-Significant	0.154854	OutPeriod	OutPhase
40.6495	43.8128	41.9745	42.1535	47.3104	31.9785	31.4395	34.3382	35.8219	39.0045	Akip1	A kinase (PRKA) interacting protein 1 [Source:MGI Symbol;Acc:MGI:3041226]	chr7	Expressed	Non-Significant	0.075747	OutPeriod	OutPhase
27.128	30.8634	30.5281	29.1399	32.9224	27.3318	30.6837	28.1579	29.0383	27.1253	Akirin1	akirin 1 [Source:MGI Symbol;Acc:MGI:1915300]	chr4	Expressed	Non-Significant	0.0536944	12h	phase_0
30.2148	32.07	31.9549	33.203	31.0522	28.5338	30.0023	30.8907	32.9017	29.9207	Akirin2	akirin 2 [Source:MGI Symbol;Acc:MGI:1889364]	chr4	Expressed	Non-Significant	0.016966	30h	phase_-Pi/2
0	0	0	0	0	0	0	0	0	0	Mir1931	microRNA 1931 [Source:MGI Symbol;Acc:MGI:3836967]	chr10	Non-Expressed	NaN	NA	NaN	NaN
2.59562	2.06231	1.96788	2.33424	1.88482	2.38183	2.15673	1.87105	2.22561	2.148	Akna	AT-hook transcription factor [Source:MGI Symbol;Acc:MGI:2140340]	chr4	Expressed	Non-Significant	0.887446	24h	phase_+Pi/2
100.144	105.787	98.7312	106.649	111.98	97.1121	91.4843	100.876	96.3905	96.5701	Akr1a1	aldo-keto reductase family 1, member A1 (aldehyde reductase) [Source:MGI Symbol;Acc:MGI:1929955]	chr4	Expressed	Non-Significant	0.816493	18h	phase_0
5.62917	4.57713	4.64888	5.06584	4.01667	4.75492	8.49232	4.78909	6.26325	5.66789	Akr1b10	aldo-keto reductase family 1, member B10 (aldose reductase) [Source:MGI Symbol;Acc:MGI:1915111]	chr6	Expressed	Non-Significant	0.916541	18h	phase_-Pi/2
27.9226	18.7665	19.0736	19.8869	17.339	24.7084	31.6999	32.069	32.2146	35.688	Akr1b3	aldo-keto reductase family 1, member B3 (aldose reductase) [Source:MGI Symbol;Acc:MGI:1353494]	chr6	Expressed	Non-Significant	0.0413159	OutPeriod	OutPhase
1.27555	2.22006	2.47242	1.06027	3.12749	2.46108	22.0726	1.21339	1.5011	1.69074	Akr1b7	aldo-keto reductase family 1, member B7 [Source:MGI Symbol;Acc:MGI:101918]	chr6	Expressed	Non-Significant	0.999959	30h	OutPhase
9.57647	9.29358	8.75227	10.5123	8.61615	6.82837	10.741	9.27186	9.57601	10.2735	Akr1b8	aldo-keto reductase family 1, member B8 [Source:MGI Symbol;Acc:MGI:107673]	chr6	Expressed	Non-Significant	0.305842	24h	phase_-Pi/2
0	0	0	0	0	0	0	0	0	0	Usp44	ubiquitin specific peptidase 44 [Source:MGI Symbol;Acc:MGI:3045318]	chr10	Non-Expressed	NaN	NA	NaN	NaN
53.0515	53.011	49.0683	50.3679	59.5969	40.5978	43.2907	51.1701	47.4739	50.0046	Akr1c12	aldo-keto reductase family 1, member C12 [Source:MGI Symbol;Acc:MGI:1351661]	chr13	Expressed	Non-Significant	0.8501	18h	phase_0
54.678	54.3163	49.4502	50.1075	63.3913	44.7731	47.6638	54.5318	51.9796	53.8067	Akr1c13	aldo-keto reductase family 1, member C13 [Source:MGI Symbol;Acc:MGI:1351662]	chr13	Expressed	Non-Significant	0.985743	30h	phase_-Pi/2
77.7995	69.4729	64.4373	65.419	78.5625	61.9081	65.4064	74.3392	64.3579	72.4486	Akr1c14	aldo-keto reductase family 1, member C14 [Source:MGI Symbol;Acc:MGI:2145458]	chr13	Expressed	Non-Significant	0.999964	18h	phase_0
0.264338	0.270237	0.1989	0.206246	0.405565	0.544182	0.588636	0.284703	0.628282	1.00695	Akr1c18	aldo-keto reductase family 1, member C18 [Source:MGI Symbol;Acc:MGI:2145420]	chr13	Expressed	Non-Significant	0.388461	24h	phase_Pi
67.2148	72.9736	62.1574	71.5202	85.2433	66.2333	69.5119	73.7902	64.0662	62.5188	Akr1c19	aldo-keto reductase family 1, member C19 [Source:MGI Symbol;Acc:MGI:2653678]	chr13	Expressed	Non-Significant	0.998786	18h	phase_0
40.6852	35.5508	35.4639	30.539	40.6495	34.5855	35.8646	41.6325	38.8901	35.7052	Akr1c20	aldo-keto reductase family 1, member C20 [Source:MGI Symbol;Acc:MGI:2151104]	chr13	Expressed	Non-Significant	0.984076	30h	phase_-Pi/2
0.714585	0.168821	0.0942887	0.286474	0.125699	0.404166	0.467644	0.472237	0.260126	0.149832	Akr1c21	aldo-keto reductase family 1, member C21 [Source:MGI Symbol;Acc:MGI:1924587]	chr13	Expressed	Non-Significant	0.104188	OutPeriod	OutPhase
102.154	98.3117	89.2521	93.6122	112.071	81.9836	81.4309	95.4007	94.8748	98.6656	Akr1c6	aldo-keto reductase family 1, member C6 [Source:MGI Symbol;Acc:MGI:1933427]	chr13	Expressed	Non-Significant	0.787944	OutPeriod	OutPhase
0	0	0	0	0	0.0235572	11.1212	0	0	0	Akr1cl	aldo-keto reductase family 1, member C-like [Source:MGI Symbol;Acc:MGI:1918111]	chr1	Expressed	Non-Significant	0.999908	12h	phase_0
0	0	0	0	0	0	0	0	0	0	4930556N09Rik	RIKEN cDNA 4930556N09 gene [Source:MGI Symbol;Acc:MGI:1922551]	chr10	Non-Expressed	NaN	NA	NaN	NaN
0	0	0	0	0	0	0	0	0	0	Mir3966	microRNA 3966 [Source:MGI Symbol;Acc:MGI:4950405]	chr10	Non-Expressed	NaN	NA	NaN	NaN
57.1309	55.5257	50.2416	48.3585	67.9769	58.7936	59.8327	67.1528	59.1917	54.7768	Akr1d1	aldo-keto reductase family 1, member D1 [Source:MGI Symbol;Acc:MGI:2384785]	chr6	Expressed	Non-Significant	0.999502	OutPeriod	OutPhase
43.0262	37.0059	34.8671	32.882	43.2687	38.7188	38.2898	40.5698	40.657	42.8495	Akr1e1	aldo-keto reductase family 1, member E1 [Source:MGI Symbol;Acc:MGI:1914758]	chr13	Expressed	Non-Significant	0.999721	OutPeriod	OutPhase
0	0	0	0	0	0	0	0	0	0	Kera	keratocan [Source:MGI Symbol;Acc:MGI:1202398]	chr10	Non-Expressed	NaN	NA	NaN	NaN
0	0	0	0	0	0	0	0	0	0	Epyc	epiphycan [Source:MGI Symbol;Acc:MGI:107942]	chr10	Non-Expressed	NaN	NA	NaN	NaN
0	0	0	0	0	0	0	0	0	0	Ccer1	coiled-coil glutamate-rich protein 1 [Source:MGI Symbol;Acc:MGI:1913966]	chr10	Non-Expressed	NaN	NA	NaN	NaN
79.1279	80.962	77.5497	84.122	81.2143	81.8983	79.8719	85.7585	77.4559	75.0711	Akr7a5	aldo-keto reductase family 7, member A5 (aflatoxin aldehyde reductase) [Source:MGI Symbol;Acc:MGI:107796]	chr4	Expressed	Non-Significant	0.996259	24h	phase_+Pi/2
42.919	46.3059	46.0855	47.0624	45.77	44.5048	42.7375	43.0533	43.352	41.9758	Akt1	thymoma viral proto-oncogene 1 [Source:MGI Symbol;Acc:MGI:87986]	chr12	Expressed	Non-Significant	0.964477	OutPeriod	OutPhase
60.2546	67.3083	67.0009	67.007	67.9171	60.6075	54.4192	60.0831	59.0262	53.2683	Akt1s1	AKT1 substrate 1 (proline-rich) [Source:MGI Symbol;Acc:MGI:1914855]	chr7	Expressed	Non-Significant	0.0208821	24h	phase_0
56.9377	57.1741	55.7098	56.8368	58.9758	54.9394	52.5921	58.9832	55.6183	56.41	Akt2	thymoma viral proto-oncogene 2 [Source:MGI Symbol;Acc:MGI:104874]	chr7	Expressed	Random	0.918198	18h	phase_0
2.67736	2.79608	2.78247	3.2773	2.32846	2.47888	2.76211	2.88263	2.40404	2.66086	Akt3	thymoma viral proto-oncogene 3 [Source:MGI Symbol;Acc:MGI:1345147]	chr1	Expressed	Non-Significant	0.996195	18h	phase_0
19.1517	17.7719	17.8419	17.1669	18.307	16.8635	17.2302	19.3733	18.7115	20.3042	Aktip	thymoma viral proto-oncogene 1 interacting protein [Source:MGI Symbol;Acc:MGI:3693832]	chr8	Expressed	Non-Significant	0.0777403	OutPeriod	OutPhase
0	0	0	0	0	0	0	0	0	0	Gm4312	predicted gene 4312 [Source:MGI Symbol;Acc:MGI:3782493]	chr10	Non-Expressed	NaN	NA	NaN	NaN
0	0	0	0	0	0	0	0	0	0	Gm4303	predicted gene 4303 [Source:MGI Symbol;Acc:MGI:3782483]	chr10	Non-Expressed	NaN	NA	NaN	NaN
0	0	0	0	0	0	0	0	0	0	Gm4312	predicted gene 4312 [Source:MGI Symbol;Acc:MGI:3782493]	chr10	Non-Expressed	NaN	NA	NaN	NaN
29.5252	30.5518	29.4308	28.4204	33.8044	34.7959	37.589	32.3685	37.5251	25.6776	Alad	aminolevulinate, delta-, dehydratase [Source:MGI Symbol;Acc:MGI:96853]	chr4	Expressed	Non-Significant	0.00857592	12h	phase_0
0	0	0	0	0	0	0	0	0	0	1700017N19Rik	RIKEN cDNA 1700017N19 gene [Source:MGI Symbol;Acc:MGI:1913855]	chr10	Non-Expressed	NaN	NA	NaN	NaN
71.887	69.0043	55.7921	73.5555	77.6653	73.2851	88.3601	71.1583	67.0583	67.2198	Alas1	aminolevulinic acid synthase 1 [Source:MGI Symbol;Acc:MGI:87989]	chr9	Expressed	Non-Significant	0.690753	30h	phase_Pi
0	0	0	0	0	0	0	0	0	0	Mir3059	microRNA 3059 [Source:MGI Symbol;Acc:MGI:4834225]	chr10	Non-Expressed	NaN	NA	NaN	NaN
82.0101	71.6548	61.0011	74.4019	79.5614	68.5733	71.6869	70.6982	71.48	73.6279	Alas2	aminolevulinic acid synthase 2, erythroid [Source:MGI Symbol;Acc:MGI:87990]	chrX	Expressed	Non-Periodic	1	24h	phase_0
159.382	162.191	167.018	144.93	174.626	137.829	136.347	162.27	150.47	152.075	Alb	albumin [Source:MGI Symbol;Acc:MGI:87991]	chr5	Expressed	Non-Significant	0.982602	18h	phase_0
0	0	0	0	0	0	0	0	0	0	Gm21312	predicted gene, 21312 [Source:MGI Symbol;Acc:MGI:5434667]	chr10	Non-Expressed	NaN	NA	NaN	NaN
26.84	19.2099	21.599	17.1546	18.876	23.4493	21.1264	19.4996	21.6649	26.9544	Alcam	activated leukocyte cell adhesion molecule [Source:MGI Symbol;Acc:MGI:1313266]	chr16	Expressed	Non-Significant	0.0123209	24h	phase_+Pi/2
59.4342	61.3725	58.7782	61.9902	63.3491	55.6879	54.413	54.3263	53.406	55.2363	Aldh16a1	aldehyde dehydrogenase 16 family, member A1 [Source:MGI Symbol;Acc:MGI:1916998]	chr7	Expressed	Non-Significant	0.93038	OutPeriod	OutPhase
2.12636	1.28252	1.08043	1.65463	1.1125	1.51437	2.25367	2.15998	4.13557	7.98232	Aldh18a1	aldehyde dehydrogenase 18 family, member A1 [Source:MGI Symbol;Acc:MGI:1888908]	chr19	Expressed	Non-Significant	0.0125045	OutPeriod	OutPhase
95.6822	101.818	91.7862	95.4969	118.17	85.4733	83.9602	99.5047	94.8763	92.6197	Aldh1a1	aldehyde dehydrogenase family 1, subfamily A1 [Source:MGI Symbol;Acc:MGI:1353450]	chr19	Expressed	Non-Significant	0.997552	24h	phase_0
0.497844	0.267353	0.248406	0.252721	0.300933	0.272493	1.24551	0.368126	0.34794	0.499535	Aldh1a2	aldehyde dehydrogenase family 1, subfamily A2 [Source:MGI Symbol;Acc:MGI:107928]	chr9	Expressed	Non-Significant	0.70216	24h	phase_Pi
0.752442	0.594565	0.628226	0.649584	0.505886	0.216969	1.01058	0.388784	0.459037	0.506369	Aldh1a3	aldehyde dehydrogenase family 1, subfamily A3 [Source:MGI Symbol;Acc:MGI:1861722]	chr7	Expressed	Non-Significant	0.399052	12h	phase_0
73.4833	62.2221	54.6856	61.5059	70.4747	65.5585	65.0907	78.9443	76.9687	80.6414	Aldh1a7	aldehyde dehydrogenase family 1, subfamily A7 [Source:MGI Symbol;Acc:MGI:1347050]	chr19	Expressed	Non-Significant	0.190244	OutPeriod	OutPhase
44.5433	32.0151	31.3976	25.9594	38.6882	48.9306	44.1572	51.5223	45.8987	48.6545	Aldh1b1	aldehyde dehydrogenase 1 family, member B1 [Source:MGI Symbol;Acc:MGI:1919785]	chr4	Expressed	Non-Significant	0.164428	12h	phase_Pi
94.8471	92.7943	85.8191	88.969	103.595	82.1982	78.2643	96.9874	92.3769	94.2944	Aldh1l1	aldehyde dehydrogenase 1 family, member L1 [Source:MGI Symbol;Acc:MGI:1340024]	chr6	Expressed	Non-Significant	0.858013	OutPeriod	OutPhase
0.337859	0.333826	0.393786	0.373338	0.234353	0.283828	0.295673	0.306765	0.334046	0.696194	Aldh1l2	aldehyde dehydrogenase 1 family, member L2 [Source:MGI Symbol;Acc:MGI:2444680]	chr10	Expressed	Non-Significant	0.127367	24h	phase_-Pi/2
105.361	112.293	106.279	115.566	115.034	102.612	96.1082	111.312	104.253	101.664	Aldh2	aldehyde dehydrogenase 2, mitochondrial [Source:MGI Symbol;Acc:MGI:99600]	chr5	Expressed	Non-Significant	0.787893	18h	phase_0
0.0719996	0	0	0	0	0.0469038	0.089968	0.19521	0.0213142	0.0544887	Aldh3a1	aldehyde dehydrogenase family 3, subfamily A1 [Source:MGI Symbol;Acc:MGI:1353451]	chr11	Expressed	Non-Significant	0.365097	24h	phase_-Pi/2
75.0306	91.7705	84.8467	92.5579	97.9069	72.5938	73.9032	78.5485	74.6528	65.9233	Aldh3a2	aldehyde dehydrogenase family 3, subfamily A2 [Source:MGI Symbol;Acc:MGI:1353452]	chr11	Expressed	Non-Significant	0.110701	24h	phase_0
7.16752	5.05717	4.54204	5.12956	5.49992	7.70495	6.83661	6.2428	7.08131	7.99599	Aldh3b1	aldehyde dehydrogenase 3 family, member B1 [Source:MGI Symbol;Acc:MGI:1914939]	chr19	Expressed	Non-Significant	0.833552	18h	phase_Pi
0	0	0	0	0	0.0167427	0.183821	0	0	0	Aldh3b2	aldehyde dehydrogenase 3 family, member B2 [Source:MGI Symbol;Acc:MGI:2147613]	chr19	Expressed	Non-Significant	0.999857	12h	phase_0
0	0	0	0	0	0	0	0	0	0	Glipr1l1	GLI pathogenesis-related 1 like 1 [Source:MGI Symbol;Acc:MGI:1916536]	chr10	Non-Expressed	NaN	NA	NaN	NaN
0	0	0	0	0	0	0	0	0	0	Glipr1l2	GLI pathogenesis-related 1 like 2 [Source:MGI Symbol;Acc:MGI:1914787]	chr10	Non-Expressed	NaN	NA	NaN	NaN
87.3102	84.0597	80.8261	86.5955	84.7575	83.7264	79.515	91.8757	86.3451	82.9377	Aldh4a1	aldehyde dehydrogenase 4 family, member A1 [Source:MGI Symbol;Acc:MGI:2443883]	chr4	Expressed	Non-Significant	0.999806	24h	phase_0
0	0	0	0	0	0	0	0	0	0	Kcnc2	potassium voltage gated channel, Shaw-related subfamily, member 2 [Source:MGI Symbol;Acc:MGI:96668]	chr10	Non-Expressed	NaN	NA	NaN	NaN
0	0	0	0	0	0	0	0	0	0	1700010J16Rik	RIKEN cDNA 1700010J16 gene [Source:MGI Symbol;Acc:MGI:1916605]	chr10	Non-Expressed	NaN	NA	NaN	NaN
34.1302	33.6392	34.402	33.3245	33.1912	32.8547	32.2299	32.6577	33.1768	31.3459	Aldh5a1	aldhehyde dehydrogenase family 5, subfamily A1 [Source:MGI Symbol;Acc:MGI:2441982]	chr13	Expressed	Non-Significant	0.999999	18h	phase_0
79.6637	86.664	80.2925	83.5245	96.1749	79.4213	78.3049	80.6238	76.2287	75.2265	Aldh6a1	aldehyde dehydrogenase family 6, subfamily A1 [Source:MGI Symbol;Acc:MGI:1915077]	chr12	Expressed	Non-Significant	0.997015	18h	phase_0
63.266	66.8177	63.4517	64.9212	72.0802	56.5249	54.3831	65.0159	61.4498	60.7875	Aldh7a1	aldehyde dehydrogenase family 7, member A1 [Source:MGI Symbol;Acc:MGI:108186]	chr18	Expressed	Non-Significant	0.968082	24h	phase_0
81.7363	86.4552	80.482	82.8851	95.9987	72.6838	69.4484	81.0306	76.424	79.8648	Aldh8a1	aldehyde dehydrogenase 8 family, member A1 [Source:MGI Symbol;Acc:MGI:2653900]	chr10	Expressed	Non-Significant	0.921803	24h	phase_0
76.0958	80.6159	77.0324	81.1034	83.7118	72.51	69.1782	76.3618	74.764	73.9472	Aldh9a1	aldehyde dehydrogenase 9, subfamily A1 [Source:MGI Symbol;Acc:MGI:1861622]	chr1	Expressed	Non-Significant	0.625019	24h	phase_0
78.0905	86.809	81.9503	86.8154	91.6612	78.0125	76.6058	80.386	80.9506	78.9237	Aldoa	aldolase A, fructose-bisphosphate [Source:MGI Symbol;Acc:MGI:87994]	chr7	Expressed	Non-Significant	0.999867	24h	phase_0
0.0189735	0	0	0	0	0	0.0179471	0.0182764	0.0574166	0	Aldoart1	aldolase 1 A, retrogene 1 [Source:MGI Symbol;Acc:MGI:2447811]	chr4	Expressed	Non-Significant	0.810642	30h	phase_-Pi/2
118.736	129.766	119.914	123.617	145.768	112.314	108.707	127.084	115.685	120.624	Aldob	aldolase B, fructose-bisphosphate [Source:MGI Symbol;Acc:MGI:87995]	chr4	Expressed	Non-Significant	0.981094	18h	phase_0
35.573	16.7207	15.9534	16.0294	18.1794	18.8098	26.8235	31.7618	32.3472	39.6595	Aldoc	aldolase C, fructose-bisphosphate [Source:MGI Symbol;Acc:MGI:101863]	chr11	Expressed	Non-Significant	0.0175841	OutPeriod	OutPhase
32.1999	33.924	36.3315	33.6361	31.8046	33.0865	33.7018	33.0533	31.6999	29.5615	Alg1	asparagine-linked glycosylation 1 (beta-1,4-mannosyltransferase) [Source:MGI Symbol;Acc:MGI:2384774]	chr16	Expressed	Non-Significant	0.0485049	OutPeriod	OutPhase
0	0	0	0	0	0	0	0	0	0	4933411E08Rik	RIKEN cDNA 4933411E08 gene [Source:MGI Symbol;Acc:MGI:1918317]	chr10	Non-Expressed	NaN	NA	NaN	NaN
19.2464	19.992	21.9545	20.0433	17.9781	20.8713	19.8444	20.2518	20.9983	20.0513	Alg10b	asparagine-linked glycosylation 10B (alpha-1,2-glucosyltransferase) [Source:MGI Symbol;Acc:MGI:2146159]	chr15	Expressed	Non-Significant	1	18h	phase_+Pi/2
0	0	0	0	0	0	0	0	0	0	Il22	interleukin 22 [Source:MGI Symbol;Acc:MGI:1355307]	chr10	Non-Expressed	NaN	NA	NaN	NaN
17.4982	17.8437	17.7556	17.9473	17.8282	15.2135	17.8013	16.6948	15.6345	15.2373	Alg11	asparagine-linked glycosylation 11 (alpha-1,2-mannosyltransferase) [Source:MGI Symbol;Acc:MGI:2142632]	chr8	Expressed	Non-Significant	0.443196	18h	phase_-Pi/2
0	0	0	0	0	0	0	0	0	0	1700064J06Rik	RIKEN cDNA 1700064J06 gene [Source:MGI Symbol;Acc:MGI:1920650]	chr10	Non-Expressed	NaN	NA	NaN	NaN
0	0	0	0	0	0	0	0	0	0	1700025F24Rik	RIKEN cDNA 1700025F24 gene [Source:MGI Symbol;Acc:MGI:1914331]	chr10	Non-Expressed	NaN	NA	NaN	NaN
11.7557	13.5424	13.8299	15.8312	10.9661	27.9885	20.7705	19.0028	21.2826	14.2939	Alg12	asparagine-linked glycosylation 12 (alpha-1,6-mannosyltransferase) [Source:MGI Symbol;Acc:MGI:2385025]	chr15	Expressed	Non-Significant	0.0239101	18h	phase_Pi
10.3028	9.27925	9.56135	8.83502	9.44138	8.83231	11.1702	8.99361	10.1558	10.9825	Alg13	asparagine-linked glycosylation 13 [Source:MGI Symbol;Acc:MGI:1914824]	chrX	Expressed	Non-Significant	0.104541	18h	phase_-Pi/2
46.1401	52.6457	50.4965	50.8095	56.6312	38.0859	40.742	45.4991	48.1199	47.6229	Alg14	asparagine-linked glycosylation 14 [Source:MGI Symbol;Acc:MGI:1914039]	chr3	Expressed	Non-Significant	0.0124905	30h	OutPhase
0	0	0	0	0	0	0	0	0	0	9230105E05Rik	RIKEN cDNA 9230105E05 gene [Source:MGI Symbol;Acc:MGI:2444388]	chr10	Non-Expressed	NaN	NA	NaN	NaN
18.4062	20.4006	21.3159	20.7831	19.1029	16.2142	26.0601	21.0998	25.3946	21.0795	Alg2	asparagine-linked glycosylation 2 (alpha-1,3-mannosyltransferase) [Source:MGI Symbol;Acc:MGI:1914731]	chr4	Expressed	Non-Significant	0.286582	24h	phase_-Pi/2
38.3509	34.5718	34.2476	37.9402	31.5276	56.5751	54.4545	50.3337	47.9747	45.0972	Alg3	asparagine-linked glycosylation 3 (alpha-1,3-mannosyltransferase) [Source:MGI Symbol;Acc:MGI:1098592]	chr16	Expressed	Non-Significant	0.113546	24h	phase_Pi
43.7004	43.7226	40.0269	42.4241	48.7167	42.6479	42.8838	44.4793	43.2513	44.629	Alg5	asparagine-linked glycosylation 5 (dolichyl-phosphate beta-glucosyltransferase) [Source:MGI Symbol;Acc:MGI:1913498]	chr3	Expressed	Non-Periodic	1	24h	phase_Pi
11.1775	7.06211	6.8245	7.06807	7.29376	11.2786	12.9365	10.1324	10.4624	12.3827	Alg6	asparagine-linked glycosylation 6 (alpha-1,3,-glucosyltransferase) [Source:MGI Symbol;Acc:MGI:2444031]	chr4	Expressed	Non-Significant	0.0151691	24h	phase_Pi
0	0	0	0	0	0	0	0	0	0	D930020B18Rik	RIKEN cDNA D930020B18 gene [Source:MGI Symbol;Acc:MGI:2442001]	chr10	Non-Expressed	NaN	NA	NaN	NaN
15.622	13.0447	12.8883	14.7712	11.4746	26.197	23.7788	23.6582	21.9399	19.6984	Alg8	asparagine-linked glycosylation 8 (alpha-1,3-glucosyltransferase) [Source:MGI Symbol;Acc:MGI:2141959]	chr7	Expressed	Non-Significant	0.0435796	24h	phase_Pi
24.4409	23.3374	24.1507	22.7951	23.0664	26.2639	25.128	25.8308	25.7128	25.9733	Alg9	asparagine-linked glycosylation 9 (alpha 1,2 mannosyltransferase) [Source:MGI Symbol;Acc:MGI:1924753]	chr9	Expressed	Non-Significant	0.173948	12h	phase_Pi
0.011765	0	0	0	0	0.0210243	0.00931943	0	0	0.020618	Alk	anaplastic lymphoma kinase [Source:MGI Symbol;Acc:MGI:103305]	chr17	Expressed	Non-Significant	0.945418	12h	phase_Pi
7.4003	7.86515	8.70577	7.70841	7.18128	7.16567	10.5507	7.03538	9.8223	8.04166	Alkbh1	alkB homolog 1, histone H2A dioxygenase [Source:MGI Symbol;Acc:MGI:2384034]	chr12	Expressed	Non-Significant	0.0380925	18h	phase_-Pi/2
15.1838	15.9499	15.1797	17.6224	15.0476	15.2921	14.5849	12.3022	13.025	11.826	Alkbh2	alkB homolog 2, alpha-ketoglutarate-dependent dioxygenase [Source:MGI Symbol;Acc:MGI:2141032]	chr5	Expressed	Non-Significant	0.442289	OutPeriod	OutPhase
0	0	0	0	0	0	0	0	0	0	4930503E24Rik	RIKEN cDNA 4930503E24 gene [Source:MGI Symbol;Acc:MGI:1922280]	chr10	Non-Expressed	NaN	NA	NaN	NaN
36.3601	35.4098	34.5554	34.0956	37.5786	32.6771	31.3184	33.6388	34.2138	37.0109	Alkbh3	alkB homolog 3, alpha-ketoglutarate-dependent dioxygenase [Source:MGI Symbol;Acc:MGI:1916363]	chr2	Expressed	Non-Significant	0.0617848	OutPeriod	OutPhase
9.82909	10.1255	9.70525	10.319	10.3523	9.87508	12.8044	10.7686	11.7131	9.31738	Alkbh4	alkB homolog 4, lysine demethylase [Source:MGI Symbol;Acc:MGI:1919291]	chr5	Expressed	Non-Significant	0.359559	12h	phase_0
36.9701	38.289	39.255	38.1317	37.4802	33.4659	37.7712	35.6702	35.1915	35.0315	Alkbh5	alkB homolog 5, RNA demethylase [Source:MGI Symbol;Acc:MGI:2144489]	chr11	Expressed	Periodic	0.00174077	12h	phase_0
33.5393	30.6843	29.0935	32.0366	30.9226	39.0962	37.3605	34.693	33.7963	39.158	Alkbh6	alkB homolog 6 [Source:MGI Symbol;Acc:MGI:2142037]	chr7	Expressed	Periodic	0.00461536	24h	phase_Pi
36.6961	36.7768	39.2986	34.1789	36.8528	42.215	33.2803	39.8905	41.5264	36.2964	Alkbh7	alkB homolog 7 [Source:MGI Symbol;Acc:MGI:1913650]	chr17	Expressed	Non-Significant	0.00519829	18h	phase_Pi
6.28425	6.08257	5.20576	6.22564	6.81631	5.97805	6.37437	6.57984	7.02776	7.253	Alkbh8	alkB homolog 8, tRNA methyltransferase [Source:MGI Symbol;Acc:MGI:1914917]	chr9	Expressed	Non-Significant	0.499769	OutPeriod	OutPhase
0.809726	0.698098	1.05062	0.578845	0.464831	0.501601	0.580441	0.88603	0.970361	0.92488	Alms1	ALMS1, centrosome and basal body associated [Source:MGI Symbol;Acc:MGI:1934606]	chr6	Expressed	Non-Significant	0.0107279	OutPeriod	OutPhase
0	0.0642139	0	0.192642	0	0.0263179	0.0241713	0.0391352	0	0	Alms1-ps2	ALMS1, centrosome and basal body associated, pseudogene 2 [Source:MGI Symbol;Acc:MGI:3779593]	chr6	Expressed	Non-Significant	0.999999	OutPeriod	OutPhase
0.808297	1.01184	0.887726	1.17949	0.968302	0.998377	1.1238	0.958731	1.20045	1.25678	Alox12	arachidonate 12-lipoxygenase [Source:MGI Symbol;Acc:MGI:87998]	chr11	Expressed	Non-Significant	0.999892	18h	phase_Pi
0	0.0369583	0	0.0527434	0.0581314	0.0162018	0.028648	0	0	0	Alox12e	arachidonate lipoxygenase, epidermal [Source:MGI Symbol;Acc:MGI:1274790]	chr11	Expressed	Non-Significant	0.90206	OutPeriod	OutPhase
0.211093	0.166335	0.104086	0.272129	0.12279	0.248253	0.345339	0.101915	0.274915	0.37775	Alox15	arachidonate 15-lipoxygenase [Source:MGI Symbol;Acc:MGI:87997]	chr11	Expressed	Non-Significant	0.99234	18h	phase_Pi
0.0717622	0.108461	0.127796	0.0463508	0.151235	0.162777	0.201051	0.132491	0.0650547	0.17231	Alox5	arachidonate 5-lipoxygenase [Source:MGI Symbol;Acc:MGI:87999]	chr6	Expressed	Non-Significant	0.980253	30h	OutPhase
15.7863	18.1551	15.1145	22.2301	17.1207	16.8666	19.59	16.2481	14.2779	16.6171	Alox5ap	arachidonate 5-lipoxygenase activating protein [Source:MGI Symbol;Acc:MGI:107505]	chr5	Expressed	Non-Significant	0.999955	30h	OutPhase
0.166626	0.149885	0.246117	0.0754373	0.1281	0.193321	0.145946	0.162022	0.12939	0.0785399	Alox8	arachidonate 8-lipoxygenase [Source:MGI Symbol;Acc:MGI:1098228]	chr11	Expressed	Non-Significant	0.999999	OutPeriod	OutPhase
0.0535446	0	0	0	0	0.0957628	0.0504772	0.0568246	0.016455	0.0350061	Aloxe3	arachidonate lipoxygenase 3 [Source:MGI Symbol;Acc:MGI:1345140]	chr11	Expressed	Non-Significant	0.483525	24h	phase_+Pi/2
0.952242	0.711431	0.947436	0.543274	0.643582	0.779671	1.48466	0.914145	1.19274	1.75524	Alpk1	alpha-kinase 1 [Source:MGI Symbol;Acc:MGI:1918731]	chr3	Expressed	Non-Significant	0.106816	18h	phase_-Pi/2
0.0218554	0.0257985	0	0.0280609	0.0493346	0.0121762	0.0260269	0.00424409	0.0130666	0.0251511	Alpk2	alpha-kinase 2 [Source:MGI Symbol;Acc:MGI:2449492]	chr18	Expressed	Non-Significant	0.953717	24h	phase_0
0	0	0	0	0	0	0	0	0	0	Tac2	tachykinin 2 [Source:MGI Symbol;Acc:MGI:98476]	chr10	Non-Expressed	NaN	NA	NaN	NaN
0.0104882	0.00555421	0	0.0166626	0	0.0636537	0.00885414	0.035154	0.0195179	0.0206695	Alpk3	alpha-kinase 3 [Source:MGI Symbol;Acc:MGI:2151224]	chr7	Expressed	Periodic	0.000877433	12h	phase_Pi
16.646	24.9083	23.2187	26.8398	24.6666	32.5856	29.1405	32.5846	17.8999	17.0153	Alpl	alkaline phosphatase, liver/bone/kidney [Source:MGI Symbol;Acc:MGI:87983]	chr4	Expressed	Periodic	0.00151115	OutPeriod	OutPhase
34.6523	34.6816	34.679	33.0739	36.2918	34.6483	32.6956	39.3673	40.6866	39.483	Als2	amyotrophic lateral sclerosis 2 (juvenile) [Source:MGI Symbol;Acc:MGI:1921268]	chr1	Expressed	Non-Significant	0.300654	OutPeriod	OutPhase
20.489	24.0318	24.5437	23.998	23.5536	28.4638	20.886	26.0679	24.7607	18.667	Als2cl	ALS2 C-terminal like [Source:MGI Symbol;Acc:MGI:2447532]	chr9	Expressed	Periodic	1.43776e-05	18h	phase_+Pi/2
0	0	0	0	0	0	0	0	0	0.0127602	Als2cr11	C2 calcium dependent domain containing 6 [Source:MGI Symbol;Acc:MGI:1920713]	chr1	Expressed	Non-Significant	0.993797	OutPeriod	OutPhase
0.183698	0.0507526	0	0.0642918	0.0879659	0.215981	0.285618	0.582992	0.781556	0.665828	Als2cr12	amyotrophic lateral sclerosis 2 (juvenile) chromosome region, candidate 12 (human) [Source:MGI Symbol;Acc:MGI:1918359]	chr1	Expressed	Non-Significant	0.119983	OutPeriod	OutPhase
0.0216991	0.0294395	0.0432265	0.0450921	0	0.032053	0.0189435	0.0123585	0.019058	0.0187031	Alx4	aristaless-like homeobox 4 [Source:MGI Symbol;Acc:MGI:108359]	chr2	Expressed	Non-Significant	1	30h	phase_+Pi/2
21.4221	23.3803	24.1392	24.1591	21.8427	27.8694	25.2623	25.3017	26.8434	23.6588	Alyref	Aly/REF export factor [Source:MGI Symbol;Acc:MGI:1341044]	chr11	Expressed	Random	0.0362289	18h	phase_Pi
9.87692	8.4684	8.59119	7.89425	8.91974	11.6266	11.1134	11.3784	12.4141	10.4208	Alyref2	Aly/REF export factor 2 [Source:MGI Symbol;Acc:MGI:1913144]	chr1	Expressed	Non-Significant	0.175586	18h	phase_Pi
54.2887	54.7806	52.5777	53.8369	57.9273	49.1925	47.5923	51.2212	49.0255	50.5362	Amacr	alpha-methylacyl-CoA racemase [Source:MGI Symbol;Acc:MGI:1098273]	chr15	Expressed	Non-Significant	0.983419	18h	phase_0
119.466	124.977	116.775	124.505	133.65	115.422	107.019	123.714	115.908	116.227	Ambp	alpha 1 microglobulin/bikunin [Source:MGI Symbol;Acc:MGI:88002]	chr4	Expressed	Non-Significant	0.786788	18h	phase_0
17.8497	17.5217	17.9655	16.3753	18.2244	18.5665	19.102	17.8794	18.8128	19.1732	Ambra1	autophagy/beclin 1 regulator 1 [Source:MGI Symbol;Acc:MGI:2443564]	chr2	Expressed	Non-Significant	0.0165177	18h	phase_Pi
36.7957	29.1175	25.7027	28.2697	33.3801	34.948	45.6944	37.8414	36.6279	32.8479	Amd1	S-adenosylmethionine decarboxylase 1 [Source:MGI Symbol;Acc:MGI:88004]	chr10	Expressed	Periodic	2.97676e-05	30h	phase_Pi
69.8423	70.9379	68.0972	68.5821	76.1345	64.4798	53.6746	61.5975	67.3526	68.829	Amdhd1	amidohydrolase domain containing 1 [Source:MGI Symbol;Acc:MGI:1919011]	chr10	Expressed	Non-Significant	0.0115231	30h	phase_0
48.0823	39.1307	35.8183	40.6601	40.9138	40.5047	41.5413	37.545	39.762	43.4268	Amdhd2	amidohydrolase domain containing 2 [Source:MGI Symbol;Acc:MGI:2443978]	chr17	Expressed	Non-Significant	0.690752	18h	phase_Pi
3.55653	2.88215	3.20013	2.36124	3.08509	2.71529	2.1449	3.08486	2.8659	3.33472	Amer1	APC membrane recruitment 1 [Source:MGI Symbol;Acc:MGI:1919595]	chrX	Expressed	Non-Significant	0.739743	OutPeriod	OutPhase
0.477725	0.791429	0.846847	0.759659	0.767781	0.361406	0.761161	0.732732	0.665388	0.551684	Amer2	APC membrane recruitment 2 [Source:MGI Symbol;Acc:MGI:1919375]	chr14	Expressed	Non-Significant	0.723893	24h	phase_-Pi/2
0	0	0	0	0	0	0.0312613	0	0	0	Amer3	APC membrane recruitment 3 [Source:MGI Symbol;Acc:MGI:3026939]	chr1	Expressed	Non-Significant	0.999908	12h	phase_0
77.5426	83.8352	80.958	84.0772	86.4703	72.1716	70.9909	77.1829	72.6896	71.7272	Amfr	autocrine motility factor receptor [Source:MGI Symbol;Acc:MGI:1345634]	chr8	Expressed	Non-Significant	0.235628	24h	phase_0
0.118777	0.232892	0.185929	0.318353	0.194394	0.0964765	0.380539	0.224973	0.089517	0.140152	Amh	anti-Mullerian hormone [Source:MGI Symbol;Acc:MGI:88006]	chr10	Expressed	Non-Significant	0.6429	24h	phase_-Pi/2
0.932773	0.877789	1.14639	0.388677	1.0983	0.448674	0.603793	0.633427	0.611305	0.653574	Amhr2	anti-Mullerian hormone type 2 receptor [Source:MGI Symbol;Acc:MGI:105062]	chr15	Expressed	Non-Significant	0.994064	18h	phase_-Pi/2
7.97393	10.873	12.721	10.0025	9.89562	4.89188	5.64149	5.72532	7.08583	5.58404	Amigo1	adhesion molecule with Ig like domain 1 [Source:MGI Symbol;Acc:MGI:2653612]	chr3	Expressed	Non-Significant	0.102495	12h	phase_0
8.31849	14.4794	15.1521	14.3491	13.937	8.57176	8.80198	8.50649	6.70315	7.49683	Amigo2	adhesion molecule with Ig like domain 2 [Source:MGI Symbol;Acc:MGI:2145995]	chr15	Expressed	Non-Significant	0.12091	OutPeriod	OutPhase
3.32767	3.06655	3.72341	3.4119	2.06434	4.47452	6.94914	3.78191	5.56252	3.5788	Amigo3	adhesion molecule with Ig like domain 3 [Source:MGI Symbol;Acc:MGI:2444854]	chr9	Expressed	Non-Significant	0.293176	18h	phase_Pi
1.26504	1.20041	1.32254	1.19528	1.08342	1.4267	2.01279	1.97839	1.9024	1.99331	Ammecr1	Alport syndrome, mental retardation, midface hypoplasia and elliptocytosis chromosomal region gene 1 [Source:MGI Symbol;Acc:MGI:1860206]	chrX	Expressed	Non-Significant	0.442192	OutPeriod	OutPhase
32.4128	30.8812	30.0224	30.1966	32.4246	30.2139	32.0455	32.0002	30.7197	31.3705	Ammecr1l	AMME chromosomal region gene 1-like [Source:MGI Symbol;Acc:MGI:2442711]	chr18	Expressed	Random	0.999973	24h	phase_-Pi/2
0.13675	0.596313	0.850801	0.616788	0.32135	0.954289	0.426747	0.724864	0.287304	0.450188	Amn	amnionless [Source:MGI Symbol;Acc:MGI:1934943]	chr12	Expressed	Random	0.969571	24h	phase_+Pi/2
16.027	16.3734	17.8772	13.6995	17.5435	19.9515	19.6833	16.7185	15.2289	18.4118	Amn1	antagonist of mitotic exit network 1 [Source:MGI Symbol;Acc:MGI:2442933]	chr6	Expressed	Non-Significant	0.0426226	30h	OutPhase
4.6902	3.32435	3.22627	3.5979	3.14887	5.51547	4.87567	5.01271	4.02114	7.10153	Amot	angiomotin [Source:MGI Symbol;Acc:MGI:108440]	chrX	Expressed	Periodic	0.00188401	18h	phase_Pi
4.29798	4.30252	4.26337	4.82739	3.81679	4.16589	4.28989	4.0746	4.37754	4.06811	Amotl1	angiomotin-like 1 [Source:MGI Symbol;Acc:MGI:1922973]	chr9	Expressed	Non-Significant	1	12h	phase_0
22.6637	29.5265	28.7057	30.6854	29.1883	23.9913	26.202	26.237	22.0809	18.9967	Amotl2	angiomotin-like 2 [Source:MGI Symbol;Acc:MGI:1929286]	chr9	Expressed	Non-Significant	0.617958	24h	phase_-Pi/2
0	0	0	0	0	0	0	0	0	0	Olfr9	olfactory receptor 9 [Source:MGI Symbol;Acc:MGI:107600]	chr10	Non-Expressed	NaN	NA	NaN	NaN
0	0	0	0	0	0	0	0	0	0	Olfr763	olfactory receptor 763 [Source:MGI Symbol;Acc:MGI:3030597]	chr10	Non-Expressed	NaN	NA	NaN	NaN
0	0	0	0	0	0	0	0	0	0	Olfr774	olfactory receptor 774 [Source:MGI Symbol;Acc:MGI:3030608]	chr10	Non-Expressed	NaN	NA	NaN	NaN
0	0	0	0	0	0	0	0	0	0	Olfr775	olfactory receptor 775 [Source:MGI Symbol;Acc:MGI:3030609]	chr10	Non-Expressed	NaN	NA	NaN	NaN
0	0	0	0	0	0	0	0	0	0	Olfr776	olfactory receptor 776 [Source:MGI Symbol;Acc:MGI:3030610]	chr10	Non-Expressed	NaN	NA	NaN	NaN
0	0	0	0	0	0	0	0	0	0	Olfr780	olfactory receptor 780 [Source:MGI Symbol;Acc:MGI:3030614]	chr10	Non-Expressed	NaN	NA	NaN	NaN
0	0	0	0	0	0	0	0	0	0	Olfr781	olfactory receptor 781 [Source:MGI Symbol;Acc:MGI:3030615]	chr10	Non-Expressed	NaN	NA	NaN	NaN
0	0	0	0	0	0	0	0	0	0	Olfr782	olfactory receptor 782 [Source:MGI Symbol;Acc:MGI:3030616]	chr10	Non-Expressed	NaN	NA	NaN	NaN
0	0	0	0	0	0	0	0	0	0	Olfr784	olfactory receptor 784 [Source:MGI Symbol;Acc:MGI:3030618]	chr10	Non-Expressed	NaN	NA	NaN	NaN
0	0	0	0	0	0	0	0	0	0	Olfr786	olfactory receptor 786 [Source:MGI Symbol;Acc:MGI:3030620]	chr10	Non-Expressed	NaN	NA	NaN	NaN
0	0	0	0	0	0	0	0	0	0	Olfr787	olfactory receptor 787 [Source:MGI Symbol;Acc:MGI:3030621]	chr10	Non-Expressed	NaN	NA	NaN	NaN
0	0	0	0	0	0	0	0	0	0	Olfr788	olfactory receptor 788 [Source:MGI Symbol;Acc:MGI:3030622]	chr10	Non-Expressed	NaN	NA	NaN	NaN
0	0	0	0	0	0	0	0	0	0	Olfr790	olfactory receptor 790 [Source:MGI Symbol;Acc:MGI:3030624]	chr10	Non-Expressed	NaN	NA	NaN	NaN
0	0	0	0	0	0	0	0	0	0	Olfr791	olfactory receptor 791 [Source:MGI Symbol;Acc:MGI:3030625]	chr10	Non-Expressed	NaN	NA	NaN	NaN
0	0	0	0	0	0	0	0	0	0	Olfr792	olfactory receptor 792 [Source:MGI Symbol;Acc:MGI:3030626]	chr10	Non-Expressed	NaN	NA	NaN	NaN
0	0	0	0	0	0	0	0	0	0	Olfr794	olfactory receptor 794 [Source:MGI Symbol;Acc:MGI:3030628]	chr10	Non-Expressed	NaN	NA	NaN	NaN
0	0	0	0	0	0	0	0	0	0	Olfr799	olfactory receptor 799 [Source:MGI Symbol;Acc:MGI:3030633]	chr10	Non-Expressed	NaN	NA	NaN	NaN
0	0	0	0	0	0	0	0	0	0	Olfr800	olfactory receptor 800 [Source:MGI Symbol;Acc:MGI:3030634]	chr10	Non-Expressed	NaN	NA	NaN	NaN
0	0	0	0	0	0	0	0	0	0	Mir684-1	microRNA 684-1 [Source:MGI Symbol;Acc:MGI:3629628]	chr10	Non-Expressed	NaN	NA	NaN	NaN
0	0	0	0	0	0	0	0	0	0	Olfr804	olfactory receptor 804 [Source:MGI Symbol;Acc:MGI:3030638]	chr10	Non-Expressed	NaN	NA	NaN	NaN
0	0	0	0	0	0	0	0	0	0	Olfr808	olfactory receptor 808 [Source:MGI Symbol;Acc:MGI:3030642]	chr10	Non-Expressed	NaN	NA	NaN	NaN
0	0	0	0	0	0	0	0	0	0	Olfr809	olfactory receptor 809 [Source:MGI Symbol;Acc:MGI:3030643]	chr10	Non-Expressed	NaN	NA	NaN	NaN
0	0	0	0	0	0	0	0	0	0	Olfr813	olfactory receptor 813 [Source:MGI Symbol;Acc:MGI:3030647]	chr10	Non-Expressed	NaN	NA	NaN	NaN
0	0	0	0	0	0	0	0	0	0	Olfr820	olfactory receptor 820 [Source:MGI Symbol;Acc:MGI:3030654]	chr10	Non-Expressed	NaN	NA	NaN	NaN
0	0	0	0	0	0	0	0	0	0	Olfr821	olfactory receptor 821 [Source:MGI Symbol;Acc:MGI:3030655]	chr10	Non-Expressed	NaN	NA	NaN	NaN
0	0	0	0	0	0	0	0	0	0	Olfr822	olfactory receptor 822 [Source:MGI Symbol;Acc:MGI:3030656]	chr10	Non-Expressed	NaN	NA	NaN	NaN
0.0176551	0.0174504	0	0.0523513	0	0	0	0	0	0.0139671	Ampd1	adenosine monophosphate deaminase 1 [Source:MGI Symbol;Acc:MGI:88015]	chr3	Expressed	Non-Significant	0.999324	18h	phase_Pi
28.1022	20.3268	20.4039	20.6704	19.9061	29.8737	28.5917	28.2621	31.9306	25.8113	Ampd2	adenosine monophosphate deaminase 2 [Source:MGI Symbol;Acc:MGI:88016]	chr3	Expressed	Periodic	0.00355678	18h	phase_Pi
1.46755	0.968792	0.900344	1.16896	0.837075	1.27252	1.76244	0.97467	1.44925	1.56007	Ampd3	adenosine monophosphate deaminase 3 [Source:MGI Symbol;Acc:MGI:1096344]	chr7	Expressed	Non-Significant	0.0808329	18h	phase_Pi
0.0476924	0.0466829	0.140049	0	0	0.0322841	0.126015	0.0219449	0.0643349	0.0338865	Amph	amphiphysin [Source:MGI Symbol;Acc:MGI:103574]	chr13	Expressed	Non-Significant	0.997147	18h	phase_-Pi/2
46.9749	52.5022	51.6918	49.2438	56.5709	52.6186	40.9121	51.0357	53.5533	50.226	Amt	aminomethyltransferase [Source:MGI Symbol;Acc:MGI:3646700]	chr9	Expressed	Non-Significant	0.21565	24h	phase_0
74.1312	83.2187	77.0021	75.5475	97.1064	62.3132	61.4919	72.6055	65.5032	71.7478	Amy1	amylase 1, salivary [Source:MGI Symbol;Acc:MGI:88019]	chr3	Expressed	Non-Significant	0.646434	18h	phase_0
1.18975	0.918013	1.0227	0.935709	0.795629	1.4425	0.954263	0.876343	1.0745	1.0779	Amz1	archaelysin family metallopeptidase 1 [Source:MGI Symbol;Acc:MGI:2442258]	chr5	Expressed	Non-Significant	0.999992	18h	phase_Pi
19.3242	17.8702	19.1243	16.6175	17.8689	15.2259	15.8007	17.8704	17.6843	18.9796	Amz2	archaelysin family metallopeptidase 2 [Source:MGI Symbol;Acc:MGI:104837]	chr11	Expressed	Non-Significant	0.336192	OutPeriod	OutPhase
18.8786	17.2248	17.9849	16.7715	16.9178	19.3142	19.0668	18.8335	18.9585	18.9109	Anapc1	anaphase promoting complex subunit 1 [Source:MGI Symbol;Acc:MGI:103097]	chr2	Expressed	Non-Significant	0.477937	18h	phase_Pi
3.88847	3.99333	3.92974	3.37516	4.67508	4.40963	4.23749	4.35423	5.04183	4.2124	Anapc10	anaphase promoting complex subunit 10 [Source:MGI Symbol;Acc:MGI:1916249]	chr8	Expressed	Non-Significant	0.997802	18h	phase_Pi
10.3159	9.25828	10.0542	8.73009	8.99052	10.4463	10.4199	10.6379	10.6419	10.0419	Anapc11	anaphase promoting complex subunit 11 [Source:MGI Symbol;Acc:MGI:1913406]	chr11	Expressed	Non-Significant	0.104968	OutPeriod	OutPhase
84.3133	86.8243	80.3237	88.8116	91.3376	65.5362	62.7533	84.2902	80.4696	85.7064	Anapc13	anaphase promoting complex subunit 13 [Source:MGI Symbol;Acc:MGI:1916260]	chr9	Expressed	Non-Significant	0.266998	OutPeriod	OutPhase
26.0857	24.3933	22.266	21.5296	29.3842	22.2999	22.238	24.0288	26.7875	27.6594	Anapc15	anaphase prompoting complex C subunit 15 [Source:MGI Symbol;Acc:MGI:1922680]	chr7	Expressed	Non-Significant	0.945699	OutPeriod	OutPhase
43.5856	52.2321	52.7242	50.6563	53.3156	41.8045	43.2878	45.9277	43.1482	46.9348	Anapc16	anaphase promoting complex subunit 16 [Source:MGI Symbol;Acc:MGI:1289325]	chr10	Expressed	Non-Significant	0.00694649	18h	phase_0
39.1102	37.7478	37.3263	38.2195	37.6977	35.1672	33.9508	34.9528	37.6883	39.3626	Anapc2	anaphase promoting complex subunit 2 [Source:MGI Symbol;Acc:MGI:2139135]	chr2	Expressed	Periodic	0.00059691	OutPeriod	OutPhase
20.2028	20.1524	21.2696	19.7799	19.4076	25.9037	20.4167	21.1911	22.0844	24.7211	Anapc4	anaphase promoting complex subunit 4 [Source:MGI Symbol;Acc:MGI:1098673]	chr5	Expressed	Periodic	0.00328947	24h	phase_+Pi/2
49.6926	54.3098	51.5906	54.4688	56.87	46.2996	45.0384	48.1776	47.7614	48.3404	Anapc5	anaphase-promoting complex subunit 5 [Source:MGI Symbol;Acc:MGI:1929722]	chr5	Expressed	Non-Significant	0.355019	30h	phase_-Pi/2
25.0317	27.8018	28.0431	27.065	28.2973	21.0545	22.4575	25.1903	24.5452	25.4836	Anapc7	anaphase promoting complex subunit 7 [Source:MGI Symbol;Acc:MGI:1929711]	chr5	Expressed	Non-Significant	0.163414	24h	phase_-Pi/2
188.591	200.435	184.84	193.305	223.158	173.059	169.562	175.944	165.358	181.748	Ang	angiogenin, ribonuclease, RNase A family, 5 [Source:MGI Symbol;Acc:MGI:88022]	chr14	Expressed	Non-Significant	0.996442	18h	phase_0
0	0.074069	0	0.222207	0	0	0	0	0	0	Ang4	angiogenin, ribonuclease A family, member 4 [Source:MGI Symbol;Acc:MGI:2656551]	chr14	Expressed	Non-Significant	0.999955	24h	phase_-Pi/2
7.96541	6.01704	6.91854	5.57346	5.55911	7.04894	7.09979	7.3052	8.54884	7.91597	Angel1	angel homolog 1 [Source:MGI Symbol;Acc:MGI:1915987]	chr12	Expressed	Non-Significant	0.842239	OutPeriod	OutPhase
21.1921	20.4766	20.3026	20.5733	20.554	21.6601	24.3968	27.0597	21.1585	22.7089	Angel2	angel homolog 2 [Source:MGI Symbol;Acc:MGI:1196310]	chr1	Expressed	Non-Significant	0.0477039	24h	phase_-Pi/2
0.582654	0.503134	0.717647	0.589931	0.201825	0.603421	0.628491	0.549953	0.577502	0.733768	Angpt1	angiopoietin 1 [Source:MGI Symbol;Acc:MGI:108448]	chr15	Expressed	Non-Significant	0.986257	18h	phase_Pi
1.69657	0.839876	1.59652	0.346382	0.576726	1.46882	1.15169	1.33396	1.01046	1.58129	Angpt2	angiopoietin 2 [Source:MGI Symbol;Acc:MGI:1202890]	chr8	Expressed	Non-Significant	0.95066	12h	phase_Pi
0.170481	0.0283422	0.0850267	0	0	0.0944988	0.177308	0.251985	0.113823	0	Angpt4	angiopoietin 4 [Source:MGI Symbol;Acc:MGI:1336887]	chr2	Expressed	Non-Significant	0.0898811	30h	phase_Pi
0.245375	0.235078	0.0918844	0.244921	0.368427	0.302367	0.148698	0.168361	0.290009	0.260269	Angptl1	angiopoietin-like 1 [Source:MGI Symbol;Acc:MGI:1919963]	chr1	Expressed	Non-Significant	0.983679	24h	phase_+Pi/2
0	0	0	0	0	0	0	0	0	0	Zc2hc1b	zinc finger, C2HC-type containing 1B [Source:MGI Symbol;Acc:MGI:1922372]	chr10	Non-Expressed	NaN	NA	NaN	NaN
18.0154	10.9111	13.0082	11.2178	8.50744	14.1921	19.3206	15.5834	16.1064	19.2998	Angptl2	angiopoietin-like 2 [Source:MGI Symbol;Acc:MGI:1347002]	chr2	Expressed	Non-Significant	0.00918051	24h	phase_Pi
80.4476	89.032	77.6963	82.1415	107.258	77.1264	74.3936	86.5228	80.0532	80.734	Angptl3	angiopoietin-like 3 [Source:MGI Symbol;Acc:MGI:1353627]	chr4	Expressed	Non-Significant	0.999988	18h	phase_0
61.1791	93.3568	84.2271	97.41	98.4334	33.6806	73.8933	42.9399	39.5195	47.1417	Angptl4	angiopoietin-like 4 [Source:MGI Symbol;Acc:MGI:1888999]	chr17	Expressed	Periodic	0.000261049	12h	phase_0
44.1423	40.7111	42.6002	48.1543	31.3788	43.4652	43.8008	46.7207	45.2836	40.941	Angptl6	angiopoietin-like 6 [Source:MGI Symbol;Acc:MGI:1917976]	chr9	Expressed	Non-Significant	0.999158	30h	phase_-Pi/2
0.639725	0.48127	0.516305	0.406285	0.52122	0.343582	0.954119	0.478664	0.597701	0.457437	Angptl7	angiopoietin-like 7 [Source:MGI Symbol;Acc:MGI:3605801]	chr4	Expressed	Non-Significant	0.818873	18h	phase_0
32.5305	24.8145	26.1412	23.702	24.6003	28.5532	32.5769	36.0878	29.1441	36.6069	Ank	progressive ankylosis [Source:MGI Symbol;Acc:MGI:3045421]	chr15	Expressed	Non-Significant	0.27238	24h	phase_Pi
0.0631789	0.0500926	0.0639647	0.0565624	0.0297506	0.0373959	0.0963928	0.0526025	0.0471483	0.0989291	Ank1	ankyrin 1, erythroid [Source:MGI Symbol;Acc:MGI:88024]	chr8	Expressed	Non-Significant	0.588234	18h	phase_-Pi/2
0.808618	0.938801	1.05262	1.03565	0.728131	1.93499	1.12332	1.26875	1.10188	1.27078	Ank2	ankyrin 2, brain [Source:MGI Symbol;Acc:MGI:88025]	chr3	Expressed	Non-Significant	0.349289	12h	phase_Pi
11.0192	4.82571	4.98869	4.31058	5.17786	11.6273	7.91209	7.30052	5.07982	12.0592	Ank3	ankyrin 3, epithelial [Source:MGI Symbol;Acc:MGI:88026]	chr10	Expressed	Non-Significant	0.0150425	18h	phase_Pi
0.00892528	0.0164873	0	0.0494619	0	0.0225862	0.0349767	0.0245506	0.0149898	0.0320234	Ankar	ankyrin and armadillo repeat containing [Source:MGI Symbol;Acc:MGI:2442559]	chr1	Expressed	Non-Significant	1	18h	phase_-Pi/2
0.659139	0.491819	0.53986	0.601518	0.33408	0.5441	0.786359	0.726987	0.789692	0.691829	Ankdd1b	ankyrin repeat and death domain containing 1B [Source:MGI Symbol;Acc:MGI:2444730]	chr13	Expressed	Non-Significant	0.863896	OutPeriod	OutPhase
0.0130401	0	0	0	0	0	0.0372296	0.0117396	0.0120456	0.0430782	Ankef1	ankyrin repeat and EF-hand domain containing 1 [Source:MGI Symbol;Acc:MGI:2441685]	chr2	Expressed	Non-Significant	0.999715	OutPeriod	OutPhase
0	0	0	0	0	0	0	0	0	0	Gm4922	predicted gene 4922 [Source:MGI Symbol;Acc:MGI:3644318]	chr10	Non-Expressed	NaN	NA	NaN	NaN
0	0	0	0	0	0	0	0	0	0	4930444F02Rik	RIKEN cDNA 4930444F02 gene [Source:MGI Symbol;Acc:MGI:1921218]	chr10	Non-Expressed	NaN	NA	NaN	NaN
17.592	16.989	18.1547	16.7785	16.0339	17.7233	17.5164	17.3209	17.641	18.9839	Ankfy1	ankyrin repeat and FYVE domain containing 1 [Source:MGI Symbol;Acc:MGI:1337008]	chr11	Expressed	Non-Significant	0.988683	OutPeriod	OutPhase
13.5094	13.3982	14.0605	13.2004	12.9337	12.4797	13.4479	12.1831	13.9233	13.7955	Ankhd1	ankyrin repeat and KH domain containing 1 [Source:MGI Symbol;Acc:MGI:1921733]	chr18	Expressed	Non-Significant	0.484934	18h	phase_Pi
13.353	15.4411	15.5255	15.0246	15.7731	14.9106	14.4577	13.7906	14.1735	14.7198	Ankib1	ankyrin repeat and IBR domain containing 1 [Source:MGI Symbol;Acc:MGI:1918047]	chr5	Expressed	Periodic	0.00431129	OutPeriod	OutPhase
0.153756	0.183285	0.233441	0.0628852	0.253528	0.226006	0.197892	0.134462	0.198027	0.247733	Ankle1	ankyrin repeat and LEM domain containing 1 [Source:MGI Symbol;Acc:MGI:1918775]	chr8	Expressed	Non-Periodic	1	24h	phase_Pi
17.6807	19.1561	19.0802	19.042	19.3462	15.934	16.9737	16.9425	17.6329	17.9524	Ankle2	ankyrin repeat and LEM domain containing 2 [Source:MGI Symbol;Acc:MGI:1261856]	chr5	Expressed	Non-Significant	0.0129426	12h	phase_0
0.12482	0.0729356	0.102327	0.0361229	0.080357	0.0646727	0.0512755	0.0248785	0.0430658	0.0738572	Ankmy1	ankyrin repeat and MYND domain containing 1 [Source:MGI Symbol;Acc:MGI:3045261]	chr1	Expressed	Non-Significant	0.997044	30h	OutPhase
13.2819	10.6068	10.5897	9.27641	11.9544	12.1212	12.1877	13.2162	13.7775	14.8102	Ankmy2	ankyrin repeat and MYND domain containing 2 [Source:MGI Symbol;Acc:MGI:2144755]	chr12	Expressed	Non-Significant	0.266334	OutPeriod	OutPhase
0	0	0	0	0	0	0	0	0	0	4930444G20Rik	RIKEN cDNA 4930444G20 gene [Source:MGI Symbol;Acc:MGI:2149738]	chr10	Non-Expressed	NaN	NA	NaN	NaN
17.477	16.2701	16.583	16.267	15.9602	14.0145	13.8429	14.5355	14.9422	14.9612	Ankra2	ankyrin repeat, family A (RFXANK-like), 2 [Source:MGI Symbol;Acc:MGI:1915808]	chr13	Expressed	Non-Significant	0.999572	24h	phase_0
0.239335	0.245226	0.349118	0.3098	0.0767603	1.01158	0.712311	0.724147	0.963674	0.57638	Ankrd1	ankyrin repeat domain 1 (cardiac muscle) [Source:MGI Symbol;Acc:MGI:1097717]	chr19	Expressed	Non-Significant	0.190811	18h	phase_Pi
8.54703	10.1681	10.738	10.0986	9.6676	9.889	13.6286	10.6375	10.905	7.80245	Ankrd10	ankyrin repeat domain 10 [Source:MGI Symbol;Acc:MGI:1921840]	chr8	Expressed	Non-Significant	0.131637	OutPeriod	OutPhase
15.7345	16.8733	16.5303	17.0128	17.0768	13.0775	13.5742	15.9984	15.0372	17.882	Ankrd11	ankyrin repeat domain 11 [Source:MGI Symbol;Acc:MGI:1924337]	chr8	Expressed	Non-Significant	0.104461	OutPeriod	OutPhase
2.02822	2.08871	2.348	1.91587	2.00225	1.09085	2.45085	1.65956	1.87935	1.69486	Ankrd12	ankyrin repeat domain 12 [Source:MGI Symbol;Acc:MGI:1914357]	chr17	Expressed	Periodic	0.00478737	12h	phase_0
21.1955	26.6827	26.1211	26.0541	27.8727	25.7948	22.3709	23.9111	23.1064	20.6033	Ankrd13a	ankyrin repeat domain 13a [Source:MGI Symbol;Acc:MGI:1915670]	chr5	Expressed	Non-Significant	0.320313	18h	phase_0
0	0	0	0	0	0	0	0	0	0	Snord100	small nucleolar RNA, C/D box 100 [Source:MGI Symbol;Acc:MGI:3819514]	chr10	Non-Expressed	NaN	NA	NaN	NaN
0	0	0	0	0	0	0	0	0	0	Taar6	trace amine-associated receptor 6 [Source:MGI Symbol;Acc:MGI:2685074]	chr10	Non-Expressed	NaN	NA	NaN	NaN
0	0	0	0	0	0	0	0	0	0	Taar7a	trace amine-associated receptor 7A [Source:MGI Symbol;Acc:MGI:2685075]	chr10	Non-Expressed	NaN	NA	NaN	NaN
0	0	0	0	0	0	0	0	0	0	Taar8b	trace amine-associated receptor 8B [Source:MGI Symbol;Acc:MGI:2685995]	chr10	Non-Expressed	NaN	NA	NaN	NaN
3.93446	3.72962	4.74441	3.36418	3.08028	2.32147	3.34577	3.12994	4.25328	4.37079	Ankrd13b	ankyrin repeat domain 13b [Source:MGI Symbol;Acc:MGI:2144501]	chr11	Expressed	Non-Significant	0.136011	OutPeriod	OutPhase
20.4057	23.2372	24.0823	21.3652	24.264	20.0689	23.013	20.3946	21.1289	21.5523	Ankrd13c	ankyrin repeat domain 13c [Source:MGI Symbol;Acc:MGI:2139746]	chr3	Expressed	Non-Significant	0.0288341	12h	phase_0
0.488992	0.449746	0.43733	0.601561	0.310347	0.448539	0.406129	0.614877	0.458254	0.440033	Ankrd13d	ankyrin repeat domain 13 family, member D [Source:MGI Symbol;Acc:MGI:1915673]	chr19	Expressed	Non-Significant	0.999997	18h	phase_0
10.1577	10.0926	8.65046	12.1311	9.49616	8.74947	9.75476	8.68412	7.92394	7.78662	Ankrd16	ankyrin repeat domain 16 [Source:MGI Symbol;Acc:MGI:2444796]	chr2	Expressed	Non-Significant	0.927866	OutPeriod	OutPhase
18.4162	17.8841	17.9964	18.0566	17.5992	18.2667	20.5769	16.9297	18.9073	18.6647	Ankrd17	ankyrin repeat domain 17 [Source:MGI Symbol;Acc:MGI:1932101]	chr5	Expressed	Periodic	0.00320642	18h	phase_Pi
0.613191	0.621025	0.392141	0.763734	0.707198	1.27671	1.15003	1.241	0.885686	0.947422	Ankrd2	ankyrin repeat domain 2 (stretch responsive muscle) [Source:MGI Symbol;Acc:MGI:1861447]	chr19	Expressed	Non-Significant	0.631602	12h	phase_Pi
0.0716175	0.0471727	0.0714081	0.07011	0	0.0414965	0	0	0	0	Ankrd22	ankyrin repeat domain 22 [Source:MGI Symbol;Acc:MGI:1277101]	chr19	Expressed	Non-Significant	0.555288	24h	phase_0
0	0	0	0	0	0	0	0	0	0	4930401C15Rik	RIKEN cDNA 4930401C15 gene [Source:MGI Symbol;Acc:MGI:1921053]	chr10	Non-Expressed	NaN	NA	NaN	NaN
2.35017	3.15513	3.94738	3.57964	1.93838	2.76587	1.9411	3.35287	3.2736	2.03444	Ankrd23	ankyrin repeat domain 23 [Source:MGI Symbol;Acc:MGI:1925571]	chr1	Expressed	Non-Significant	0.187806	24h	phase_0
3.41355	2.61968	2.75543	2.61806	2.48553	3.28832	3.12463	3.24905	3.4044	3.3531	Ankrd24	ankyrin repeat domain 24 [Source:MGI Symbol;Acc:MGI:1890394]	chr10	Expressed	Non-Significant	0.963761	OutPeriod	OutPhase
2.71787	2.49801	2.50482	2.23175	2.75745	2.71219	3.25364	2.76361	3.50234	2.63623	Ankrd26	ankyrin repeat domain 26 [Source:MGI Symbol;Acc:MGI:1917887]	chr6	Expressed	Non-Significant	0.199416	18h	phase_Pi
25.3556	27.1071	26.5944	28.3161	26.4107	23.2966	25.0342	25.3243	24.9758	28.6697	Ankrd27	ankyrin repeat domain 27 (VPS9 domain) [Source:MGI Symbol;Acc:MGI:2444103]	chr7	Expressed	Non-Significant	0.0799449	18h	phase_Pi
19.8372	24.3726	24.4369	23.0572	25.6237	21.9505	21.4642	22.1493	19.076	19.2083	Ankrd28	ankyrin repeat domain 28 [Source:MGI Symbol;Acc:MGI:2145661]	chr14	Expressed	Non-Significant	0.145097	OutPeriod	OutPhase
0.629968	0.548115	0.350261	0.690017	0.604067	0.693006	0.987327	0.836309	0.692206	0.546677	Ankrd29	ankyrin repeat domain 29 [Source:MGI Symbol;Acc:MGI:2687055]	chr18	Expressed	Non-Significant	0.0109171	OutPeriod	OutPhase
0	0	0	0	0	0	0	0	0	0.0269017	Ankrd33	ankyrin repeat domain 33 [Source:MGI Symbol;Acc:MGI:2443398]	chr15	Expressed	Non-Significant	0.993797	OutPeriod	OutPhase
21.4407	27.0889	29.9405	24.9658	26.3604	18.439	25.1491	25.3595	22.3711	25.0991	Ankrd33b	ankyrin repeat domain 33B [Source:MGI Symbol;Acc:MGI:1917904]	chr15	Expressed	Non-Significant	0.0669055	18h	phase_-Pi/2
0.0157397	0.070927	0.157779	0	0.0550018	0.0330132	0.0503189	0.0174412	0.0865614	0.0335914	Ankrd34a	ankyrin repeat domain 34A [Source:MGI Symbol;Acc:MGI:3617846]	chr3	Expressed	Non-Significant	0.999829	OutPeriod	OutPhase
0.00990405	0.00973847	0	0.0292154	0	0.0268134	0.0436424	0	0	0	Ankrd34b	ankyrin repeat domain 34B [Source:MGI Symbol;Acc:MGI:2443245]	chr13	Expressed	Non-Significant	0.95191	30h	OutPhase
0.056483	0.0392114	0.0665469	0	0.0510872	0.062765	0.0701511	0.0404926	0.0723143	0.0704997	Ankrd35	ankyrin repeat domain 35 [Source:MGI Symbol;Acc:MGI:2442590]	chr3	Expressed	Non-Significant	0.999991	18h	phase_Pi
0.00739011	0.00643801	0.019314	0	0	0.00565618	0.00507107	0.0054707	0	0.00669582	Ankrd36	ankyrin repeat domain 36 [Source:MGI Symbol;Acc:MGI:1923639]	chr11	Expressed	Non-Periodic	1	OutPeriod	OutPhase
5.60809	2.38016	1.49191	2.03273	3.61584	2.10339	3.21366	4.78412	2.1926	5.96943	Ankrd37	ankyrin repeat domain 37 [Source:MGI Symbol;Acc:MGI:3603344]	chr8	Expressed	Non-Significant	0.961465	18h	phase_Pi
7.53627	8.90107	9.72493	8.65318	8.32511	8.60007	7.5773	8.02841	8.76888	8.08135	Ankrd39	ankyrin repeat domain 39 [Source:MGI Symbol;Acc:MGI:1914816]	chr1	Expressed	Non-Significant	0.998357	24h	phase_+Pi/2
32.3767	37.0038	38.4089	35.1916	37.4109	34.9769	31.8007	35.8141	33.4225	33.0397	Ankrd40	ankyrin repeat domain 40 [Source:MGI Symbol;Acc:MGI:1918702]	chr11	Expressed	Random	0.186466	18h	phase_0
1.37464	1.31032	1.69718	1.33108	0.902683	1.1768	1.31203	0.847404	0.956778	1.73577	Ankrd42	ankyrin repeat domain 42 [Source:MGI Symbol;Acc:MGI:1921095]	chr7	Expressed	Non-Significant	0.0843383	18h	phase_Pi
3.03219	3.28554	3.13209	3.94117	2.78337	3.21111	3.66178	2.37219	3.16672	3.7384	Ankrd44	ankyrin repeat domain 44 [Source:MGI Symbol;Acc:MGI:3045243]	chr1	Expressed	Non-Significant	0.161851	18h	phase_Pi
0	0	0	0	0	0	0	0	0	0	Clvs2	clavesin 2 [Source:MGI Symbol;Acc:MGI:2443223]	chr10	Non-Expressed	NaN	NA	NaN	NaN
0.0108345	0	0	0	0	0.00888633	0.0659159	0.00858906	0.0351401	0.0627834	Ankrd45	ankyrin repeat domain 45 [Source:MGI Symbol;Acc:MGI:1921094]	chr1	Expressed	Non-Significant	0.993868	18h	phase_Pi
49.4166	55.2367	55.2158	55.0396	55.4549	47.7478	46.5193	50.6937	48.3188	47.3563	Ankrd46	ankyrin repeat domain 46 [Source:MGI Symbol;Acc:MGI:1916089]	chr15	Expressed	Random	0.0230113	24h	phase_0
13.9635	13.2854	12.0489	13.6641	14.1432	12.7583	12.5342	12.6762	14.0327	13.6002	Ankrd49	ankyrin repeat domain 49 [Source:MGI Symbol;Acc:MGI:1930842]	chr9	Expressed	Non-Significant	0.999995	OutPeriod	OutPhase
4.86415	5.70909	6.32078	5.19504	5.61146	4.76465	3.4338	4.8216	4.80265	4.90632	Ankrd50	ankyrin repeat domain 50 [Source:MGI Symbol;Acc:MGI:2139777]	chr3	Expressed	Non-Significant	0.0235742	24h	phase_0
17.8936	19.474	20.4573	20.4834	17.4814	16.3414	18.6358	16.4916	18.9219	16.4456	Ankrd52	ankyrin repeat domain 52 [Source:MGI Symbol;Acc:MGI:2444029]	chr10	Expressed	Non-Significant	0.0911604	12h	phase_0
0	0	0	0	0	0	0	0	0	0	Rfpl4b	ret finger protein-like 4B [Source:MGI Symbol;Acc:MGI:2684908]	chr10	Non-Expressed	NaN	NA	NaN	NaN
0	0	0	0	0	0.053578	0.0232029	0	0.0245144	0	Ankrd53	ankyrin repeat domain 53 [Source:MGI Symbol;Acc:MGI:1922555]	chr6	Expressed	Non-Significant	0.974363	OutPeriod	OutPhase
20.0219	18.4567	19.5243	19.0118	16.834	21.2788	22.6393	23.1406	22.2032	18.4922	Ankrd54	ankyrin repeat domain 54 [Source:MGI Symbol;Acc:MGI:2444209]	chr15	Expressed	Periodic	0.000130838	OutPeriod	OutPhase
0.779877	0.709294	0.902201	0.605452	0.620229	0.413991	0.585634	0.63809	0.404646	0.394015	Ankrd55	ankyrin repeat domain 55 [Source:MGI Symbol;Acc:MGI:1924568]	chr13	Expressed	Non-Significant	0.982614	18h	phase_0
0.390618	0.218438	0.281798	0.226495	0.14702	0.404052	0.365088	0.527272	0.295826	0.352298	Ankrd6	ankyrin repeat domain 6 [Source:MGI Symbol;Acc:MGI:2154278]	chr4	Expressed	Non-Significant	0.404975	24h	phase_Pi
0.426658	0.128968	0.176162	0.0978686	0.112875	0.281524	0.221218	0.0315124	0.091114	0.200653	Ankrd61	ankyrin repeat domain 61 [Source:MGI Symbol;Acc:MGI:1913979]	chr5	Expressed	Non-Significant	0.653803	30h	phase_+Pi/2
0	0	0	0	0	0	0.00794474	0	0	0	Ankrd63	ankyrin repeat domain 63 [Source:MGI Symbol;Acc:MGI:2686183]	chr2	Expressed	Non-Significant	0.999908	12h	phase_0
0	0	0	0	0	0.0259796	0	0.0284268	0.0276181	0	Ankrd66	ankyrin repeat domain 66 [Source:MGI Symbol;Acc:MGI:1925106]	chr17	Expressed	Non-Significant	0.999853	OutPeriod	OutPhase
0	0	0	0	0	0	0.0303065	0	0	0	Ankrd7	ankyrin repeat domain 7 [Source:MGI Symbol;Acc:MGI:1922446]	chr6	Expressed	Non-Significant	0.999908	12h	phase_0
0	0	0	0	0	0	0	0	0	0	Gpr6	G protein-coupled receptor 6 [Source:MGI Symbol;Acc:MGI:2155249]	chr10	Non-Expressed	NaN	NA	NaN	NaN
3.68901	2.64077	2.87176	2.11035	2.94021	5.91361	9.92293	8.91235	7.16364	4.37747	Ankrd9	ankyrin repeat domain 9 [Source:MGI Symbol;Acc:MGI:1921501]	chr12	Expressed	Periodic	1.86896e-06	OutPeriod	OutPhase
13.8209	12.7887	13.5052	13.3468	11.5142	13.1794	14.6708	14.1601	13.6001	14.1881	Anks1	ankyrin repeat and SAM domain containing 1 [Source:MGI Symbol;Acc:MGI:2446180]	chr17	Expressed	Non-Significant	0.717973	24h	phase_Pi
0.00931361	0	0	0	0	0.00467154	0.0161427	0.00856492	0.0101397	0	Anks1b	ankyrin repeat and sterile alpha motif domain containing 1B [Source:MGI Symbol;Acc:MGI:1924781]	chr10	Expressed	Non-Significant	0.999993	18h	phase_-Pi/2
15.953	19.2694	18.8515	18.4726	20.4842	15.376	18.4835	15.9023	17.0928	14.3142	Anks3	ankyrin repeat and sterile alpha motif domain containing 3 [Source:MGI Symbol;Acc:MGI:1919865]	chr16	Expressed	Periodic	0.000187149	12h	phase_0
45.4135	27.8703	25.178	23.9958	34.437	35.8863	34.2549	41.2673	40.7921	49.1226	Anks4b	ankyrin repeat and sterile alpha motif domain containing 4B [Source:MGI Symbol;Acc:MGI:1919324]	chr7	Expressed	Non-Significant	0.610733	OutPeriod	OutPhase
0.454547	0.441888	0.549543	0.465618	0.310504	0.471545	0.521658	0.704216	0.691419	0.418796	Anks6	ankyrin repeat and sterile alpha motif domain containing 6 [Source:MGI Symbol;Acc:MGI:1922941]	chr4	Expressed	Non-Significant	0.996539	30h	phase_-Pi/2
0	0	0	0	0	0	0	0	0	0	Nr2e1	nuclear receptor subfamily 2, group E, member 1 [Source:MGI Symbol;Acc:MGI:1100526]	chr10	Non-Expressed	NaN	NA	NaN	NaN
23.7367	22.387	23.8016	20.0673	23.292	17.1876	17.8731	17.4109	18.7242	21.6313	Ankzf1	ankyrin repeat and zinc finger domain containing 1 [Source:MGI Symbol;Acc:MGI:1098746]	chr1	Expressed	Non-Significant	0.0148196	OutPeriod	OutPhase
0.780861	0.663341	0.411556	0.910424	0.668044	0.51638	0.465429	0.358371	0.508303	0.645055	Anln	anillin, actin binding protein [Source:MGI Symbol;Acc:MGI:1920174]	chr9	Expressed	Non-Significant	0.278156	OutPeriod	OutPhase
2.21622	1.96182	2.23229	2.41458	1.23858	2.39399	2.44413	2.18166	2.34568	2.49578	Ano1	anoctamin 1, calcium activated chloride channel [Source:MGI Symbol;Acc:MGI:2142149]	chr7	Expressed	Non-Significant	0.984947	24h	phase_Pi
21.835	20.8599	20.5242	20.5697	21.4859	20.7589	19.7501	16.3274	21.0758	25.1596	Ano10	anoctamin 10 [Source:MGI Symbol;Acc:MGI:2143103]	chr9	Expressed	Periodic	0.0020177	30h	OutPhase
0.026351	0.0855394	0.135028	0.0558311	0.0657594	0.082857	0.0622813	0.0108479	0.0168338	0.0434813	Ano2	anoctamin 2 [Source:MGI Symbol;Acc:MGI:2387214]	chr6	Expressed	Non-Significant	0.00976171	OutPeriod	OutPhase
0	0	0	0	0	0	0.0160871	0	0	0	Ano3	anoctamin 3 [Source:MGI Symbol;Acc:MGI:3613666]	chr2	Expressed	Non-Significant	0.999908	12h	phase_0
0.11788	0	0	0	0	0	0	0	0	0	Fam162b	family with sequence similarity 162, member B [Source:MGI Symbol;Acc:MGI:1924546]	chr10	Non-Expressed	NaN	NA	NaN	NaN
0	0	0	0	0	0	0	0	0	0	Gprc6a	G protein-coupled receptor, family C, group 6, member A [Source:MGI Symbol;Acc:MGI:2429498]	chr10	Non-Expressed	NaN	NA	NaN	NaN
0	0	0	0	0	0	0	0	0	0	4933411G06Rik	RIKEN cDNA 4933411G06 gene [Source:MGI Symbol;Acc:MGI:1918340]	chr10	Non-Expressed	NaN	NA	NaN	NaN
0.00464187	0	0	0	0	0	0	0	0	0	Ros1	Ros1 proto-oncogene [Source:MGI Symbol;Acc:MGI:97999]	chr10	Non-Expressed	NaN	NA	NaN	NaN
0.0363935	0.0184347	0.0275668	0.0277374	0	0.00825047	0.0366179	0.0178441	0.00721562	0.0747256	Ano4	anoctamin 4 [Source:MGI Symbol;Acc:MGI:2443344]	chr10	Expressed	Non-Significant	0.239551	OutPeriod	OutPhase
0.0260658	0.0248664	0.0452429	0.0293564	0	0.0258605	0.0298261	0.0199802	0.0323155	0.0591257	Ano5	anoctamin 5 [Source:MGI Symbol;Acc:MGI:3576659]	chr7	Expressed	Non-Significant	0.997977	OutPeriod	OutPhase
7.44913	8.17274	8.85817	8.37242	7.28764	8.33148	8.02197	8.02682	8.87347	9.4464	Ano6	anoctamin 6 [Source:MGI Symbol;Acc:MGI:2145890]	chr15	Expressed	Non-Significant	0.263741	OutPeriod	OutPhase
0.012321	0.0247028	0.0347101	0	0.0393983	0.0124638	0	0.0116396	0.034037	0.0126589	Ano7	anoctamin 7 [Source:MGI Symbol;Acc:MGI:3052714]	chr1	Expressed	Non-Significant	0.926174	30h	OutPhase
5.36903	4.14279	4.7668	4.13219	3.52938	4.27804	5.22703	5.34664	6.65006	5.30267	Ano8	anoctamin 8 [Source:MGI Symbol;Acc:MGI:2687327]	chr8	Expressed	Non-Significant	0.0620479	OutPeriod	OutPhase
0.166661	0.148503	0.226765	0.0792913	0.139453	0.0701851	0.110662	0.122999	0.106124	0.104002	Ano9	anoctamin 9 [Source:MGI Symbol;Acc:MGI:1918595]	chr7	Expressed	Non-Significant	0.999992	24h	phase_-Pi/2
38.8611	40.104	40.6646	36.649	42.9983	30.6928	26.4514	42.9506	39.9244	40.7767	Anp32a	acidic (leucine-rich) nuclear phosphoprotein 32 family, member A [Source:MGI Symbol;Acc:MGI:108447]	chr9	Expressed	Non-Significant	0.139387	30h	phase_-Pi/2
36.7726	38.5904	36.4905	33.8658	45.4148	23.6499	23.2421	33.8336	33.5795	37.0911	Anp32b	acidic (leucine-rich) nuclear phosphoprotein 32 family, member B [Source:MGI Symbol;Acc:MGI:1914878]	chr4	Expressed	Non-Significant	0.443168	30h	phase_0
15.7933	17.7078	18.4682	18.055	16.6002	19.1769	15.921	20.2453	18.7967	17.992	Anp32e	acidic (leucine-rich) nuclear phosphoprotein 32 family, member E [Source:MGI Symbol;Acc:MGI:1913721]	chr3	Expressed	Non-Significant	0.49616	12h	phase_Pi
63.0675	67.5995	65.9807	69.2336	67.5841	63.2494	60.4533	61.9463	56.5471	58.5917	Anpep	alanyl (membrane) aminopeptidase [Source:MGI Symbol;Acc:MGI:5000466]	chr7	Expressed	Non-Significant	0.278829	OutPeriod	OutPhase
1.33592	1.28335	1.61802	1.39122	0.840799	1.33578	1.25579	1.19372	1.23835	1.33072	Antxr1	anthrax toxin receptor 1 [Source:MGI Symbol;Acc:MGI:1916788]	chr6	Expressed	Non-Periodic	1	24h	phase_+Pi/2
23.116	24.2898	24.4182	19.9719	28.4792	28.9572	24.5944	26.2598	23.9191	24.561	Antxr2	anthrax toxin receptor 2 [Source:MGI Symbol;Acc:MGI:1919164]	chr5	Expressed	Non-Significant	0.444677	12h	phase_Pi
8.12006	7.01705	8.60655	6.26603	6.17858	8.88012	8.16203	9.1659	10.3481	12.7922	Anxa1	annexin A1 [Source:MGI Symbol;Acc:MGI:96819]	chr19	Expressed	Non-Significant	0.0791448	OutPeriod	OutPhase
0	0.0438952	0	0	0.131685	0.0296636	0	0	0	0	Anxa10	annexin A10 [Source:MGI Symbol;Acc:MGI:1347090]	chr8	Expressed	Non-Significant	0.997638	24h	phase_0
43.9125	37.0634	37.6393	37.3608	36.19	41.5475	45.3674	45.6796	40.5773	40.7268	Anxa11	annexin A11 [Source:MGI Symbol;Acc:MGI:108481]	chr14	Expressed	Periodic	0.000679075	30h	phase_Pi
2.54801	2.55546	2.50815	3.04547	2.11274	3.1344	2.00793	3.1254	2.63922	2.70466	Anxa13	annexin A13 [Source:MGI Symbol;Acc:MGI:1917037]	chr15	Expressed	Non-Significant	0.814975	12h	phase_Pi
26.4566	18.5465	18.2519	19.7778	17.6098	27.8561	29.3953	30.2834	30.9758	35.3301	Anxa2	annexin A2 [Source:MGI Symbol;Acc:MGI:88246]	chr9	Expressed	Non-Significant	0.465002	OutPeriod	OutPhase
9.38017	7.82845	6.8526	8.4694	8.16336	10.5163	10.8655	10.4057	11.0707	12.0643	Anxa3	annexin A3 [Source:MGI Symbol;Acc:MGI:1201378]	chr5	Expressed	Non-Significant	0.346394	18h	phase_Pi
45.0002	39.0278	38.1986	38.2219	40.6629	44.8181	44.3169	46.0883	44.9796	46.8283	Anxa4	annexin A4 [Source:MGI Symbol;Acc:MGI:88030]	chr6	Expressed	Non-Significant	0.769795	30h	phase_Pi
47.0815	47.5956	45.5603	48.1297	49.0968	41.8083	37.9517	45.1126	48.5516	54.8687	Anxa5	annexin A5 [Source:MGI Symbol;Acc:MGI:106008]	chr3	Expressed	Periodic	0.000506266	OutPeriod	OutPhase
58.6799	60.4711	57.9495	57.2302	66.2337	58.5306	53.4916	62.3063	58.4134	59.3481	Anxa6	annexin A6 [Source:MGI Symbol;Acc:MGI:88255]	chr11	Expressed	Non-Significant	0.999875	18h	phase_0
51.8776	52.3119	50.3048	50.7663	55.8647	50.9227	50.0188	48.2414	46.6081	51.8944	Anxa7	annexin A7 [Source:MGI Symbol;Acc:MGI:88031]	chr14	Expressed	Non-Significant	0.360811	OutPeriod	OutPhase
0.281481	0.141701	0.22421	0.0594163	0.141475	0.232621	0.694217	0.294579	0.192962	0.47768	Anxa8	annexin A8 [Source:MGI Symbol;Acc:MGI:1201374]	chr14	Expressed	Non-Significant	0.880553	24h	phase_Pi
2.55023	1.67976	1.39899	1.65578	1.98451	2.66404	3.04429	2.35953	2.34233	2.27139	Anxa9	annexin A9 [Source:MGI Symbol;Acc:MGI:1923711]	chr3	Expressed	Non-Significant	0.287717	30h	phase_Pi
2.28087	2.22739	2.18045	2.55433	1.94738	2.2244	2.48346	1.71697	1.88768	2.31535	Aoah	acyloxyacyl hydrolase [Source:MGI Symbol;Acc:MGI:1350928]	chr13	Expressed	Non-Significant	0.697321	30h	OutPhase
1.07615	1.52035	1.34921	1.94719	1.26465	1.59446	2.19909	1.34749	1.48319	1.03533	Aoc2	amine oxidase, copper containing 2 (retina-specific) [Source:MGI Symbol;Acc:MGI:2668431]	chr11	Expressed	Non-Significant	0.453814	OutPeriod	OutPhase
0.251215	0.109579	0.232353	0.0299097	0.066475	0.211019	1.03408	0.173413	0.286709	0.184263	Aoc3	amine oxidase, copper containing 3 [Source:MGI Symbol;Acc:MGI:1306797]	chr11	Expressed	Non-Significant	0.99998	18h	phase_Pi
41.8182	36.1277	31.7673	36.4777	40.138	40.3607	36.9781	42.0857	42.6909	36.5947	Aox1	aldehyde oxidase 1 [Source:MGI Symbol;Acc:MGI:88035]	chr1	Expressed	Non-Significant	0.987292	24h	phase_Pi
83.7282	79.355	72.2676	77.8331	87.9642	72.0643	66.6329	71.978	75.5538	73.4933	Aox3	aldehyde oxidase 3 [Source:MGI Symbol;Acc:MGI:1918974]	chr1	Expressed	Non-Significant	0.998185	30h	OutPhase
0.00679275	0.00704576	0	0.0211373	0	0.0123566	0.00564341	0	0.00799734	0	Aox4	aldehyde oxidase 4 [Source:MGI Symbol;Acc:MGI:1919122]	chr1	Expressed	Non-Significant	0.999993	24h	phase_+Pi/2
22.6566	24.0325	24.4218	22.528	25.1476	21.7421	21.4679	22.3906	23.9477	23.1822	Ap1ar	adaptor-related protein complex 1 associated regulatory protein [Source:MGI Symbol;Acc:MGI:2384822]	chr3	Expressed	Non-Significant	0.269607	30h	OutPhase
40.9281	41.2266	39.8327	40.4087	43.4384	45.4199	39.7635	42.6213	42.0433	40.7192	Ap1b1	adaptor protein complex AP-1, beta 1 subunit [Source:MGI Symbol;Acc:MGI:1096368]	chr11	Expressed	Non-Significant	0.423339	18h	phase_+Pi/2
29.044	32.2854	32.6906	31.8246	32.3412	32.2065	31.1257	31.9384	31.5899	29.3326	Ap1g1	adaptor protein complex AP-1, gamma 1 subunit [Source:MGI Symbol;Acc:MGI:101919]	chr8	Expressed	Non-Significant	0.103489	18h	phase_+Pi/2
14.7581	9.47043	8.84208	10.3238	9.24543	10.2073	12.463	12.4475	14.2782	16.4189	Ap1g2	adaptor protein complex AP-1, gamma 2 subunit [Source:MGI Symbol;Acc:MGI:1328307]	chr14	Expressed	Non-Significant	0.0148343	OutPeriod	OutPhase
37.0968	41.1625	42.5846	38.2306	42.6721	42.2693	37.285	41.1777	38.8852	39.1864	Ap1m1	adaptor-related protein complex AP-1, mu subunit 1 [Source:MGI Symbol;Acc:MGI:102776]	chr8	Expressed	Non-Significant	0.136806	18h	phase_0
0.64191	0.572026	0.823364	0.649354	0.24336	0.758248	0.469287	0.556642	0.542155	0.467332	Ap1m2	adaptor protein complex AP-1, mu 2 subunit [Source:MGI Symbol;Acc:MGI:1336974]	chr9	Expressed	Non-Significant	0.999327	18h	phase_+Pi/2
49.7936	44.0372	41.4853	43.5726	47.0537	43.7237	44.3778	47.7233	47.9968	53.8096	Ap1s1	adaptor protein complex AP-1, sigma 1 [Source:MGI Symbol;Acc:MGI:1098244]	chr5	Expressed	Non-Significant	0.503691	OutPeriod	OutPhase
1.22397	1.35167	1.24002	1.44071	1.37428	1.82353	1.93699	0.95345	1.34254	1.52801	Ap1s2	adaptor-related protein complex 1, sigma 2 subunit [Source:MGI Symbol;Acc:MGI:1889383]	chrX	Expressed	Non-Significant	0.0134664	30h	OutPhase
0	0	0	0	0	0	0	0	0	0	Snord98	small nucleolar RNA, C/D box 98 [Source:MGI Symbol;Acc:MGI:3819569]	chr10	Non-Expressed	NaN	NA	NaN	NaN
3.86682	3.16167	3.16183	3.03164	3.29153	5.25085	4.49695	5.42978	5.38619	4.56362	Ap1s3	adaptor-related protein complex AP-1, sigma 3 [Source:MGI Symbol;Acc:MGI:1891304]	chr1	Expressed	Non-Significant	0.144809	12h	phase_Pi
41.1515	41.496	42.0172	44.1483	38.3227	45.2494	42.0096	40.4189	42.2978	44.58	Ap2a1	adaptor-related protein complex 2, alpha 1 subunit [Source:MGI Symbol;Acc:MGI:101921]	chr7	Expressed	Non-Significant	0.127958	24h	phase_+Pi/2
43.2891	52.2723	50.9129	52.4501	53.454	48.8134	41.2848	50.9306	48.4398	43.168	Ap2a2	adaptor-related protein complex 2, alpha 2 subunit [Source:MGI Symbol;Acc:MGI:101920]	chr7	Expressed	Periodic	2.97724e-05	18h	phase_0
28.9882	30.1976	30.6906	29.3847	30.5176	29.7731	27.6388	29.7862	31.4112	31.2427	Ap2b1	adaptor-related protein complex 2, beta 1 subunit [Source:MGI Symbol;Acc:MGI:1919020]	chr11	Expressed	Non-Significant	0.112559	OutPeriod	OutPhase
76.8268	82.1043	73.7474	84.9018	87.6638	83.2467	76.1616	80.8226	77.432	78.6663	Ap2m1	adaptor-related protein complex 2, mu 1 subunit [Source:MGI Symbol;Acc:MGI:1298405]	chr16	Expressed	Non-Significant	1	24h	phase_0
0	0	0	0	0	0	0	0	0	0	1700023F02Rik	RIKEN cDNA 1700023F02 gene [Source:MGI Symbol;Acc:MGI:1916683]	chr10	Non-Expressed	NaN	NA	NaN	NaN
88.9899	94.8534	87.8781	97.9254	98.7566	87.1257	83.2124	89.5356	85.3026	88.279	Ap2s1	adaptor-related protein complex 2, sigma 1 subunit [Source:MGI Symbol;Acc:MGI:2141861]	chr7	Expressed	Non-Significant	0.999679	18h	phase_0
28.6031	29.2418	29.4672	28.1571	30.1011	23.6159	22.2483	27.0505	26.6344	29.9657	Ap3b1	adaptor-related protein complex 3, beta 1 subunit [Source:MGI Symbol;Acc:MGI:1333879]	chr13	Expressed	Periodic	0.00103649	OutPeriod	OutPhase
0	0	0	0	0	0	0.151318	0	0	0	Ap3b2	adaptor-related protein complex 3, beta 2 subunit [Source:MGI Symbol;Acc:MGI:1100869]	chr7	Expressed	Non-Significant	0.999908	12h	phase_0
30.9692	35.7858	35.8784	35.6897	35.7892	31.7989	30.8516	33.5838	34.4943	32.301	Ap3d1	adaptor-related protein complex 3, delta 1 subunit [Source:MGI Symbol;Acc:MGI:107734]	chr10	Expressed	Non-Significant	0.0176166	24h	phase_0
37.4785	38.2958	34.8746	39.1384	40.8744	34.224	43.505	32.0439	31.0185	36.2886	Ap3m1	adaptor-related protein complex 3, mu 1 subunit [Source:MGI Symbol;Acc:MGI:1929212]	chr14	Expressed	Non-Significant	0.227671	24h	phase_Pi
2.72154	1.79278	2.12606	1.63403	1.61825	2.91927	2.63194	3.13156	3.00103	3.60978	Ap3m2	adaptor-related protein complex 3, mu 2 subunit [Source:MGI Symbol;Acc:MGI:1929214]	chr8	Expressed	Non-Significant	0.777727	OutPeriod	OutPhase
29.5483	36.0556	33.9359	34.2514	39.9794	30.8811	28.7302	31.3363	30.4438	28.4245	Ap3s1	adaptor-related protein complex 3, sigma 1 subunit [Source:MGI Symbol;Acc:MGI:1337062]	chr18	Expressed	Non-Significant	0.0621837	24h	phase_0
16.1019	15.8497	16.3863	15.0603	16.1026	14.86	15.0325	16.292	15.6569	16.4729	Ap3s2	adaptor-related protein complex 3, sigma 2 subunit [Source:MGI Symbol;Acc:MGI:1337060]	chr7	Expressed	Non-Significant	0.99755	30h	phase_-Pi/2
21.8803	22.1336	20.4458	21.5062	24.4489	22.7622	26.2445	21.3179	21.5247	23.0374	Ap4b1	adaptor-related protein complex AP-4, beta 1 [Source:MGI Symbol;Acc:MGI:1337130]	chr3	Expressed	Non-Significant	0.459536	24h	phase_Pi
5.02649	4.69729	4.60472	4.70815	4.779	4.73969	4.98959	4.79914	5.03226	5.60088	Ap4e1	adaptor-related protein complex AP-4, epsilon 1 [Source:MGI Symbol;Acc:MGI:1336993]	chr2	Expressed	Non-Significant	0.999453	OutPeriod	OutPhase
22.485	21.2219	25.2606	19.845	18.5602	12.9053	12.06	13.8213	15.0064	16.7615	Ap4m1	adaptor-related protein complex AP-4, mu 1 [Source:MGI Symbol;Acc:MGI:1337063]	chr5	Expressed	Periodic	0.00100186	OutPeriod	OutPhase
26.1797	25.7453	25.0466	24.3329	27.8563	27.6764	26.4791	26.9199	25.0602	26.64	Ap4s1	adaptor-related protein complex AP-4, sigma 1 [Source:MGI Symbol;Acc:MGI:1337065]	chr12	Expressed	Non-Significant	0.949648	OutPeriod	OutPhase
5.42436	5.82282	7.17103	5.41539	4.88204	5.96206	5.05331	4.09468	6.11183	5.01322	Ap5b1	adaptor-related protein complex 5, beta 1 subunit [Source:MGI Symbol;Acc:MGI:2685808]	chr19	Expressed	Non-Significant	0.988526	24h	phase_+Pi/2
16.1093	15.7113	16.1154	15.1445	15.874	13.2939	15.5592	14.2863	15.9726	16.1951	Ap5m1	adaptor-related protein complex 5, mu 1 subunit [Source:MGI Symbol;Acc:MGI:1921635]	chr14	Expressed	Non-Significant	0.28408	12h	phase_0
0	0	0	0	0	0	0	0	0	0	1700049L16Rik	RIKEN cDNA 1700049L16 gene [Source:MGI Symbol;Acc:MGI:1920633]	chr10	Non-Expressed	NaN	NA	NaN	NaN
37.2066	36.6245	37.013	35.6241	37.2364	32.8776	29.2942	40.0339	33.1458	37.8598	Ap5s1	adaptor-related protein 5 complex, sigma 1 subunit [Source:MGI Symbol;Acc:MGI:1916846]	chr2	Expressed	Non-Significant	0.084865	12h	phase_0
13.4917	10.9145	12.0069	11.0866	9.65	9.6975	11.2702	10.667	11.5163	11.1473	Ap5z1	adaptor-related protein complex 5, zeta 1 subunit [Source:MGI Symbol;Acc:MGI:1924908]	chr5	Expressed	Non-Significant	0.999991	24h	phase_-Pi/2
2.04073	2.18493	2.3053	2.13132	2.11816	1.89392	2.01954	2.297	2.21873	2.47025	Apaf1	apoptotic peptidase activating factor 1 [Source:MGI Symbol;Acc:MGI:1306796]	chr10	Expressed	Non-Significant	0.869117	OutPeriod	OutPhase
0.20594	0.217154	0.252687	0.245979	0.152796	0.197762	0.234853	0.183547	0.16304	0.26992	Apba1	amyloid beta (A4) precursor protein binding, family A, member 1 [Source:MGI Symbol;Acc:MGI:1860297]	chr19	Expressed	Non-Significant	0.999668	24h	phase_0
0.178771	0.223127	0.208629	0.387899	0.0728546	0.224893	0.2091	0.201591	0.199422	0.201933	Apba2	amyloid beta (A4) precursor protein-binding, family A, member 2 [Source:MGI Symbol;Acc:MGI:1261791]	chr7	Expressed	Non-Periodic	1	OutPeriod	OutPhase
48.3077	53.2014	51.6225	56.6489	51.3328	64.8943	137.68	59.8836	54.133	45.5863	Apba3	amyloid beta (A4) precursor protein-binding, family A, member 3 [Source:MGI Symbol;Acc:MGI:1888527]	chr10	Expressed	Non-Significant	0.0389153	30h	phase_Pi
1.38627	1.1156	1.36684	1.21924	0.760728	0.824639	1.37093	1.45083	1.26724	1.43324	Apbb1	amyloid beta (A4) precursor protein-binding, family B, member 1 [Source:MGI Symbol;Acc:MGI:107765]	chr7	Expressed	Non-Significant	0.992226	OutPeriod	OutPhase
3.54871	3.70597	2.73215	4.08349	4.30228	4.39102	4.00918	3.3968	3.54148	4.89396	Apbb1ip	amyloid beta (A4) precursor protein-binding, family B, member 1 interacting protein [Source:MGI Symbol;Acc:MGI:1861354]	chr2	Expressed	Non-Significant	0.422723	24h	phase_+Pi/2
6.36869	5.13764	5.49617	4.8329	5.08384	5.51856	6.27734	6.25425	5.60452	6.45365	Apbb2	amyloid beta (A4) precursor protein-binding, family B, member 2 [Source:MGI Symbol;Acc:MGI:108405]	chr5	Expressed	Non-Significant	0.923371	24h	phase_Pi
17.8487	12.9941	13.3039	14.7329	10.9456	14.3809	22.2663	15.3331	13.8879	16.2395	Apbb3	steroid receptor RNA activator 1 [Source:MGI Symbol;Acc:MGI:1344414]	chr18	Expressed	Non-Significant	0.017579	24h	phase_Pi
8.64346	10.7668	10.808	11.0375	10.4549	8.03449	8.53767	8.25604	8.10613	8.26443	Apc	adenomatosis polyposis coli [Source:MGI Symbol;Acc:MGI:88039]	chr18	Expressed	Non-Significant	0.198753	12h	phase_0
0.233635	0.109376	0.123905	0.189084	0.0151388	0.199266	0.159019	0.16347	0.177773	0.145971	Apc2	adenomatosis polyposis coli 2 [Source:MGI Symbol;Acc:MGI:1346052]	chr10	Expressed	Non-Significant	0.999339	18h	phase_-Pi/2
0.207171	0.0944277	0.18299	0.100293	0	0.158836	0.680351	0.142363	0.203902	0.159939	Apcdd1	adenomatosis polyposis coli down-regulated 1 [Source:MGI Symbol;Acc:MGI:3513977]	chr18	Expressed	Non-Significant	0.810596	24h	phase_Pi
74.9462	65.1084	58.9075	60.7257	75.692	75.705	65.9821	67.6537	70.875	78.9413	Apcs	serum amyloid P-component [Source:MGI Symbol;Acc:MGI:98229]	chr1	Expressed	Non-Significant	0.401298	24h	phase_+Pi/2
58.7256	56.877	56.4831	55.5981	58.5497	51.3908	51.8176	56.3837	53.7875	52.8965	Apeh	acylpeptide hydrolase [Source:MGI Symbol;Acc:MGI:88041]	chr9	Expressed	Non-Significant	0.630415	24h	phase_-Pi/2
17.0936	17.1886	15.5787	16.9486	19.0384	17.2022	16.6228	19.3565	17.6252	19.7349	Apex1	apurinic/apyrimidinic endonuclease 1 [Source:MGI Symbol;Acc:MGI:88042]	chr14	Expressed	Non-Significant	0.908402	12h	phase_Pi
13.0022	16.4288	14.7094	18.4634	16.1134	15.8195	17.7255	13.2728	13.0732	13.6058	Apex2	apurinic/apyrimidinic endonuclease 2 [Source:MGI Symbol;Acc:MGI:1924872]	chrX	Expressed	Non-Significant	0.0241866	OutPeriod	OutPhase
49.6453	50.2775	49.3386	48.4752	53.0186	47.0505	43.9061	46.4829	43.4729	44.0186	Aph1a	aph1 homolog A, gamma secretase subunit [Source:MGI Symbol;Acc:MGI:2385110]	chr3	Expressed	Non-Significant	0.49656	18h	phase_0
2.46729	2.61279	3.22317	2.67473	1.94048	4.56559	3.51346	3.50276	4.47031	3.02418	Aph1b	aph1 homolog B, gamma secretase subunit [Source:MGI Symbol;Acc:MGI:3522097]	chr9	Expressed	Non-Significant	0.230926	18h	phase_Pi
1.21459	1.27278	1.3406	1.21399	1.26375	1.49744	1.06467	1.13397	1.45615	1.03011	Aph1c	aph1 homolog C, gamma secretase subunit [Source:MGI Symbol;Acc:MGI:1915568]	chr9	Expressed	Non-Significant	0.0578126	18h	phase_+Pi/2
33.6318	39.3855	37.9386	39.2124	41.0054	36.6472	36.0676	37.6247	36.8503	34.9169	Api5	apoptosis inhibitor 5 [Source:MGI Symbol;Acc:MGI:1888993]	chr2	Expressed	Non-Significant	0.162853	24h	phase_0
42.298	35.7071	32.4449	36.1888	38.4876	37.7813	41.7047	44.2321	39.579	46.5991	Apip	APAF1 interacting protein [Source:MGI Symbol;Acc:MGI:1926788]	chr2	Expressed	Non-Significant	0.294079	24h	phase_Pi
4.98374	3.73416	4.08238	3.05461	4.0655	2.44824	3.44753	3.8364	4.49513	4.99797	Aplf	aprataxin and PNKP like factor [Source:MGI Symbol;Acc:MGI:1919353]	chr6	Expressed	Periodic	0.000281079	OutPeriod	OutPhase
0.0221266	0.0251653	0.0353974	0	0.0400984	0.0376356	0.180887	0.0735744	0.0463327	0.107028	Apln	apelin [Source:MGI Symbol;Acc:MGI:1353624]	chrX	Expressed	Non-Significant	0.972115	24h	phase_Pi
0	0	0	0	0	0	0	0	0	0	Gm19402	predicted gene, 19402 [Source:MGI Symbol;Acc:MGI:5011587]	chr10	Non-Expressed	NaN	NA	NaN	NaN
0	0	0	0	0	0	0	0	0	0	Gm3238	predicted gene 3238 [Source:MGI Symbol;Acc:MGI:3781416]	chr10	Non-Expressed	NaN	NA	NaN	NaN
0	0	0	0	0	0	0	0	0	0	Gm19668	predicted gene, 19668 [Source:MGI Symbol;Acc:MGI:5011853]	chr10	Non-Expressed	NaN	NA	NaN	NaN
0	0	0	0	0	0	0	0	0	0	Krtap10-4	keratin associated protein 10-4 [Source:MGI Symbol;Acc:MGI:1925013]	chr10	Non-Expressed	NaN	NA	NaN	NaN
0	0.0117625	0.0352875	0	0	0.0410945	0.168862	0.0585639	0.0596092	0.0948388	Aplnr	apelin receptor [Source:MGI Symbol;Acc:MGI:1346086]	chr2	Expressed	Non-Significant	0.999377	30h	OutPhase
0.992311	0.520409	0.443603	0.633572	0.484053	1.46628	2.3767	2.02892	1.64614	1.93374	Aplp1	amyloid beta (A4) precursor-like protein 1 [Source:MGI Symbol;Acc:MGI:88046]	chr7	Expressed	Non-Significant	0.481546	24h	phase_Pi
66.1252	73.3276	67.7442	71.795	80.4437	56.5476	54.9353	68.07	63.0857	64.4759	Aplp2	amyloid beta (A4) precursor-like protein 2 [Source:MGI Symbol;Acc:MGI:88047]	chr9	Expressed	Non-Significant	0.869703	18h	phase_0
0	0	0	0	0	0	0	0	0	0	Aire	autoimmune regulator (autoimmune polyendocrinopathy candidiasis ectodermal dystrophy) [Source:MGI Symbol;Acc:MGI:1338803]	chr10	Non-Expressed	NaN	NA	NaN	NaN
37.2146	38.5877	36.1764	36.6479	42.9388	32.1633	32.621	37.5214	35.9547	37.7985	Apmap	adipocyte plasma membrane associated protein [Source:MGI Symbol;Acc:MGI:1919131]	chr2	Expressed	Non-Significant	0.992115	30h	phase_-Pi/2
143.457	148.38	145.15	145.865	154.126	124.178	115.804	140.332	131.01	135.838	Apoa1	apolipoprotein A-I [Source:MGI Symbol;Acc:MGI:88049]	chr9	Expressed	Non-Significant	0.903957	24h	phase_0
149.947	156.68	154.907	154.683	160.449	119.847	115.959	146.846	140.839	137.531	Apoa2	apolipoprotein A-II [Source:MGI Symbol;Acc:MGI:88050]	chr1	Expressed	Non-Significant	0.179072	24h	phase_0
64.5568	85.2476	79.88	82.8994	92.9634	73.0193	66.5147	78.4758	71.6611	74.7791	Apoa4	apolipoprotein A-IV [Source:MGI Symbol;Acc:MGI:88051]	chr9	Expressed	Non-Significant	0.994525	18h	phase_0
94.8914	109.305	104.153	110.317	113.445	84.9524	83.2747	97.4469	89.2548	89.5103	Apoa5	apolipoprotein A-V [Source:MGI Symbol;Acc:MGI:1913363]	chr9	Expressed	Non-Significant	0.169167	18h	phase_0
80.7964	91.139	84.5492	88.6087	100.259	82.1837	77.5558	81.8604	79.619	81.0266	Apob	apolipoprotein B [Source:MGI Symbol;Acc:MGI:88052]	chr12	Expressed	Non-Significant	0.999916	OutPeriod	OutPhase
21.2166	22.1997	24.271	20.93	21.3981	20.7858	16.3857	23.8537	21.4885	23.1701	Apobec1	apolipoprotein B mRNA editing enzyme, catalytic polypeptide 1 [Source:MGI Symbol;Acc:MGI:103298]	chr6	Expressed	Non-Significant	0.360868	24h	phase_0
0	0	0	0	0	0	0	0	0	0	Olfr1357	olfactory receptor 1357 [Source:MGI Symbol;Acc:MGI:3031191]	chr10	Non-Expressed	NaN	NA	NaN	NaN
0	0	0	0	0	0	0	0	0	0	Casp14	caspase 14 [Source:MGI Symbol;Acc:MGI:1335092]	chr10	Non-Expressed	NaN	NA	NaN	NaN
0	0	0	0	0	0	0	0	0	0	Ccdc105	coiled-coil domain containing 105 [Source:MGI Symbol;Acc:MGI:1918226]	chr10	Non-Expressed	NaN	NA	NaN	NaN
0	0	0	0	0	0	0	0	0	0	Olfr1356	olfactory receptor 1356 [Source:MGI Symbol;Acc:MGI:3031190]	chr10	Non-Expressed	NaN	NA	NaN	NaN
0.221334	0.164974	0	0.234397	0.260525	0.137041	0.300756	0.323978	0.0618624	0.241004	Apobec2	apolipoprotein B mRNA editing enzyme, catalytic polypeptide 2 [Source:MGI Symbol;Acc:MGI:1343178]	chr17	Expressed	Non-Significant	0.997203	24h	phase_-Pi/2
3.93344	2.92297	2.48061	2.80677	3.48154	2.70463	3.05035	2.56193	2.66421	3.44965	Apobec3	apolipoprotein B mRNA editing enzyme, catalytic polypeptide 3 [Source:MGI Symbol;Acc:MGI:1933111]	chr15	Expressed	Non-Significant	0.996963	18h	phase_Pi
1.65463	1.90062	1.69381	2.02535	1.98269	1.66131	1.38904	1.46067	1.62034	1.79528	Apobr	apolipoprotein B receptor [Source:MGI Symbol;Acc:MGI:2176230]	chr7	Expressed	Non-Significant	0.439467	OutPeriod	OutPhase
180.903	188.377	193.755	180.581	190.796	151.123	143.38	176.055	164.8	164.44	Apoc1	apolipoprotein C-I [Source:MGI Symbol;Acc:MGI:88053]	chr7	Expressed	Non-Significant	0.443884	18h	phase_0
105.663	116.565	109.987	113.643	126.063	98.9619	92.6003	105.274	101.146	104.086	Apoc2	apolipoprotein C-II [Source:MGI Symbol;Acc:MGI:88054]	chr7	Expressed	Non-Significant	0.96221	18h	phase_0
0	0	0	0	0	0	0	0	0	0	Odf3l2	outer dense fiber of sperm tails 3-like 2 [Source:MGI Symbol;Acc:MGI:2686003]	chr10	Non-Expressed	NaN	NA	NaN	NaN
0	0	0	0	0	0	0	0	0	0	Bc1	N/A	chr10	Non-Expressed	NaN	NA	NaN	NaN
159.693	168.808	163.11	169.911	173.403	160.242	151.709	168.523	155.757	150.747	Apoc3	apolipoprotein C-III [Source:MGI Symbol;Acc:MGI:88055]	chr9	Expressed	Non-Significant	0.574904	18h	phase_0
123.775	136.258	131.153	133.288	144.332	108.752	98.4098	126.275	116.213	119.74	Apoc4	apolipoprotein C-IV [Source:MGI Symbol;Acc:MGI:87878]	chr7	Expressed	Non-Significant	0.464848	18h	phase_0
0.0211695	0.0435339	0.0650867	0.0655151	0	0.093933	0.365513	0.0392307	0.0446698	0	Apod	apolipoprotein D [Source:MGI Symbol;Acc:MGI:88056]	chr16	Expressed	Non-Significant	0.940856	30h	phase_Pi
145.647	157.481	155.837	164.613	151.992	140.499	129.904	152.672	141.169	135.417	Apoe	apolipoprotein E [Source:MGI Symbol;Acc:MGI:88057]	chr7	Expressed	Non-Significant	0.181367	18h	phase_0
68.4079	73.7763	68.4513	72.3893	80.4885	67.9406	63.6133	70.7856	66.7348	66.9986	Apof	apolipoprotein F [Source:MGI Symbol;Acc:MGI:104539]	chr10	Expressed	Non-Significant	0.997417	18h	phase_0
116.98	123.196	118.584	115.865	135.14	105.87	99.9414	117.673	109.881	111.243	Apoh	apolipoprotein H [Source:MGI Symbol;Acc:MGI:88058]	chr11	Expressed	Non-Significant	0.96695	18h	phase_0
0.0679939	0.0137262	0	0	0.0411786	0.0170762	0.0404828	0.0128924	0.125484	0.0613801	Apol10a	apolipoprotein L 10A [Source:MGI Symbol;Acc:MGI:3036238]	chr15	Expressed	Random	0.98571	30h	OutPhase
0.613022	0.147822	0.191594	0.19234	0.059532	0.24124	0.377908	0.293899	0.487178	1.00535	Apol10b	apolipoprotein L 10B [Source:MGI Symbol;Acc:MGI:3043522]	chr15	Expressed	Non-Significant	0.487378	OutPeriod	OutPhase
0.0584509	0.0476924	0	0.0881484	0.0549287	0.0586314	0.0457587	0	0.0215136	0.01723	Apol11b	apolipoprotein L 11b [Source:MGI Symbol;Acc:MGI:3036248]	chr15	Expressed	Non-Significant	0.998954	30h	phase_+Pi/2
0.0592484	0.041163	0.0598785	0.0636106	0	0.0387788	0.539456	0.130138	0.0613114	0.0887861	Apol6	apolipoprotein L 6 [Source:MGI Symbol;Acc:MGI:1919189]	chr15	Expressed	Non-Significant	0.994395	24h	phase_-Pi/2
56.76	46.2738	44.0687	42.4945	52.2582	49.3797	48.3305	57.4548	51.7136	51.8434	Apol7a	apolipoprotein L 7a [Source:MGI Symbol;Acc:MGI:1923011]	chr15	Expressed	Non-Significant	0.999934	OutPeriod	OutPhase
0.0162367	0.017177	0	0.0515311	0	0.0307804	0	0.0593307	0.0308733	0	Apol7b	apolipoprotein L 7b [Source:MGI Symbol;Acc:MGI:3583950]	chr15	Expressed	Non-Significant	0.992826	18h	phase_0
0.659919	0.399652	0.267377	0.514362	0.417219	0.403452	0.289779	0.350369	0.626017	0.424196	Apol7c	apolipoprotein L 7c [Source:MGI Symbol;Acc:MGI:1920912]	chr15	Expressed	Non-Significant	0.689852	24h	phase_0
0.246999	0.521919	0.370877	0.58982	0.60506	0.714129	0.175298	0.466067	0.222813	0.496034	Apol7d	apolipoprotein L 7d [Source:MGI Symbol;Acc:MGI:3723449]	chr1	Expressed	Non-Significant	0.840896	24h	phase_+Pi/2
0.263306	0.138309	0.0971793	0.254211	0.0635384	0.326928	0.220742	0.182078	0.227036	0.296861	Apol7e	apolipoprotein L 7e [Source:MGI Symbol;Acc:MGI:3704456]	chr15	Expressed	Non-Significant	0.999357	24h	phase_Pi
0.0372202	0.0199935	0	0.0599804	0	0.0469058	0	0	0.0150987	0.041378	Apol8	apolipoprotein L 8 [Source:MGI Symbol;Acc:MGI:2444921]	chr15	Expressed	Non-Significant	0.999413	12h	phase_Pi
32.2675	27.7641	28.5348	27.9085	26.8491	33.3821	28.1982	32.5455	28.6302	25.9342	Apol9a	apolipoprotein L 9a [Source:MGI Symbol;Acc:MGI:3606001]	chr15	Expressed	Non-Significant	0.26996	18h	phase_+Pi/2
40.3184	39.9988	39.1009	39.4463	41.4492	40.5159	34.6127	41.63	37.6723	36.9234	Apol9b	apolipoprotein L 9b [Source:MGI Symbol;Acc:MGI:1919148]	chr15	Expressed	Non-Significant	0.615988	18h	phase_0
1.34659	1.2893	1.27193	1.37491	1.22107	1.66473	1.36167	1.83874	1.78316	1.51086	Apold1	apolipoprotein L domain containing 1 [Source:MGI Symbol;Acc:MGI:2685921]	chr6	Expressed	Non-Significant	0.977817	24h	phase_Pi
127.004	134.365	122.933	131.266	148.897	118.594	109.406	129.364	123.545	127.774	Apom	apolipoprotein M [Source:MGI Symbol;Acc:MGI:1930124]	chr17	Expressed	Non-Significant	0.98776	24h	phase_0
92.9104	103.873	99.421	99.3031	112.895	86.6569	79.8187	91.7215	87.3415	89.4146	Apon	apolipoprotein N [Source:MGI Symbol;Acc:MGI:88931]	chr10	Expressed	Non-Significant	0.334154	18h	phase_0
53.1231	50.9122	46.3615	46.1467	60.2284	51.5188	49.455	56.0064	50.0437	57.4705	Apoo	apolipoprotein O [Source:MGI Symbol;Acc:MGI:1915566]	chrX	Expressed	Non-Significant	0.966916	12h	phase_Pi
53.2375	50.5845	47.4791	45.2291	59.0454	42.3121	48.6638	51.7186	50.7648	57.4462	Apool	apolipoprotein O-like [Source:MGI Symbol;Acc:MGI:1915367]	chrX	Expressed	Non-Significant	0.336474	OutPeriod	OutPhase
53.1231	50.9122	46.3615	46.1467	60.2284	51.5188	49.455	56.0064	50.0437	57.4705	Apoo-ps	apolipoprotein O, pseudogene [Source:MGI Symbol;Acc:MGI:3649039]	chrX	Expressed	Non-Significant	0.966916	12h	phase_Pi
48.5593	43.2459	42.8834	40.9922	45.8622	47.9956	50.6964	49.6191	43.8785	45.7871	Apopt1	apoptogenic, mitochondrial 1 [Source:MGI Symbol;Acc:MGI:1915270]	chr12	Expressed	Non-Significant	0.119359	30h	phase_Pi
36.7292	38.8167	37.3029	41.7292	37.418	34.4519	33.9143	37.797	37.5666	38.5655	App	amyloid beta (A4) precursor protein [Source:MGI Symbol;Acc:MGI:88059]	chr16	Expressed	Non-Significant	0.174909	30h	phase_0
20.8446	19.377	19.5317	19.7318	18.8675	20.7436	20.4914	22.3584	23.0549	23.995	Appbp2	amyloid beta precursor protein (cytoplasmic tail) binding protein 2 [Source:MGI Symbol;Acc:MGI:1914134]	chr11	Expressed	Non-Significant	0.0282253	OutPeriod	OutPhase
9.13379	10.2739	11.5212	10.0895	9.21096	10.9009	8.2877	9.64332	11.118	10.5107	Appl1	adaptor protein, phosphotyrosine interaction, PH domain and leucine zipper containing 1 [Source:MGI Symbol;Acc:MGI:1920243]	chr14	Expressed	Non-Significant	0.545443	24h	phase_+Pi/2
23.3462	19.4296	20.0574	18.9826	19.249	16.2388	18.6734	19.3672	20.9337	22.9202	Appl2	adaptor protein, phosphotyrosine interaction, PH domain and leucine zipper containing 2 [Source:MGI Symbol;Acc:MGI:2384914]	chr10	Expressed	Periodic	0.000868436	OutPeriod	OutPhase
68.9392	69.0469	61.5311	71.5463	74.0632	78.3021	73.5533	77.7416	66.1124	68.5642	Aprt	adenine phosphoribosyl transferase [Source:MGI Symbol;Acc:MGI:88061]	chr8	Expressed	Non-Significant	0.989501	OutPeriod	OutPhase
6.97745	5.43997	4.99031	5.50878	5.82083	6.35491	5.88132	5.44861	5.151	5.76986	Aptx	aprataxin [Source:MGI Symbol;Acc:MGI:1913658]	chr4	Expressed	Non-Significant	0.140603	30h	OutPhase
58.5205	57.858	55.0983	60.038	58.4376	55.3144	52.9425	55.4787	55.6709	55.4728	Aqp1	aquaporin 1 [Source:MGI Symbol;Acc:MGI:103201]	chr6	Expressed	Non-Significant	0.999981	24h	phase_0
56.3859	47.153	47.3418	47.5498	46.5673	57.2742	59.1569	55.0657	45.6675	45.528	Aqp11	aquaporin 11 [Source:MGI Symbol;Acc:MGI:1913583]	chr7	Expressed	Periodic	0.00056312	OutPeriod	OutPhase
0	0	0	0	0	0	0.0330591	0	0	0	Aqp2	aquaporin 2 [Source:MGI Symbol;Acc:MGI:1096865]	chr15	Expressed	Non-Significant	0.999908	12h	phase_0
0.0860202	0.0712849	0.135893	0	0.0779614	0.033359	0.0165239	0.0384507	0	0.0825228	Aqp3	aquaporin 3 [Source:MGI Symbol;Acc:MGI:1333777]	chr4	Expressed	Non-Significant	0.591415	12h	phase_Pi
5.93745	5.30977	5.93114	5.44338	4.55479	6.39516	6.22969	5.60857	3.76718	5.98802	Aqp4	aquaporin 4 [Source:MGI Symbol;Acc:MGI:107387]	chr18	Expressed	Non-Significant	0.781349	30h	OutPhase
0.250374	0.191701	0.0881377	0.389774	0.0971907	0.18711	0.147417	0.213955	0.0762587	0.112634	Aqp5	aquaporin 5 [Source:MGI Symbol;Acc:MGI:106215]	chr15	Expressed	Non-Significant	1	18h	phase_0
0.258785	0.160996	0.259846	0.104169	0.118972	0.250224	0.576554	0.260129	0.194599	0.292593	Aqp7	aquaporin 7 [Source:MGI Symbol;Acc:MGI:1314647]	chr4	Expressed	Non-Significant	0.0351904	24h	phase_Pi
83.304	48.7638	51.8682	40.0729	54.3504	77.023	51.4538	103.071	97.4778	100.587	Aqp8	aquaporin 8 [Source:MGI Symbol;Acc:MGI:1195271]	chr7	Expressed	Non-Significant	0.0716556	OutPeriod	OutPhase
92.8765	94.1002	89.4403	90.8421	102.018	79.7561	79.4393	78.9734	79.8664	85.8944	Aqp9	aquaporin 9 [Source:MGI Symbol;Acc:MGI:1891066]	chr9	Expressed	Non-Significant	0.371062	OutPeriod	OutPhase
17.108	17.7823	18.5004	16.4442	18.4024	16.5443	16.4811	18.5284	18.6683	17.9317	Aqr	aquarius [Source:MGI Symbol;Acc:MGI:1276102]	chr2	Expressed	Non-Significant	0.0985556	OutPeriod	OutPhase
0.541637	0.486558	0.328463	0.841605	0.289607	0.479333	1.39666	0.551605	0.830324	0.549835	Ar	androgen receptor [Source:MGI Symbol;Acc:MGI:88064]	chrX	Expressed	Non-Significant	0.41791	18h	phase_-Pi/2
66.5649	68.0054	66.2509	69.7653	67.9999	69.0064	63.6521	65.2214	63.5991	64.7802	Araf	Araf proto-oncogene, serine/threonine kinase [Source:MGI Symbol;Acc:MGI:88065]	chrX	Expressed	Non-Significant	0.883519	OutPeriod	OutPhase
31.1144	27.261	26.6337	25.9316	29.2178	32.8622	25.2451	31.8754	31.5373	32.0752	Arap1	ArfGAP with RhoGAP domain, ankyrin repeat and PH domain 1 [Source:MGI Symbol;Acc:MGI:1916960]	chr7	Expressed	Non-Significant	0.038658	12h	phase_Pi
7.95229	7.89898	8.29192	7.95085	7.45418	8.14247	7.05742	8.24122	8.76546	10.1828	Arap2	ArfGAP with RhoGAP domain, ankyrin repeat and PH domain 2 [Source:MGI Symbol;Acc:MGI:2684416]	chr5	Expressed	Non-Significant	0.0786884	OutPeriod	OutPhase
8.81865	8.04744	7.78869	9.17875	7.17488	8.1712	8.93833	9.00188	9.11697	8.13987	Arap3	ArfGAP with RhoGAP domain, ankyrin repeat and PH domain 3 [Source:MGI Symbol;Acc:MGI:2147274]	chr18	Expressed	Non-Significant	0.996437	30h	phase_-Pi/2
0.161924	0.212316	0.123105	0.27711	0.236733	0.0830177	0.310663	0.176743	0.217817	0.284926	Arc	activity regulated cytoskeletal-associated protein [Source:MGI Symbol;Acc:MGI:88067]	chr15	Expressed	Non-Significant	0.208334	18h	phase_-Pi/2
57.3769	60.605	57.2781	59.9791	64.5578	56.0757	52.8581	59.3533	57.7221	60.6112	Arcn1	archain 1 [Source:MGI Symbol;Acc:MGI:2387591]	chr9	Expressed	Non-Significant	0.875398	OutPeriod	OutPhase
0.0363124	0	0	0	0	0.0268929	0.0491195	0	0.106306	0.14659	Areg	amphiregulin [Source:MGI Symbol;Acc:MGI:88068]	chr5	Expressed	Non-Significant	0.991528	OutPeriod	OutPhase
85.558	90.1062	82.3348	93.89	94.0939	90.6768	85.1106	93.2961	87.0457	85.9296	Arf1	ADP-ribosylation factor 1 [Source:MGI Symbol;Acc:MGI:99431]	chr11	Expressed	Non-Significant	0.987022	18h	phase_0
15.0949	14.5934	15.0718	13.3455	15.3629	14.6237	13.5435	13.386	15.7983	14.4669	Arf2	ADP-ribosylation factor 2 [Source:MGI Symbol;Acc:MGI:99595]	chr11	Expressed	Non-Significant	0.177281	24h	phase_0
43.1885	40.1584	43.2776	39.0955	38.1021	36.2187	35.6556	35.0233	39.1291	41.5985	Arf3	ADP-ribosylation factor 3 [Source:MGI Symbol;Acc:MGI:99432]	chr15	Expressed	Non-Significant	0.00533817	OutPeriod	OutPhase
53.6378	58.9234	54.7917	59.4446	62.534	58.7444	55.9333	56.1694	55.0507	57.1185	Arf4	ADP-ribosylation factor 4 [Source:MGI Symbol;Acc:MGI:99433]	chr14	Expressed	Non-Significant	0.999035	OutPeriod	OutPhase
85.7851	85.6557	81.554	91.6058	83.8073	93.8756	82.9187	93.7278	86.35	83.3766	Arf5	ADP-ribosylation factor 5 [Source:MGI Symbol;Acc:MGI:99434]	chr6	Expressed	Non-Significant	0.765683	18h	phase_+Pi/2
27.7719	27.8163	28.0896	27.5765	27.7827	28.1778	31.8064	30.3134	29.7089	28.7702	Arf6	ADP-ribosylation factor 6 [Source:MGI Symbol;Acc:MGI:99435]	chr12	Expressed	Non-Significant	0.274898	OutPeriod	OutPhase
[truncated: 20,152 more rows]
