# Supplementary material for: Nuclear Lamin B1 Interactions With Chromatin During the Circadian Cycle Are Uncoupled From Periodic Gene Expression
Source: Front Genet. 2019 Oct 3;10:917. doi: 10.3389/fgene.2019.00917 (PMC6785633; doi:10.3389/fgene.2019.00917)
Supplement: Supplementary file 4 [file Table_8.xlsx]

## Sheet: MetaCycle LADs
	Supplemental Table S8. Characterization of periodic LADs by MetaCycle
LADName	LAD ID	LAD end ID	Chromosome	Start	End	Ref. length	P < 0.005	P < 0.05	P value	Period	Period Value	Phase	Phase Value	Base	Amplitude
chr1LAD1Start5450000End6088000LADType5primReplicates	chr1LAD1Start5450000End6088000	5prim	chr1	5450000	6088000	638000	Non-Significant	Non-Significant	0.877011	18h	19.1392	phase_-Pi/2	12.8274	0.266105	0.393035
chr1LAD1Start5450000End6088000LADType3primReplicates	chr1LAD1Start5450000End6088000	3prim	chr1	5450000	6088000	638000	Non-Significant	Non-Significant	0.888751	OutPeriod	7.00621	OutPhase	12	0.224048	0.32413
chr1LAD2Start7106000End9450000LADType5primReplicates	chr1LAD2Start7106000End9450000	5prim	chr1	7106000	9450000	2344000	Non-Significant	Periodic	0.137978	OutPeriod	34.1186	OutPhase	17.9245	0.589438	0.406053
chr1LAD2Start7106000End9450000LADType3primReplicates	chr1LAD2Start7106000End9450000	3prim	chr1	7106000	9450000	2344000	Non-Significant	Periodic	0.118037	OutPeriod	34.1186	OutPhase	17.9467	0.528878	0.407468
chr1LAD3Start11144000End12624000LADType5primReplicates	chr1LAD3Start11144000End12624000	5prim	chr1	11144000	12624000	1480000	Non-Significant	Non-Significant	0.998152	24h	26.8737	phase_Pi	14.4833	0.688689	0.293692
chr1LAD3Start11144000End12624000LADType3primReplicates	chr1LAD3Start11144000End12624000	3prim	chr1	11144000	12624000	1480000	Non-Significant	Non-Significant	0.998571	30h	27.6742	phase_Pi	16.3307	0.62512	0.266947
chr1LAD4Start13758000End15114000LADType5primReplicates	chr1LAD4Start13758000End15114000	5prim	chr1	13758000	15114000	1356000	Non-Significant	Non-Significant	0.994754	12h	11.8737	phase_Pi	18	0.117683	0.209836
chr1LAD4Start13758000End15114000LADType3primReplicates	chr1LAD4Start13758000End15114000	3prim	chr1	13758000	15114000	1356000	Non-Significant	Non-Significant	0.994754	12h	11.8737	phase_Pi	18	0.117683	0.209836
chr1LAD5Start16996000End20545000LADType5primReplicates	chr1LAD5Start16996000End20545000	5prim	chr1	16996000	20545000	3549000	Non-Significant	Non-Significant	0.986157	18h	19.5705	phase_Pi	11.4671	0.687621	0.0432699
chr1LAD5Start16996000End20545000LADType3primReplicates	chr1LAD5Start16996000End20545000	3prim	chr1	16996000	20545000	3549000	Non-Significant	Non-Significant	0.808834	18h	16.2774	phase_Pi	7.1325	0.649255	0.283811
chr1LAD6Start21530000End22200000LADType5primReplicates	chr1LAD6Start21530000End22200000	5prim	chr1	21530000	22200000	670000	Non-Significant	Non-Significant	0.994754	12h	11.8737	phase_0	12	0.117683	0.209836
chr1LAD6Start21530000End22200000LADType3primReplicates	chr1LAD6Start21530000End22200000	3prim	chr1	21530000	22200000	670000	Non-Significant	Non-Significant	0.994754	12h	11.8737	phase_0	12	0.117683	0.209836
chr1LAD7Start24780000End33212000LADType5primReplicates	chr1LAD7Start24780000End33212000	5prim	chr1	24780000	33212000	8432000	Non-Significant	Non-Significant	0.991215	OutPeriod	37.1186	OutPhase	16.1759	0.972447	0.011806
chr1LAD7Start24780000End33212000LADType3primReplicates	chr1LAD7Start24780000End33212000	3prim	chr1	24780000	33212000	8432000	Non-Significant	Non-Significant	0.91419	OutPeriod	33	OutPhase	8.78512	0.948395	0.00464384
chr1LAD8Start40824000End42210000LADType5primReplicates	chr1LAD8Start40824000End42210000	5prim	chr1	40824000	42210000	1386000	Non-Significant	Non-Significant	0.997278	OutPeriod	7.13924	OutPhase	9.44149	0.109585	0.199209
chr1LAD8Start40824000End42210000LADType3primReplicates	chr1LAD8Start40824000End42210000	3prim	chr1	40824000	42210000	1386000	Non-Significant	Non-Significant	0.997278	OutPeriod	7.13924	OutPhase	9.44149	0.109585	0.199209
chr1LAD9Start44231000End51110000LADType5primReplicates	chr1LAD9Start44231000End51110000	5prim	chr1	44231000	51110000	6879000	Non-Significant	Non-Significant	0.9996	24h	25.726	phase_+Pi/2	7.32185	0.801416	0.0170196
chr1LAD9Start44231000End51110000LADType3primReplicates	chr1LAD9Start44231000End51110000	3prim	chr1	44231000	51110000	6879000	Non-Significant	Periodic	0.418414	30h	27.6742	phase_Pi	17.9445	0.885435	0.0692086
chr1LAD10Start67298000End70596000LADType5primReplicates	chr1LAD10Start67298000End70596000	5prim	chr1	67298000	70596000	3298000	Non-Significant	Non-Significant	0.989344	24h	24.2609	phase_-Pi/2	15.3039	0.455664	0.358006
chr1LAD10Start67298000End70596000LADType3primReplicates	chr1LAD10Start67298000End70596000	3prim	chr1	67298000	70596000	3298000	Non-Significant	Non-Significant	0.993436	12h	12	phase_0	0.40864	0.291894	0.17927
chr1LAD11Start80444000End81534000LADType5primReplicates	chr1LAD11Start80444000End81534000	5prim	chr1	80444000	81534000	1090000	Non-Significant	Non-Significant	0.990929	OutPeriod	8.05714	OutPhase	6.33408	0.225033	0.239943
chr1LAD11Start80444000End81534000LADType3primReplicates	chr1LAD11Start80444000End81534000	3prim	chr1	80444000	81534000	1090000	Non-Significant	Non-Significant	0.987353	OutPeriod	7.72603	OutPhase	5.49299	0.283068	0.335218
chr1LAD12Start84954000End85344000LADType5primReplicates	chr1LAD12Start84954000End85344000	5prim	chr1	84954000	85344000	390000	Non-Significant	Non-Significant	0.994754	12h	11.8737	phase_Pi	18	0.117683	0.209836
chr1LAD12Start84954000End85344000LADType3primReplicates	chr1LAD12Start84954000End85344000	3prim	chr1	84954000	85344000	390000	Non-Significant	Non-Significant	0.994754	12h	11.8737	phase_Pi	18	0.117683	0.209836
chr1LAD13Start93837000End104937000LADType5primReplicates	chr1LAD13Start93837000End104937000	5prim	chr1	93837000	104937000	11100000	Non-Significant	Non-Significant	0.996128	30h	31.56	phase_Pi	12.9393	0.892132	0.155969
chr1LAD13Start93837000End104937000LADType3primReplicates	chr1LAD13Start93837000End104937000	3prim	chr1	93837000	104937000	11100000	Non-Significant	Non-Significant	0.996996	24h	24.0973	phase_Pi	10.2168	0.890186	0.123202
chr1LAD14Start106910000End107340000LADType5primReplicates	chr1LAD14Start106910000End107340000	5prim	chr1	106910000	107340000	430000	Non-Significant	Non-Significant	0.68517	12h	11.8737	phase_0	12	0.235366	0.419672
chr1LAD14Start106910000End107340000LADType3primReplicates	chr1LAD14Start106910000End107340000	3prim	chr1	106910000	107340000	430000	Non-Significant	Non-Significant	0.685208	12h	11.8737	phase_0	12	0.233998	0.417232
chr1LAD15Start107982000End118296000LADType5primReplicates	chr1LAD15Start107982000End118296000	5prim	chr1	107982000	118296000	10314000	Non-Significant	Non-Significant	0.837099	OutPeriod	36.1935	OutPhase	33.017	0.978048	0.0187686
chr1LAD15Start107982000End118296000LADType3primReplicates	chr1LAD15Start107982000End118296000	3prim	chr1	107982000	118296000	10314000	Periodic	Periodic	0.0028631	12h	12	phase_Pi	7.34115	0.983663	0.0157339
chr1LAD16Start121572000End125395000LADType5primReplicates	chr1LAD16Start121572000End125395000	5prim	chr1	121572000	125395000	3823000	Non-Significant	Non-Significant	0.991559	30h	28.5882	phase_-Pi/2	23.449	0.845623	0.146801
chr1LAD16Start121572000End125395000LADType3primReplicates	chr1LAD16Start121572000End125395000	3prim	chr1	121572000	125395000	3823000	Non-Significant	Non-Significant	0.99578	30h	27.8873	OutPhase	18.5456	0.855467	0.118562
chr1LAD17Start128922000End130182000LADType5primReplicates	chr1LAD17Start128922000End130182000	5prim	chr1	128922000	130182000	1260000	Non-Significant	Non-Significant	0.967891	12h	13.1163	phase_Pi	20.9842	0.22263	0.331654
chr1LAD17Start128922000End130182000LADType3primReplicates	chr1LAD17Start128922000End130182000	3prim	chr1	128922000	130182000	1260000	Non-Significant	Non-Significant	0.96731	12h	12.6742	phase_Pi	20.7906	0.233032	0.331505
chr1LAD18Start140385000End143313000LADType5primReplicates	chr1LAD18Start140385000End143313000	5prim	chr1	140385000	143313000	2928000	Non-Significant	Non-Significant	0.935123	12h	12.0973	phase_Pi	7.41469	0.842321	0.089709
chr1LAD18Start140385000End143313000LADType3primReplicates	chr1LAD18Start140385000End143313000	3prim	chr1	140385000	143313000	2928000	Non-Significant	Non-Significant	0.948503	OutPeriod	39.283	OutPhase	15.9765	0.831219	0.170429
chr1LAD19Start144008000End150360000LADType5primReplicates	chr1LAD19Start144008000End150360000	5prim	chr1	144008000	150360000	6352000	Non-Significant	Non-Significant	0.971599	18h	15.6353	phase_-Pi/2	14.5644	0.932694	0.0281167
chr1LAD19Start144008000End150360000LADType3primReplicates	chr1LAD19Start144008000End150360000	3prim	chr1	144008000	150360000	6352000	Non-Significant	Non-Significant	0.577118	OutPeriod	15	OutPhase	5.28324	0.896684	0.0568768
chr1LAD20Start166470000End166998000LADType5primReplicates	chr1LAD20Start166470000End166998000	5prim	chr1	166470000	166998000	528000	Non-Significant	Non-Significant	0.994754	12h	11.8737	phase_Pi	18	0.117683	0.209836
chr1LAD20Start166470000End166998000LADType3primReplicates	chr1LAD20Start166470000End166998000	3prim	chr1	166470000	166998000	528000	Non-Significant	Non-Significant	0.994754	12h	11.8737	phase_Pi	18	0.117683	0.209836
chr1LAD21Start173514000End174420000LADType5primReplicates	chr1LAD21Start173514000End174420000	5prim	chr1	173514000	174420000	906000	Non-Significant	Non-Significant	0.90494	24h	25.5421	phase_Pi	14.0815	0.383297	0.350974
chr1LAD21Start173514000End174420000LADType3primReplicates	chr1LAD21Start173514000End174420000	3prim	chr1	173514000	174420000	906000	Non-Significant	Non-Significant	0.923902	24h	25.5421	phase_Pi	13.9513	0.397669	0.353861
chr10LAD22Start5577000End6930000LADType5primReplicates	chr10LAD22Start5577000End6930000	5prim	chr10	5577000	6930000	1353000	Non-Significant	Non-Significant	0.990281	18h	19.8881	phase_0	2.64469	0.194304	0.0888072
chr10LAD22Start5577000End6930000LADType3primReplicates	chr10LAD22Start5577000End6930000	3prim	chr10	5577000	6930000	1353000	Non-Significant	Non-Significant	0.986375	18h	20.0571	phase_0	1.17355	0.228322	0.130844
chr10LAD23Start11424000End12336000LADType5primReplicates	chr10LAD23Start11424000End12336000	5prim	chr10	11424000	12336000	912000	Non-Significant	Non-Significant	0.986686	18h	20.0571	phase_0	1.17355	0.229627	0.130699
chr10LAD23Start11424000End12336000LADType3primReplicates	chr10LAD23Start11424000End12336000	3prim	chr10	11424000	12336000	912000	Non-Significant	Non-Significant	0.980906	18h	20.0571	phase_0	1.17355	0.199799	0.117694
chr10LAD24Start14224000End16715000LADType5primReplicates	chr10LAD24Start14224000End16715000	5prim	chr10	14224000	16715000	2491000	Non-Significant	Non-Significant	0.586234	30h	29.1429	phase_Pi	12.0652	0.641578	0.217097
chr10LAD24Start14224000End16715000LADType3primReplicates	chr10LAD24Start14224000End16715000	3prim	chr10	14224000	16715000	2491000	Non-Significant	Non-Significant	0.916219	OutPeriod	38.1429	OutPhase	16.3596	0.571814	0.356115
chr10LAD25Start26992000End27972000LADType5primReplicates	chr10LAD25Start26992000End27972000	5prim	chr10	26992000	27972000	980000	Non-Significant	Non-Significant	0.988489	24h	21.7241	phase_-Pi/2	19.7647	0.223191	0.144764
chr10LAD25Start26992000End27972000LADType3primReplicates	chr10LAD25Start26992000End27972000	3prim	chr10	26992000	27972000	980000	Non-Significant	Non-Significant	0.97765	24h	22.8462	phase_-Pi/2	17.1004	0.243547	0.278107
chr10LAD26Start29396000End29970000LADType5primReplicates	chr10LAD26Start29396000End29970000	5prim	chr10	29396000	29970000	574000	Non-Significant	Non-Significant	0.98743	OutPeriod	6.0973	OutPhase	12	0.134807	0.104236
chr10LAD26Start29396000End29970000LADType3primReplicates	chr10LAD26Start29396000End29970000	3prim	chr10	29396000	29970000	574000	Non-Significant	Non-Significant	0.993014	OutPeriod	6.0973	OutPhase	12	0.159906	0.13206
chr10LAD27Start31640000End37135000LADType5primReplicates	chr10LAD27Start31640000End37135000	5prim	chr10	31640000	37135000	5495000	Non-Significant	Non-Significant	0.583985	30h	28.1186	OutPhase	11.2443	0.89675	0.0984074
chr10LAD27Start31640000End37135000LADType3primReplicates	chr10LAD27Start31640000End37135000	3prim	chr10	31640000	37135000	5495000	Non-Significant	Non-Significant	0.999962	18h	19.4211	phase_0	1.98637	0.940496	0.000113775
chr10LAD28Start45468000End51623000LADType5primReplicates	chr10LAD28Start45468000End51623000	5prim	chr10	45468000	51623000	6155000	Non-Significant	Non-Significant	0.561181	12h	12	phase_0	1.29379	0.893677	0.0456379
chr10LAD28Start45468000End51623000LADType3primReplicates	chr10LAD28Start45468000End51623000	3prim	chr10	45468000	51623000	6155000	Non-Significant	Non-Significant	0.960179	24h	23.5102	phase_-Pi/2	19.6001	0.901889	0.0570346
chr10LAD29Start54131000End57425000LADType5primReplicates	chr10LAD29Start54131000End57425000	5prim	chr10	54131000	57425000	3294000	Non-Significant	Periodic	0.204021	30h	29.6494	phase_Pi	16.7368	0.679277	0.439629
chr10LAD29Start54131000End57425000LADType3primReplicates	chr10LAD29Start54131000End57425000	3prim	chr10	54131000	57425000	3294000	Non-Significant	Non-Significant	0.598431	30h	31.5882	phase_Pi	15.4716	0.494127	0.30449
chr10LAD30Start63488000End66805000LADType5primReplicates	chr10LAD30Start63488000End66805000	5prim	chr10	63488000	66805000	3317000	Non-Significant	Non-Significant	0.877852	OutPeriod	36.1935	OutPhase	19.9954	0.741722	0.231058
chr10LAD30Start63488000End66805000LADType3primReplicates	chr10LAD30Start63488000End66805000	3prim	chr10	63488000	66805000	3317000	Non-Significant	Non-Significant	0.994086	OutPeriod	42	OutPhase	8.05022	0.819576	0.11893
chr10LAD31Start71393000End74872000LADType5primReplicates	chr10LAD31Start71393000End74872000	5prim	chr10	71393000	74872000	3479000	Non-Significant	Non-Significant	0.994319	18h	18.7545	phase_+Pi/2	4.02488	0.82039	0.0872329
chr10LAD31Start71393000End74872000LADType3primReplicates	chr10LAD31Start71393000End74872000	3prim	chr10	71393000	74872000	3479000	Non-Significant	Non-Significant	0.93838	18h	16.1392	phase_-Pi/2	14.3044	0.774863	0.163576
chr10LAD32Start90042000End90510000LADType5primReplicates	chr10LAD32Start90042000End90510000	5prim	chr10	90042000	90510000	468000	Non-Significant	Non-Significant	0.994754	12h	11.8737	phase_Pi	18	0.117683	0.209836
chr10LAD32Start90042000End90510000LADType3primReplicates	chr10LAD32Start90042000End90510000	3prim	chr10	90042000	90510000	468000	Non-Significant	Non-Significant	0.994754	12h	11.8737	phase_Pi	18	0.117683	0.209836
chr10LAD33Start97510000End98630000LADType5primReplicates	chr10LAD33Start97510000End98630000	5prim	chr10	97510000	98630000	1120000	Non-Significant	Periodic	0.0792925	OutPeriod	34.5882	OutPhase	8.64642	0.333063	0.498013
chr10LAD33Start97510000End98630000LADType3primReplicates	chr10LAD33Start97510000End98630000	3prim	chr10	97510000	98630000	1120000	Non-Significant	Periodic	0.0819151	OutPeriod	34.5882	OutPhase	8.66272	0.37234	0.520895
chr10LAD34Start100263000End107912000LADType5primReplicates	chr10LAD34Start100263000End107912000	5prim	chr10	100263000	107912000	7649000	Non-Significant	Periodic	0.48609	18h	18	phase_0	16.1661	0.818462	0.0264345
chr10LAD34Start100263000End107912000LADType3primReplicates	chr10LAD34Start100263000End107912000	3prim	chr10	100263000	107912000	7649000	Non-Significant	Periodic	0.308607	OutPeriod	42	OutPhase	7.00003	0.801793	0.0354226
chr10LAD35Start108623000End110572000LADType5primReplicates	chr10LAD35Start108623000End110572000	5prim	chr10	108623000	110572000	1949000	Non-Significant	Non-Significant	0.999559	OutPeriod	37.1186	OutPhase	15.2408	0.396483	0.24837
chr10LAD35Start108623000End110572000LADType3primReplicates	chr10LAD35Start108623000End110572000	3prim	chr10	108623000	110572000	1949000	Non-Significant	Non-Significant	0.99979	12h	12	phase_0	0.0193606	0.423636	0.0973252
chr10LAD36Start112000000End115178000LADType5primReplicates	chr10LAD36Start112000000End115178000	5prim	chr10	112000000	115178000	3178000	Periodic	Periodic	0.0192247	OutPeriod	15	OutPhase	8.04224	0.819427	0.293674
chr10LAD36Start112000000End115178000LADType3primReplicates	chr10LAD36Start112000000End115178000	3prim	chr10	112000000	115178000	3178000	Periodic	Periodic	0.0120172	18h	18	phase_-Pi/2	13.8905	0.755611	0.194196
chr10LAD37Start123876000End125286000LADType5primReplicates	chr10LAD37Start123876000End125286000	5prim	chr10	123876000	125286000	1410000	Non-Significant	Periodic	0.0854248	30h	29.6494	phase_-Pi/2	21.4654	0.50722	0.532476
chr10LAD37Start123876000End125286000LADType3primReplicates	chr10LAD37Start123876000End125286000	3prim	chr10	123876000	125286000	1410000	Non-Significant	Periodic	0.0764259	30h	29.1	phase_Pi	17.0924	0.583352	0.446372
chr10LAD38Start129024000End130540000LADType5primReplicates	chr10LAD38Start129024000End130540000	5prim	chr10	129024000	130540000	1516000	Non-Significant	Non-Significant	0.54197	24h	21.8873	phase_+Pi/2	7.36237	0.662723	0.28322
chr10LAD38Start129024000End130540000LADType3primReplicates	chr10LAD38Start129024000End130540000	3prim	chr10	129024000	130540000	1516000	Non-Significant	Periodic	0.292786	12h	12	phase_0	1.71148	0.554694	0.345639
chr11LAD39Start8897000End19787000LADType5primReplicates	chr11LAD39Start8897000End19787000	5prim	chr11	8897000	19787000	10890000	Non-Significant	Non-Significant	0.695728	12h	13.0062	phase_0	12.9454	0.976222	0.0113533
chr11LAD39Start8897000End19787000LADType3primReplicates	chr11LAD39Start8897000End19787000	3prim	chr11	8897000	19787000	10890000	Non-Significant	Periodic	0.405178	OutPeriod	15	OutPhase	7.17241	0.89247	0.0458367
chr11LAD40Start23828000End31638000LADType5primReplicates	chr11LAD40Start23828000End31638000	5prim	chr11	23828000	31638000	7810000	Non-Significant	Non-Significant	0.973744	OutPeriod	21	OutPhase	16.3906	0.85751	0.0447823
chr11LAD40Start23828000End31638000LADType3primReplicates	chr11LAD40Start23828000End31638000	3prim	chr11	23828000	31638000	7810000	Non-Significant	Periodic	0.204047	OutPeriod	33.1935	OutPhase	17.9665	0.66403	0.313174
chr11LAD41Start33323000End34545000LADType5primReplicates	chr11LAD41Start33323000End34545000	5prim	chr11	33323000	34545000	1222000	Non-Significant	Non-Significant	0.922398	12h	9.024	phase_Pi	18	0.144948	0.274796
chr11LAD41Start33323000End34545000LADType3primReplicates	chr11LAD41Start33323000End34545000	3prim	chr11	33323000	34545000	1222000	Non-Significant	Non-Significant	0.911145	12h	9.024	phase_Pi	18	0.167	0.33225
chr11LAD42Start36048000End43338000LADType5primReplicates	chr11LAD42Start36048000End43338000	5prim	chr11	36048000	43338000	7290000	Non-Significant	Periodic	0.365924	12h	12	phase_Pi	7.52847	0.965981	0.0305562
chr11LAD42Start36048000End43338000LADType3primReplicates	chr11LAD42Start36048000End43338000	3prim	chr11	36048000	43338000	7290000	Non-Significant	Non-Significant	0.781496	OutPeriod	34.5882	OutPhase	31.7059	0.972268	0.0176231
chr11LAD43Start46730000End48776000LADType5primReplicates	chr11LAD43Start46730000End48776000	5prim	chr11	46730000	48776000	2046000	Non-Significant	Non-Significant	0.952964	OutPeriod	37.1186	OutPhase	16.3709	0.735041	0.302594
chr11LAD43Start46730000End48776000LADType3primReplicates	chr11LAD43Start46730000End48776000	3prim	chr11	46730000	48776000	2046000	Non-Significant	Non-Significant	0.925223	OutPeriod	37.1186	OutPhase	17.1049	0.666438	0.295911
chr11LAD44Start55495000End57610000LADType5primReplicates	chr11LAD44Start55495000End57610000	5prim	chr11	55495000	57610000	2115000	Non-Significant	Non-Significant	0.995174	18h	18.024	phase_+Pi/2	3.13677	0.320765	0.313345
chr11LAD44Start55495000End57610000LADType3primReplicates	chr11LAD44Start55495000End57610000	3prim	chr11	55495000	57610000	2115000	Non-Significant	Non-Significant	0.995057	18h	18.479	phase_0	2.71359	0.290102	0.307673
chr11LAD45Start64625000End67445000LADType5primReplicates	chr11LAD45Start64625000End67445000	5prim	chr11	64625000	67445000	2820000	Non-Significant	Non-Significant	0.999941	OutPeriod	21	OutPhase	18.5308	0.29757	0.102265
chr11LAD45Start64625000End67445000LADType3primReplicates	chr11LAD45Start64625000End67445000	3prim	chr11	64625000	67445000	2820000	Non-Significant	Non-Significant	0.999997	12h	12	phase_0	10.179	0.3362	0.100523
chr11LAD46Start71154000End71856000LADType5primReplicates	chr11LAD46Start71154000End71856000	5prim	chr11	71154000	71856000	702000	Non-Significant	Non-Significant	0.994754	12h	11.8737	phase_Pi	18	0.117683	0.209836
chr11LAD46Start71154000End71856000LADType3primReplicates	chr11LAD46Start71154000End71856000	3prim	chr11	71154000	71856000	702000	Non-Significant	Non-Significant	0.994754	12h	11.8737	phase_Pi	18	0.117683	0.209836
chr11LAD47Start73330000End74327000LADType5primReplicates	chr11LAD47Start73330000End74327000	5prim	chr11	73330000	74327000	997000	Non-Significant	Non-Significant	0.995897	30h	31.1186	phase_Pi	12.6508	0.506855	0.273426
chr11LAD47Start73330000End74327000LADType3primReplicates	chr11LAD47Start73330000End74327000	3prim	chr11	73330000	74327000	997000	Non-Significant	Non-Significant	0.999514	OutPeriod	35.1429	OutPhase	10.4485	0.463793	0.233109
chr11LAD48Start90398000End93940000LADType5primReplicates	chr11LAD48Start90398000End93940000	5prim	chr11	90398000	93940000	3542000	Non-Significant	Non-Significant	0.999996	18h	19.726	phase_0	1.42531	0.914887	0.0015442
chr11LAD48Start90398000End93940000LADType3primReplicates	chr11LAD48Start90398000End93940000	3prim	chr11	90398000	93940000	3542000	Non-Significant	Non-Significant	0.999999	OutPeriod	39.283	OutPhase	16.2611	0.889542	0.0332909
chr11LAD49Start110698000End112632000LADType5primReplicates	chr11LAD49Start110698000End112632000	5prim	chr11	110698000	112632000	1934000	Non-Significant	Non-Significant	0.967898	12h	13.1163	phase_0	21.0876	0.219514	0.329561
chr11LAD49Start110698000End112632000LADType3primReplicates	chr11LAD49Start110698000End112632000	3prim	chr11	110698000	112632000	1934000	Non-Significant	Non-Significant	0.968527	12h	12.2609	phase_Pi	19.8445	0.225279	0.293809
chr12LAD50Start5428000End7542000LADType5primReplicates	chr12LAD50Start5428000End7542000	5prim	chr12	5428000	7542000	2114000	Non-Significant	Non-Significant	0.967801	30h	32.6494	OutPhase	11.5906	0.616355	0.290349
chr12LAD50Start5428000End7542000LADType3primReplicates	chr12LAD50Start5428000End7542000	3prim	chr12	5428000	7542000	2114000	Non-Significant	Non-Significant	0.77987	OutPeriod	35.3538	OutPhase	11.1854	0.693396	0.403616
chr12LAD51Start11410000End12096000LADType5primReplicates	chr12LAD51Start11410000End12096000	5prim	chr12	11410000	12096000	686000	Non-Significant	Non-Significant	0.986464	24h	22.8462	phase_-Pi/2	16.0054	0.266688	0.303175
chr12LAD51Start11410000End12096000LADType3primReplicates	chr12LAD51Start11410000End12096000	3prim	chr12	11410000	12096000	686000	Non-Significant	Non-Significant	0.987488	24h	21.9823	phase_-Pi/2	19.7706	0.245266	0.156474
chr12LAD52Start14168000End15582000LADType5primReplicates	chr12LAD52Start14168000End15582000	5prim	chr12	14168000	15582000	1414000	Non-Significant	Non-Significant	0.998849	24h	24	phase_+Pi/2	6.10932	0.454534	0.164439
chr12LAD52Start14168000End15582000LADType3primReplicates	chr12LAD52Start14168000End15582000	3prim	chr12	14168000	15582000	1414000	Non-Significant	Non-Significant	0.999686	12h	12	phase_0	11.9983	0.445957	0.109905
chr12LAD53Start17815000End24534000LADType5primReplicates	chr12LAD53Start17815000End24534000	5prim	chr12	17815000	24534000	6719000	Non-Significant	Periodic	0.386991	OutPeriod	21	OutPhase	6.54283	0.536054	0.228172
chr12LAD53Start17815000End24534000LADType3primReplicates	chr12LAD53Start17815000End24534000	3prim	chr12	17815000	24534000	6719000	Non-Significant	Non-Significant	0.940582	12h	12	phase_Pi	6.10898	0.569976	0.278803
chr12LAD54Start33432000End34636000LADType5primReplicates	chr12LAD54Start33432000End34636000	5prim	chr12	33432000	34636000	1204000	Non-Significant	Non-Significant	0.969777	18h	15.2432	phase_+Pi/2	22.5561	0.138173	0.276027
chr12LAD54Start33432000End34636000LADType3primReplicates	chr12LAD54Start33432000End34636000	3prim	chr12	33432000	34636000	1204000	Non-Significant	Non-Significant	0.961726	18h	15.2432	phase_+Pi/2	21.6647	0.165493	0.326573
chr12LAD55Start37045000End39872000LADType5primReplicates	chr12LAD55Start37045000End39872000	5prim	chr12	37045000	39872000	2827000	Non-Significant	Non-Significant	0.884233	30h	32.6494	phase_Pi	15.4511	0.545143	0.321539
chr12LAD55Start37045000End39872000LADType3primReplicates	chr12LAD55Start37045000End39872000	3prim	chr12	37045000	39872000	2827000	Non-Significant	Non-Significant	0.720985	12h	12	phase_0	2.0286	0.563112	0.438985
chr12LAD56Start41902000End44184000LADType5primReplicates	chr12LAD56Start41902000End44184000	5prim	chr12	41902000	44184000	2282000	Non-Significant	Periodic	0.0745793	12h	12	phase_0	1.74177	0.55054	0.389402
chr12LAD56Start41902000End44184000LADType3primReplicates	chr12LAD56Start41902000End44184000	3prim	chr12	41902000	44184000	2282000	Non-Significant	Periodic	0.470422	24h	23.3538	phase_+Pi/2	7.27645	0.622831	0.279859
chr12LAD57Start45150000End51026000LADType5primReplicates	chr12LAD57Start45150000End51026000	5prim	chr12	45150000	51026000	5876000	Non-Significant	Periodic	0.318396	24h	23.1683	phase_0	22.5525	0.969316	0.0163263
chr12LAD57Start45150000End51026000LADType3primReplicates	chr12LAD57Start45150000End51026000	3prim	chr12	45150000	51026000	5876000	Non-Significant	Non-Significant	0.981327	OutPeriod	21	OutPhase	20.2499	0.935827	0.0265427
chr12LAD58Start59223000End69137000LADType5primReplicates	chr12LAD58Start59223000End69137000	5prim	chr12	59223000	69137000	9914000	Non-Significant	Non-Significant	0.993182	12h	12.0973	phase_Pi	6.40512	0.919422	0.0402463
chr12LAD58Start59223000End69137000LADType3primReplicates	chr12LAD58Start59223000End69137000	3prim	chr12	59223000	69137000	9914000	Non-Significant	Non-Significant	0.987733	12h	12	phase_Pi	6.28915	0.91454	0.0161002
chr12LAD59Start87984000End91295000LADType5primReplicates	chr12LAD59Start87984000End91295000	5prim	chr12	87984000	91295000	3311000	Non-Significant	Non-Significant	0.707048	24h	22.5421	phase_-Pi/2	17.6952	0.421469	0.323231
chr12LAD59Start87984000End91295000LADType3primReplicates	chr12LAD59Start87984000End91295000	3prim	chr12	87984000	91295000	3311000	Periodic	Periodic	0.0267693	24h	22.8462	phase_-Pi/2	18.8509	0.520724	0.439748
chr12LAD60Start91950000End98014000LADType5primReplicates	chr12LAD60Start91950000End98014000	5prim	chr12	91950000	98014000	6064000	Non-Significant	Non-Significant	0.984955	OutPeriod	36.1935	OutPhase	15.1407	0.756168	0.274024
chr12LAD60Start91950000End98014000LADType3primReplicates	chr12LAD60Start91950000End98014000	3prim	chr12	91950000	98014000	6064000	Non-Significant	Non-Significant	0.982852	24h	24.0973	phase_-Pi/2	16.6853	0.810398	0.14356
chr12LAD61Start113398000End116165000LADType5primReplicates	chr12LAD61Start113398000End116165000	5prim	chr12	113398000	116165000	2767000	Non-Significant	Non-Significant	0.998755	OutPeriod	42	OutPhase	23.5543	0.730546	0.0636332
chr12LAD61Start113398000End116165000LADType3primReplicates	chr12LAD61Start113398000End116165000	3prim	chr12	113398000	116165000	2767000	Non-Significant	Non-Significant	0.848241	12h	12.0973	phase_Pi	5.12323	0.867918	0.0626331
chr12LAD62Start118944000End120021000LADType5primReplicates	chr12LAD62Start118944000End120021000	5prim	chr12	118944000	120021000	1077000	Non-Significant	Non-Significant	0.998075	OutPeriod	36	OutPhase	9	0.195915	0.105764
chr12LAD62Start118944000End120021000LADType3primReplicates	chr12LAD62Start118944000End120021000	3prim	chr12	118944000	120021000	1077000	Non-Significant	Non-Significant	0.991229	18h	20.0571	phase_+Pi/2	3.6807	0.22831	0.0708005
chr13LAD63Start4700000End5545000LADType5primReplicates	chr13LAD63Start4700000End5545000	5prim	chr13	4700000	5545000	845000	Non-Significant	Non-Significant	0.995031	OutPeriod	6.52023	OutPhase	12	0.14723	0.145012
chr13LAD63Start4700000End5545000LADType3primReplicates	chr13LAD63Start4700000End5545000	3prim	chr13	4700000	5545000	845000	Non-Significant	Non-Significant	0.99668	OutPeriod	6.87805	OutPhase	12	0.132403	0.169829
chr13LAD64Start6696000End8688000LADType5primReplicates	chr13LAD64Start6696000End8688000	5prim	chr13	6696000	8688000	1992000	Non-Significant	Non-Significant	0.606022	30h	29.6494	phase_-Pi/2	20.6472	0.484471	0.418051
chr13LAD64Start6696000End8688000LADType3primReplicates	chr13LAD64Start6696000End8688000	3prim	chr13	6696000	8688000	1992000	Non-Significant	Periodic	0.191003	30h	30.8873	phase_Pi	17.9309	0.645827	0.478196
chr13LAD65Start10254000End12024000LADType5primReplicates	chr13LAD65Start10254000End12024000	5prim	chr13	10254000	12024000	1770000	Non-Significant	Non-Significant	0.62374	30h	27.2432	phase_Pi	15.6574	0.384676	0.380801
chr13LAD65Start10254000End12024000LADType3primReplicates	chr13LAD65Start10254000End12024000	3prim	chr13	10254000	12024000	1770000	Non-Significant	Non-Significant	0.943676	30h	32.3538	phase_Pi	15.9212	0.238607	0.243283
chr13LAD66Start12714000End13344000LADType5primReplicates	chr13LAD66Start12714000End13344000	5prim	chr13	12714000	13344000	630000	Non-Significant	Non-Significant	0.904152	OutPeriod	36.1935	OutPhase	13.5097	0.401209	0.312639
chr13LAD66Start12714000End13344000LADType3primReplicates	chr13LAD66Start12714000End13344000	3prim	chr13	12714000	13344000	630000	Non-Significant	Non-Significant	0.939523	OutPeriod	36.1935	OutPhase	13.6177	0.352576	0.278874
chr13LAD67Start14665000End16005000LADType5primReplicates	chr13LAD67Start14665000End16005000	5prim	chr13	14665000	16005000	1340000	Non-Significant	Non-Significant	0.998867	OutPeriod	39.283	OutPhase	15.5124	0.308848	0.158964
chr13LAD67Start14665000End16005000LADType3primReplicates	chr13LAD67Start14665000End16005000	3prim	chr13	14665000	16005000	1340000	Non-Significant	Non-Significant	0.998828	OutPeriod	37.1186	OutPhase	16.165	0.218544	0.119038
chr13LAD68Start18046000End20076000LADType5primReplicates	chr13LAD68Start18046000End20076000	5prim	chr13	18046000	20076000	2030000	Non-Significant	Non-Significant	0.956746	OutPeriod	7.27742	OutPhase	12	0.146651	0.217163
chr13LAD68Start18046000End20076000LADType3primReplicates	chr13LAD68Start18046000End20076000	3prim	chr13	18046000	20076000	2030000	Non-Significant	Non-Significant	0.980966	OutPeriod	7.13924	OutPhase	12	0.10336	0.131265
chr13LAD69Start22077000End23122000LADType5primReplicates	chr13LAD69Start22077000End23122000	5prim	chr13	22077000	23122000	1045000	Non-Significant	Non-Significant	0.957025	OutPeriod	7.27742	OutPhase	3.44516	0.137555	0.196949
chr13LAD69Start22077000End23122000LADType3primReplicates	chr13LAD69Start22077000End23122000	3prim	chr13	22077000	23122000	1045000	Non-Significant	Non-Significant	0.957462	OutPeriod	7.42105	OutPhase	3.15789	0.152132	0.225575
chr13LAD70Start25170000End28175000LADType5primReplicates	chr13LAD70Start25170000End28175000	5prim	chr13	25170000	28175000	3005000	Non-Significant	Non-Significant	0.769815	24h	24.0973	phase_Pi	13.2538	0.691366	0.141534
chr13LAD70Start25170000End28175000LADType3primReplicates	chr13LAD70Start25170000End28175000	3prim	chr13	25170000	28175000	3005000	Non-Significant	Non-Significant	0.502895	OutPeriod	38.1429	OutPhase	12.0801	0.618653	0.389566
chr13LAD71Start33108000End33880000LADType5primReplicates	chr13LAD71Start33108000End33880000	5prim	chr13	33108000	33880000	772000	Non-Significant	Non-Significant	0.957901	OutPeriod	7.42105	OutPhase	3.15789	0.15476	0.232445
chr13LAD71Start33108000End33880000LADType3primReplicates	chr13LAD71Start33108000End33880000	3prim	chr13	33108000	33880000	772000	Non-Significant	Non-Significant	0.957715	OutPeriod	7.42105	OutPhase	3.15789	0.15401	0.230205
chr13LAD72Start60760000End62650000LADType5primReplicates	chr13LAD72Start60760000End62650000	5prim	chr13	60760000	62650000	1890000	Non-Significant	Non-Significant	0.671905	OutPeriod	40.56	OutPhase	30.384	0.622458	0.209827
chr13LAD72Start60760000End62650000LADType3primReplicates	chr13LAD72Start60760000End62650000	3prim	chr13	60760000	62650000	1890000	Non-Significant	Non-Significant	0.842984	OutPeriod	42	OutPhase	28.6548	0.558765	0.212859
chr13LAD73Start64470000End66929000LADType5primReplicates	chr13LAD73Start64470000End66929000	5prim	chr13	64470000	66929000	2459000	Non-Significant	Periodic	0.197894	12h	12.0973	phase_Pi	5.85464	0.527164	0.245369
chr13LAD73Start64470000End66929000LADType3primReplicates	chr13LAD73Start64470000End66929000	3prim	chr13	64470000	66929000	2459000	Non-Significant	Non-Significant	0.676221	18h	20.8737	phase_0	15.7075	0.833218	0.108082
chr13LAD74Start69889000End73194000LADType5primReplicates	chr13LAD74Start69889000End73194000	5prim	chr13	69889000	73194000	3305000	Non-Significant	Non-Significant	0.930142	12h	9.024	phase_Pi	18	0.13882	0.258829
chr13LAD74Start69889000End73194000LADType3primReplicates	chr13LAD74Start69889000End73194000	3prim	chr13	69889000	73194000	3305000	Non-Significant	Non-Significant	0.911146	12h	9.024	phase_Pi	18	0.166826	0.332265
chr13LAD75Start76208000End89640000LADType5primReplicates	chr13LAD75Start76208000End89640000	5prim	chr13	76208000	89640000	13432000	Non-Significant	Non-Significant	0.836832	OutPeriod	36.1935	OutPhase	10.4168	0.901456	0.0546897
chr13LAD75Start76208000End89640000LADType3primReplicates	chr13LAD75Start76208000End89640000	3prim	chr13	76208000	89640000	13432000	Non-Significant	Periodic	0.0715773	18h	18	phase_0	16.6935	0.976629	0.000202445
chr13LAD76Start104980000End106752000LADType5primReplicates	chr13LAD76Start104980000End106752000	5prim	chr13	104980000	106752000	1772000	Non-Significant	Non-Significant	0.962671	30h	32.1429	phase_Pi	17.3676	0.713557	0.17069
chr13LAD76Start104980000End106752000LADType3primReplicates	chr13LAD76Start104980000End106752000	3prim	chr13	104980000	106752000	1772000	Non-Significant	Non-Significant	0.791015	30h	28.56	OutPhase	11.8575	0.817675	0.152276
chr13LAD77Start115215000End119380000LADType5primReplicates	chr13LAD77Start115215000End119380000	5prim	chr13	115215000	119380000	4165000	Non-Significant	Periodic	0.375908	OutPeriod	42	OutPhase	14.3779	0.701064	0.228336
chr13LAD77Start115215000End119380000LADType3primReplicates	chr13LAD77Start115215000End119380000	3prim	chr13	115215000	119380000	4165000	Non-Significant	Non-Significant	0.954024	OutPeriod	21	OutPhase	14.5312	0.893919	0.00593035
chr14LAD78Start3000000End7781000LADType5primReplicates	chr14LAD78Start3000000End7781000	5prim	chr14	3000000	7781000	4781000	Non-Significant	Periodic	0.435857	18h	18.0973	phase_Pi	9.94334	0.66081	0.0437127
chr14LAD78Start3000000End7781000LADType3primReplicates	chr14LAD78Start3000000End7781000	3prim	chr14	3000000	7781000	4781000	Non-Significant	Periodic	0.408764	12h	12.0973	phase_Pi	7.38473	0.653778	0.435326
chr14LAD79Start12834000End13452000LADType5primReplicates	chr14LAD79Start12834000End13452000	5prim	chr14	12834000	13452000	618000	Non-Significant	Non-Significant	0.994754	12h	11.8737	phase_Pi	18	0.117683	0.209836
chr14LAD79Start12834000End13452000LADType3primReplicates	chr14LAD79Start12834000End13452000	3prim	chr14	12834000	13452000	618000	Non-Significant	Non-Significant	0.994754	12h	11.8737	phase_Pi	18	0.117683	0.209836
chr14LAD80Start25870000End26300000LADType5primReplicates	chr14LAD80Start25870000End26300000	5prim	chr14	25870000	26300000	430000	Non-Significant	Non-Significant	0.959813	18h	15.2432	phase_Pi	9.02312	0.184187	0.348083
chr14LAD80Start25870000End26300000LADType3primReplicates	chr14LAD80Start25870000End26300000	3prim	chr14	25870000	26300000	430000	Non-Significant	Non-Significant	0.959714	18h	15.2432	phase_Pi	9.1169	0.183387	0.343882
chr14LAD81Start35700000End36738000LADType5primReplicates	chr14LAD81Start35700000End36738000	5prim	chr14	35700000	36738000	1038000	Non-Significant	Non-Significant	0.994754	12h	11.8737	phase_Pi	18	0.117683	0.209836
chr14LAD81Start35700000End36738000LADType3primReplicates	chr14LAD81Start35700000End36738000	3prim	chr14	35700000	36738000	1038000	Non-Significant	Non-Significant	0.994754	12h	11.8737	phase_Pi	18	0.117683	0.209836
chr14LAD82Start37170000End40880000LADType5primReplicates	chr14LAD82Start37170000End40880000	5prim	chr14	37170000	40880000	3710000	Non-Significant	Periodic	0.0604368	OutPeriod	34.1186	OutPhase	18.875	0.629173	0.464484
chr14LAD82Start37170000End40880000LADType3primReplicates	chr14LAD82Start37170000End40880000	3prim	chr14	37170000	40880000	3710000	Non-Significant	Non-Significant	0.753825	OutPeriod	38.1429	OutPhase	17.3912	0.543377	0.391441
chr14LAD83Start41196000End44764000LADType5primReplicates	chr14LAD83Start41196000End44764000	5prim	chr14	41196000	44764000	3568000	Non-Significant	Non-Significant	0.856841	OutPeriod	21	OutPhase	10.4632	0.463177	0.351611
chr14LAD83Start41196000End44764000LADType3primReplicates	chr14LAD83Start41196000End44764000	3prim	chr14	41196000	44764000	3568000	Non-Significant	Periodic	0.182494	12h	12	phase_Pi	7.33771	0.40931	0.411404
chr14LAD84Start52359000End53955000LADType5primReplicates	chr14LAD84Start52359000End53955000	5prim	chr14	52359000	53955000	1596000	Non-Significant	Non-Significant	0.993868	12h	10.5421	phase_Pi	6.28003	0.171338	0.263195
chr14LAD84Start52359000End53955000LADType3primReplicates	chr14LAD84Start52359000End53955000	3prim	chr14	52359000	53955000	1596000	Non-Significant	Non-Significant	0.988772	12h	10.2545	phase_Pi	6.28003	0.180141	0.29938
chr14LAD85Start79712000End99505000LADType5primReplicates	chr14LAD85Start79712000End99505000	5prim	chr14	79712000	99505000	19793000	Non-Significant	Non-Significant	0.999317	12h	12	phase_0	11.5042	0.954007	0.0172314
chr14LAD85Start79712000End99505000LADType3primReplicates	chr14LAD85Start79712000End99505000	3prim	chr14	79712000	99505000	19793000	Non-Significant	Periodic	0.400119	24h	24	phase_Pi	9.30091	0.906373	0.0487798
chr14LAD86Start102024000End102738000LADType5primReplicates	chr14LAD86Start102024000End102738000	5prim	chr14	102024000	102738000	714000	Non-Significant	Non-Significant	0.994754	12h	11.8737	phase_Pi	18	0.117683	0.209836
chr14LAD86Start102024000End102738000LADType3primReplicates	chr14LAD86Start102024000End102738000	3prim	chr14	102024000	102738000	714000	Non-Significant	Non-Significant	0.994754	12h	11.8737	phase_Pi	18	0.117683	0.209836
chr14LAD87Start105910000End114800000LADType5primReplicates	chr14LAD87Start105910000End114800000	5prim	chr14	105910000	114800000	8890000	Non-Significant	Non-Significant	0.995427	12h	12.878	phase_Pi	5.65734	0.95379	0.00992268
chr14LAD87Start105910000End114800000LADType3primReplicates	chr14LAD87Start105910000End114800000	3prim	chr14	105910000	114800000	8890000	Non-Significant	Non-Significant	0.890579	OutPeriod	38.1429	OutPhase	9.38921	0.902164	0.0182066
chr14LAD88Start115178000End116299000LADType5primReplicates	chr14LAD88Start115178000End116299000	5prim	chr14	115178000	116299000	1121000	Non-Significant	Non-Significant	0.661654	24h	25.2545	phase_-Pi/2	17.1471	0.363837	0.38573
chr14LAD88Start115178000End116299000LADType3primReplicates	chr14LAD88Start115178000End116299000	3prim	chr14	115178000	116299000	1121000	Non-Significant	Non-Significant	0.655002	24h	25.5421	phase_-Pi/2	16.9801	0.399983	0.429011
chr14LAD89Start123234000End124564000LADType5primReplicates	chr14LAD89Start123234000End124564000	5prim	chr14	123234000	124564000	1330000	Non-Significant	Periodic	0.446085	30h	28.5904	phase_Pi	17.5792	0.562534	0.430598
chr14LAD89Start123234000End124564000LADType3primReplicates	chr14LAD89Start123234000End124564000	3prim	chr14	123234000	124564000	1330000	Non-Significant	Non-Significant	0.627902	OutPeriod	33.1935	OutPhase	17.6987	0.514039	0.407986
chr15LAD90Start12784000End25427000LADType5primReplicates	chr15LAD90Start12784000End25427000	5prim	chr15	12784000	25427000	12643000	Non-Periodic	Non-Periodic	1	24h	22.4211	phase_-Pi/2	15.4416	0.964223	0.00043619
chr15LAD90Start12784000End25427000LADType3primReplicates	chr15LAD90Start12784000End25427000	3prim	chr15	12784000	25427000	12643000	Non-Significant	Periodic	0.270502	OutPeriod	34.5882	OutPhase	30.05	0.977442	0.0180549
chr15LAD91Start28481000End30940000LADType5primReplicates	chr15LAD91Start28481000End30940000	5prim	chr15	28481000	30940000	2459000	Non-Significant	Non-Significant	0.768421	OutPeriod	38.1429	OutPhase	16.1651	0.617355	0.391751
chr15LAD91Start28481000End30940000LADType3primReplicates	chr15LAD91Start28481000End30940000	3prim	chr15	28481000	30940000	2459000	Non-Significant	Periodic	0.496869	OutPeriod	38.1429	OutPhase	17.4057	0.554194	0.4054
chr15LAD92Start39280000End39632000LADType5primReplicates	chr15LAD92Start39280000End39632000	5prim	chr15	39280000	39632000	352000	Non-Significant	Non-Significant	0.996511	24h	22.56	phase_-Pi/2	18.5411	0.119454	0.16828
chr15LAD92Start39280000End39632000LADType3primReplicates	chr15LAD92Start39280000End39632000	3prim	chr15	39280000	39632000	352000	Non-Significant	Non-Significant	0.996511	24h	22.56	phase_-Pi/2	18.5411	0.119454	0.16828
chr15LAD93Start40576000End41624000LADType5primReplicates	chr15LAD93Start40576000End41624000	5prim	chr15	40576000	41624000	1048000	Non-Significant	Non-Significant	0.996511	24h	22.56	phase_-Pi/2	18.5411	0.119454	0.16828
chr15LAD93Start40576000End41624000LADType3primReplicates	chr15LAD93Start40576000End41624000	3prim	chr15	40576000	41624000	1048000	Non-Significant	Non-Significant	0.996511	24h	22.56	phase_-Pi/2	18.5411	0.119454	0.16828
chr15LAD94Start41876000End51794000LADType5primReplicates	chr15LAD94Start41876000End51794000	5prim	chr15	41876000	51794000	9918000	Non-Significant	Non-Significant	0.999438	OutPeriod	38.1429	OutPhase	15.1598	0.794112	0.0576305
chr15LAD94Start41876000End51794000LADType3primReplicates	chr15LAD94Start41876000End51794000	3prim	chr15	41876000	51794000	9918000	Non-Significant	Periodic	0.179723	24h	22.8462	phase_-Pi/2	18.1204	0.91864	0.111604
chr15LAD95Start54060000End54432000LADType5primReplicates	chr15LAD95Start54060000End54432000	5prim	chr15	54060000	54432000	372000	Non-Significant	Non-Significant	0.996511	24h	22.56	phase_-Pi/2	18.5411	0.119454	0.16828
chr15LAD95Start54060000End54432000LADType3primReplicates	chr15LAD95Start54060000End54432000	3prim	chr15	54060000	54432000	372000	Non-Significant	Non-Significant	0.996511	24h	22.56	phase_-Pi/2	18.5411	0.119454	0.16828
chr15LAD96Start56948000End57356000LADType5primReplicates	chr15LAD96Start56948000End57356000	5prim	chr15	56948000	57356000	408000	Non-Significant	Non-Significant	0.996511	24h	22.56	phase_-Pi/2	18.5411	0.119454	0.16828
chr15LAD96Start56948000End57356000LADType3primReplicates	chr15LAD96Start56948000End57356000	3prim	chr15	56948000	57356000	408000	Non-Significant	Non-Significant	0.996511	24h	22.56	phase_-Pi/2	18.5411	0.119454	0.16828
chr15LAD97Start64680000End65760000LADType5primReplicates	chr15LAD97Start64680000End65760000	5prim	chr15	64680000	65760000	1080000	Non-Significant	Non-Significant	0.999406	OutPeriod	39.283	OutPhase	16.0477	0.274025	0.153364
chr15LAD97Start64680000End65760000LADType3primReplicates	chr15LAD97Start64680000End65760000	3prim	chr15	64680000	65760000	1080000	Non-Significant	Non-Significant	0.999053	OutPeriod	40.56	OutPhase	11.9107	0.298531	0.164244
chr15LAD98Start68430000End68904000LADType5primReplicates	chr15LAD98Start68430000End68904000	5prim	chr15	68430000	68904000	474000	Non-Significant	Non-Significant	0.994754	12h	11.8737	phase_Pi	18	0.117683	0.209836
chr15LAD98Start68430000End68904000LADType3primReplicates	chr15LAD98Start68430000End68904000	3prim	chr15	68430000	68904000	474000	Non-Significant	Non-Significant	0.994754	12h	11.8737	phase_Pi	18	0.117683	0.209836
chr15LAD99Start69217000End73222000LADType5primReplicates	chr15LAD99Start69217000End73222000	5prim	chr15	69217000	73222000	4005000	Non-Significant	Non-Significant	0.965731	30h	29.5102	phase_Pi	17.6163	0.906726	0.030719
chr15LAD99Start69217000End73222000LADType3primReplicates	chr15LAD99Start69217000End73222000	3prim	chr15	69217000	73222000	4005000	Non-Significant	Non-Significant	0.999999	30h	31.5882	phase_-Pi/2	21.7859	0.705681	0.0294022
chr15LAD100Start86292000End88642000LADType5primReplicates	chr15LAD100Start86292000End88642000	5prim	chr15	86292000	88642000	2350000	Non-Significant	Non-Significant	0.913587	12h	9.024	phase_Pi	18	0.156308	0.304394
chr15LAD100Start86292000End88642000LADType3primReplicates	chr15LAD100Start86292000End88642000	3prim	chr15	86292000	88642000	2350000	Non-Significant	Non-Significant	0.968171	12h	9.024	phase_Pi	18	0.117706	0.203816
chr15LAD101Start91419000End95759000LADType5primReplicates	chr15LAD101Start91419000End95759000	5prim	chr15	91419000	95759000	4340000	Non-Significant	Non-Significant	0.998277	12h	13.2774	phase_Pi	4.89075	0.305579	0.217365
chr15LAD101Start91419000End95759000LADType3primReplicates	chr15LAD101Start91419000End95759000	3prim	chr15	91419000	95759000	4340000	Non-Significant	Non-Significant	0.974798	12h	12	phase_Pi	5.99999	0.206164	0.153883
chr16LAD102Start3234000End3708000LADType5primReplicates	chr16LAD102Start3234000End3708000	5prim	chr16	3234000	3708000	474000	Non-Significant	Non-Significant	0.994754	12h	11.8737	phase_Pi	18	0.117683	0.209836
chr16LAD102Start3234000End3708000LADType3primReplicates	chr16LAD102Start3234000End3708000	3prim	chr16	3234000	3708000	474000	Non-Significant	Non-Significant	0.994754	12h	11.8737	phase_Pi	18	0.117683	0.209836
chr16LAD103Start5781000End8382000LADType5primReplicates	chr16LAD103Start5781000End8382000	5prim	chr16	5781000	8382000	2601000	Non-Significant	Non-Significant	0.994113	18h	20.6107	phase_0	0.465929	0.151283	0.10826
chr16LAD103Start5781000End8382000LADType3primReplicates	chr16LAD103Start5781000End8382000	3prim	chr16	5781000	8382000	2601000	Non-Significant	Non-Significant	0.98918	18h	20.0571	phase_0	2.42712	0.231799	0.107995
chr16LAD104Start12306000End12666000LADType5primReplicates	chr16LAD104Start12306000End12666000	5prim	chr16	12306000	12666000	360000	Non-Significant	Non-Significant	0.994754	12h	11.8737	phase_Pi	18	0.117683	0.209836
chr16LAD104Start12306000End12666000LADType3primReplicates	chr16LAD104Start12306000End12666000	3prim	chr16	12306000	12666000	360000	Non-Significant	Non-Significant	0.994754	12h	11.8737	phase_Pi	18	0.117683	0.209836
chr16LAD105Start19038000End19656000LADType5primReplicates	chr16LAD105Start19038000End19656000	5prim	chr16	19038000	19656000	618000	Non-Significant	Non-Significant	0.9629	OutPeriod	7.42105	OutPhase	3.15788	0.138751	0.222599
chr16LAD105Start19038000End19656000LADType3primReplicates	chr16LAD105Start19038000End19656000	3prim	chr16	19038000	19656000	618000	Non-Significant	Non-Significant	0.959017	OutPeriod	7.42105	OutPhase	3.15789	0.149346	0.229115
chr16LAD106Start27480000End28788000LADType5primReplicates	chr16LAD106Start27480000End28788000	5prim	chr16	27480000	28788000	1308000	Non-Significant	Non-Significant	0.951724	12h	11.8737	phase_Pi	15.5083	0.240828	0.34258
chr16LAD106Start27480000End28788000LADType3primReplicates	chr16LAD106Start27480000End28788000	3prim	chr16	27480000	28788000	1308000	Non-Significant	Non-Significant	0.963411	12h	11.8737	phase_Pi	17.3606	0.176317	0.248756
chr16LAD107Start39029000End42210000LADType5primReplicates	chr16LAD107Start39029000End42210000	5prim	chr16	39029000	42210000	3181000	Non-Significant	Non-Significant	0.989822	OutPeriod	42	OutPhase	23.9865	0.840028	0.100498
chr16LAD107Start39029000End42210000LADType3primReplicates	chr16LAD107Start39029000End42210000	3prim	chr16	39029000	42210000	3181000	Non-Significant	Periodic	0.226099	OutPeriod	36.1935	OutPhase	20.3894	0.702843	0.290778
chr16LAD108Start47562000End48942000LADType5primReplicates	chr16LAD108Start47562000End48942000	5prim	chr16	47562000	48942000	1380000	Non-Significant	Non-Significant	0.994754	12h	11.8737	phase_Pi	18	0.117683	0.209836
chr16LAD108Start47562000End48942000LADType3primReplicates	chr16LAD108Start47562000End48942000	3prim	chr16	47562000	48942000	1380000	Non-Significant	Non-Significant	0.994754	12h	11.8737	phase_Pi	18	0.117683	0.209836
chr16LAD109Start50820000End51954000LADType5primReplicates	chr16LAD109Start50820000End51954000	5prim	chr16	50820000	51954000	1134000	Non-Significant	Non-Significant	0.985835	18h	17.3538	phase_-Pi/2	13.5542	0.250151	0.248723
chr16LAD109Start50820000End51954000LADType3primReplicates	chr16LAD109Start50820000End51954000	3prim	chr16	50820000	51954000	1134000	Non-Significant	Non-Significant	0.988235	18h	16.5882	phase_+Pi/2	22.4691	0.192634	0.284874
chr16LAD110Start52570000End55490000LADType5primReplicates	chr16LAD110Start52570000End55490000	5prim	chr16	52570000	55490000	2920000	Non-Significant	Periodic	0.23156	18h	17.6107	phase_Pi	8.52053	0.756137	0.192983
chr16LAD110Start52570000End55490000LADType3primReplicates	chr16LAD110Start52570000End55490000	3prim	chr16	52570000	55490000	2920000	Non-Significant	Non-Significant	0.996296	OutPeriod	39.283	OutPhase	15.5158	0.825487	0.172333
chr16LAD111Start58751000End59400000LADType5primReplicates	chr16LAD111Start58751000End59400000	5prim	chr16	58751000	59400000	649000	Non-Significant	Non-Significant	0.977119	30h	30.1935	OutPhase	10.765	0.23414	0.142654
chr16LAD111Start58751000End59400000LADType3primReplicates	chr16LAD111Start58751000End59400000	3prim	chr16	58751000	59400000	649000	Non-Significant	Non-Significant	0.981455	30h	32.1429	OutPhase	11.4476	0.251095	0.0761575
chr16LAD112Start59610000End64680000LADType5primReplicates	chr16LAD112Start59610000End64680000	5prim	chr16	59610000	64680000	5070000	Non-Significant	Non-Significant	0.986695	OutPeriod	36	OutPhase	18.2425	0.849688	0.1146
chr16LAD112Start59610000End64680000LADType3primReplicates	chr16LAD112Start59610000End64680000	3prim	chr16	59610000	64680000	5070000	Non-Significant	Non-Significant	0.518749	18h	15.0973	phase_Pi	8.09471	0.879186	0.181636
chr16LAD113Start65840000End84634000LADType5primReplicates	chr16LAD113Start65840000End84634000	5prim	chr16	65840000	84634000	18794000	Non-Significant	Non-Significant	0.745104	18h	18	phase_-Pi/2	14.1356	0.918192	0.0833168
chr16LAD113Start65840000End84634000LADType3primReplicates	chr16LAD113Start65840000End84634000	3prim	chr16	65840000	84634000	18794000	Non-Significant	Periodic	0.0598078	24h	23.1683	phase_+Pi/2	6.01049	0.994167	0.00474813
chr16LAD114Start87792000End90086000LADType5primReplicates	chr16LAD114Start87792000End90086000	5prim	chr16	87792000	90086000	2294000	Non-Significant	Non-Significant	0.999691	24h	23.6107	phase_Pi	11.7404	0.358634	0.15263
chr16LAD114Start87792000End90086000LADType3primReplicates	chr16LAD114Start87792000End90086000	3prim	chr16	87792000	90086000	2294000	Non-Significant	Non-Significant	0.996524	24h	24.9823	phase_Pi	13.7429	0.43221	0.207256
chr17LAD115Start15834000End16898000LADType5primReplicates	chr17LAD115Start15834000End16898000	5prim	chr17	15834000	16898000	1064000	Non-Significant	Non-Significant	0.973288	OutPeriod	15	OutPhase	1.89623	0.456847	0.289028
chr17LAD115Start15834000End16898000LADType3primReplicates	chr17LAD115Start15834000End16898000	3prim	chr17	15834000	16898000	1064000	Non-Significant	Non-Significant	0.972271	OutPeriod	15	OutPhase	1.93815	0.48509	0.282454
chr17LAD116Start17917000End21090000LADType5primReplicates	chr17LAD116Start17917000End21090000	5prim	chr17	17917000	21090000	3173000	Non-Significant	Non-Significant	0.997164	18h	17.0571	phase_0	2.37488	0.987951	0.00825089
chr17LAD116Start17917000End21090000LADType3primReplicates	chr17LAD116Start17917000End21090000	3prim	chr17	17917000	21090000	3173000	Non-Significant	Non-Significant	0.945345	12h	12	phase_0	0.396461	0.928301	0.0175698
chr17LAD117Start22755000End23430000LADType5primReplicates	chr17LAD117Start22755000End23430000	5prim	chr17	22755000	23430000	675000	Non-Significant	Non-Significant	0.993107	24h	22.2545	phase_-Pi/2	15.7685	0.275721	0.293993
chr17LAD117Start22755000End23430000LADType3primReplicates	chr17LAD117Start22755000End23430000	3prim	chr17	22755000	23430000	675000	Non-Significant	Non-Significant	0.976145	24h	21.9823	phase_-Pi/2	20.4498	0.21123	0.139611
chr17LAD118Start37224000End42770000LADType5primReplicates	chr17LAD118Start37224000End42770000	5prim	chr17	37224000	42770000	5546000	Non-Significant	Non-Significant	0.517621	24h	24	phase_Pi	9.6829	0.97255	0.00783447
chr17LAD118Start37224000End42770000LADType3primReplicates	chr17LAD118Start37224000End42770000	3prim	chr17	37224000	42770000	5546000	Non-Significant	Non-Significant	0.937238	18h	18.0973	phase_Pi	10.1938	0.948813	0.0137988
chr17LAD119Start50890000End55860000LADType5primReplicates	chr17LAD119Start50890000End55860000	5prim	chr17	50890000	55860000	4970000	Non-Significant	Non-Significant	0.721201	24h	21.0973	phase_Pi	13.6581	0.644601	0.0291465
chr17LAD119Start50890000End55860000LADType3primReplicates	chr17LAD119Start50890000End55860000	3prim	chr17	50890000	55860000	4970000	Non-Significant	Periodic	0.451974	30h	28.1186	phase_Pi	12.1373	0.830106	0.197468
chr17LAD120Start57358000End63098000LADType5primReplicates	chr17LAD120Start57358000End63098000	5prim	chr17	57358000	63098000	5740000	Non-Significant	Non-Significant	0.586691	OutPeriod	15	OutPhase	13.8682	0.896304	0.146798
chr17LAD120Start57358000End63098000LADType3primReplicates	chr17LAD120Start57358000End63098000	3prim	chr17	57358000	63098000	5740000	Non-Significant	Non-Significant	0.941977	OutPeriod	15	OutPhase	14.2104	0.833418	0.105992
chr17LAD121Start64950000End65538000LADType5primReplicates	chr17LAD121Start64950000End65538000	5prim	chr17	64950000	65538000	588000	Non-Significant	Non-Significant	0.994754	12h	11.8737	phase_Pi	18	0.117683	0.209836
chr17LAD121Start64950000End65538000LADType3primReplicates	chr17LAD121Start64950000End65538000	3prim	chr17	64950000	65538000	588000	Non-Significant	Non-Significant	0.994754	12h	11.8737	phase_Pi	18	0.117683	0.209836
chr17LAD122Start75563000End78223000LADType5primReplicates	chr17LAD122Start75563000End78223000	5prim	chr17	75563000	78223000	2660000	Non-Significant	Periodic	0.329933	OutPeriod	35.3538	OutPhase	23.5265	0.896944	0.0734272
chr17LAD122Start75563000End78223000LADType3primReplicates	chr17LAD122Start75563000End78223000	3prim	chr17	75563000	78223000	2660000	Non-Significant	Periodic	0.176338	24h	23.8737	phase_-Pi/2	19.6842	0.905969	0.0730908
chr17LAD123Start81445000End83020000LADType5primReplicates	chr17LAD123Start81445000End83020000	5prim	chr17	81445000	83020000	1575000	Non-Significant	Non-Significant	0.652243	30h	29.1429	OutPhase	10.979	0.576451	0.260614
chr17LAD123Start81445000End83020000LADType3primReplicates	chr17LAD123Start81445000End83020000	3prim	chr17	81445000	83020000	1575000	Non-Significant	Periodic	0.361318	30h	29.1429	OutPhase	11.2012	0.629917	0.304139
chr17LAD124Start88642000End94878000LADType5primReplicates	chr17LAD124Start88642000End94878000	5prim	chr17	88642000	94878000	6236000	Non-Significant	Periodic	0.459049	18h	18	phase_0	16.1462	0.896595	0.0510878
chr17LAD124Start88642000End94878000LADType3primReplicates	chr17LAD124Start88642000End94878000	3prim	chr17	88642000	94878000	6236000	Non-Significant	Periodic	0.233976	24h	26.8737	phase_0	2.13243	0.950779	0.0303613
chr18LAD125Start15565000End16132000LADType5primReplicates	chr18LAD125Start15565000End16132000	5prim	chr18	15565000	16132000	567000	Non-Significant	Non-Significant	0.984338	18h	20.1429	phase_0	2.59003	0.144494	0.218011
chr18LAD125Start15565000End16132000LADType3primReplicates	chr18LAD125Start15565000End16132000	3prim	chr18	15565000	16132000	567000	Non-Significant	Non-Significant	0.962982	24h	22.56	phase_0	6.83054e-05	0.176363	0.235056
chr18LAD126Start16794000End19905000LADType5primReplicates	chr18LAD126Start16794000End19905000	5prim	chr18	16794000	19905000	3111000	Non-Significant	Non-Significant	0.998094	OutPeriod	37.1186	OutPhase	15.1885	0.728905	0.229531
chr18LAD126Start16794000End19905000LADType3primReplicates	chr18LAD126Start16794000End19905000	3prim	chr18	16794000	19905000	3111000	Non-Significant	Non-Significant	0.976206	OutPeriod	37.1186	OutPhase	12.4643	0.776404	0.295754
chr18LAD127Start21660000End23480000LADType5primReplicates	chr18LAD127Start21660000End23480000	5prim	chr18	21660000	23480000	1820000	Non-Significant	Non-Significant	0.554317	OutPeriod	37.1186	OutPhase	16.1245	0.485195	0.353072
chr18LAD127Start21660000End23480000LADType3primReplicates	chr18LAD127Start21660000End23480000	3prim	chr18	21660000	23480000	1820000	Periodic	Periodic	0.0039434	OutPeriod	36.1935	OutPhase	11.1023	0.541879	0.567369
chr18LAD128Start25333000End31510000LADType5primReplicates	chr18LAD128Start25333000End31510000	5prim	chr18	25333000	31510000	6177000	Non-Significant	Non-Significant	0.941208	18h	18.7241	phase_0	18.4939	0.838598	0.0405023
chr18LAD128Start25333000End31510000LADType3primReplicates	chr18LAD128Start25333000End31510000	3prim	chr18	25333000	31510000	6177000	Non-Significant	Non-Significant	0.582333	24h	22.2545	phase_-Pi/2	15.2825	0.852489	0.139695
chr18LAD129Start36810000End37620000LADType5primReplicates	chr18LAD129Start36810000End37620000	5prim	chr18	36810000	37620000	810000	Non-Significant	Non-Significant	0.980835	18h	16.5882	phase_-Pi/2	14.2653	0.263931	0.263297
chr18LAD129Start36810000End37620000LADType3primReplicates	chr18LAD129Start36810000End37620000	3prim	chr18	36810000	37620000	810000	Non-Significant	Non-Significant	0.989135	18h	17.3538	phase_-Pi/2	13.0238	0.23071	0.2349
chr18LAD130Start40180000End41974000LADType5primReplicates	chr18LAD130Start40180000End41974000	5prim	chr18	40180000	41974000	1794000	Non-Significant	Non-Significant	0.990007	OutPeriod	35.3538	OutPhase	15.7523	0.671165	0.263632
chr18LAD130Start40180000End41974000LADType3primReplicates	chr18LAD130Start40180000End41974000	3prim	chr18	40180000	41974000	1794000	Non-Significant	Non-Significant	0.976272	30h	30.1935	phase_-Pi/2	19.8145	0.662948	0.275728
chr18LAD131Start43904000End44284000LADType5primReplicates	chr18LAD131Start43904000End44284000	5prim	chr18	43904000	44284000	380000	Non-Significant	Non-Significant	0.996511	24h	22.56	phase_-Pi/2	18.5411	0.119454	0.16828
chr18LAD131Start43904000End44284000LADType3primReplicates	chr18LAD131Start43904000End44284000	3prim	chr18	43904000	44284000	380000	Non-Significant	Non-Significant	0.996511	24h	22.56	phase_-Pi/2	18.5411	0.119454	0.16828
chr18LAD132Start44964000End45372000LADType5primReplicates	chr18LAD132Start44964000End45372000	5prim	chr18	44964000	45372000	408000	Non-Significant	Non-Significant	0.994754	12h	11.8737	phase_Pi	18	0.117683	0.209836
chr18LAD132Start44964000End45372000LADType3primReplicates	chr18LAD132Start44964000End45372000	3prim	chr18	44964000	45372000	408000	Non-Significant	Non-Significant	0.994754	12h	11.8737	phase_Pi	18	0.117683	0.209836
chr18LAD133Start47630000End49726000LADType5primReplicates	chr18LAD133Start47630000End49726000	5prim	chr18	47630000	49726000	2096000	Non-Significant	Non-Significant	0.98795	30h	30.2609	phase_-Pi/2	20.0956	0.710903	0.314219
chr18LAD133Start47630000End49726000LADType3primReplicates	chr18LAD133Start47630000End49726000	3prim	chr18	47630000	49726000	2096000	Non-Significant	Non-Significant	0.984861	24h	24.2609	phase_0	21.6117	0.737017	0.213145
chr18LAD134Start51390000End52145000LADType5primReplicates	chr18LAD134Start51390000End52145000	5prim	chr18	51390000	52145000	755000	Non-Significant	Non-Significant	0.973436	24h	21.7241	phase_-Pi/2	20.5249	0.204476	0.136304
chr18LAD134Start51390000End52145000LADType3primReplicates	chr18LAD134Start51390000End52145000	3prim	chr18	51390000	52145000	755000	Non-Significant	Non-Significant	0.99369	24h	21.9823	phase_-Pi/2	15.9476	0.295665	0.303251
chr18LAD135Start70686000End73532000LADType5primReplicates	chr18LAD135Start70686000End73532000	5prim	chr18	70686000	73532000	2846000	Non-Periodic	Non-Periodic	1	24h	22.726	phase_-Pi/2	15.7658	0.904217	0.000524121
chr18LAD135Start70686000End73532000LADType3primReplicates	chr18LAD135Start70686000End73532000	3prim	chr18	70686000	73532000	2846000	Non-Significant	Non-Significant	0.986829	24h	23.8125	phase_Pi	9.76889	0.827992	0.0710649
chr18LAD136Start79200000End79794000LADType5primReplicates	chr18LAD136Start79200000End79794000	5prim	chr18	79200000	79794000	594000	Non-Significant	Non-Significant	0.997278	OutPeriod	7.13924	OutPhase	6.28003	0.109585	0.199209
chr18LAD136Start79200000End79794000LADType3primReplicates	chr18LAD136Start79200000End79794000	3prim	chr18	79200000	79794000	594000	Non-Significant	Non-Significant	0.997278	OutPeriod	7.13924	OutPhase	6.28003	0.109585	0.199209
chr18LAD137Start85002000End90510000LADType5primReplicates	chr18LAD137Start85002000End90510000	5prim	chr18	85002000	90510000	5508000	Non-Significant	Periodic	0.12613	OutPeriod	33.8873	OutPhase	24.371	0.922909	0.0956148
chr18LAD137Start85002000End90510000LADType3primReplicates	chr18LAD137Start85002000End90510000	3prim	chr18	85002000	90510000	5508000	Non-Significant	Non-Significant	0.916617	OutPeriod	37.1186	OutPhase	11.3072	0.921381	0.0647225
chr19LAD138Start9144000End9846000LADType5primReplicates	chr19LAD138Start9144000End9846000	5prim	chr19	9144000	9846000	702000	Non-Significant	Non-Significant	0.937483	OutPeriod	36.1935	OutPhase	13.5726	0.381039	0.285595
chr19LAD138Start9144000End9846000LADType3primReplicates	chr19LAD138Start9144000End9846000	3prim	chr19	9144000	9846000	702000	Non-Significant	Non-Significant	0.896953	OutPeriod	36.1935	OutPhase	13.5445	0.379467	0.313062
chr19LAD139Start12816000End16121000LADType5primReplicates	chr19LAD139Start12816000End16121000	5prim	chr19	12816000	16121000	3305000	Non-Significant	Non-Significant	0.963429	24h	24	phase_+Pi/2	8.29741	0.823237	0.0312393
chr19LAD139Start12816000End16121000LADType3primReplicates	chr19LAD139Start12816000End16121000	3prim	chr19	12816000	16121000	3305000	Non-Significant	Non-Significant	0.88836	18h	18.479	phase_+Pi/2	3.3729	0.572916	0.256656
chr19LAD140Start18690000End20484000LADType5primReplicates	chr19LAD140Start18690000End20484000	5prim	chr19	18690000	20484000	1794000	Non-Significant	Non-Significant	0.996371	18h	18	phase_Pi	6.33705	0.741407	0.172699
chr19LAD140Start18690000End20484000LADType3primReplicates	chr19LAD140Start18690000End20484000	3prim	chr19	18690000	20484000	1794000	Non-Significant	Non-Significant	0.838062	18h	18	phase_+Pi/2	3.8842	0.780983	0.104077
chr19LAD141Start21852000End22988000LADType5primReplicates	chr19LAD141Start21852000End22988000	5prim	chr19	21852000	22988000	1136000	Non-Significant	Non-Significant	0.985388	OutPeriod	7.72603	OutPhase	5.15861	0.274906	0.341343
chr19LAD141Start21852000End22988000LADType3primReplicates	chr19LAD141Start21852000End22988000	3prim	chr19	21852000	22988000	1136000	Non-Significant	Non-Significant	0.991492	OutPeriod	8.05714	OutPhase	6.05539	0.234645	0.254734
chr19LAD142Start25740000End26412000LADType5primReplicates	chr19LAD142Start25740000End26412000	5prim	chr19	25740000	26412000	672000	Non-Significant	Non-Significant	0.982482	24h	21.9823	phase_-Pi/2	20.2044	0.229333	0.14421
chr19LAD142Start25740000End26412000LADType3primReplicates	chr19LAD142Start25740000End26412000	3prim	chr19	25740000	26412000	672000	Non-Significant	Non-Significant	0.982123	24h	21.9823	phase_-Pi/2	20.2117	0.226499	0.14137
chr19LAD143Start27612000End27968000LADType5primReplicates	chr19LAD143Start27612000End27968000	5prim	chr19	27612000	27968000	356000	Non-Significant	Non-Significant	0.996511	24h	22.56	phase_-Pi/2	18.5411	0.119454	0.16828
chr19LAD143Start27612000End27968000LADType3primReplicates	chr19LAD143Start27612000End27968000	3prim	chr19	27612000	27968000	356000	Non-Significant	Non-Significant	0.996511	24h	22.56	phase_-Pi/2	18.5411	0.119454	0.16828
chr19LAD144Start30352000End31740000LADType5primReplicates	chr19LAD144Start30352000End31740000	5prim	chr19	30352000	31740000	1388000	Non-Significant	Non-Significant	0.997848	18h	20.1	phase_0	17.7674	0.263873	0.169544
chr19LAD144Start30352000End31740000LADType3primReplicates	chr19LAD144Start30352000End31740000	3prim	chr19	30352000	31740000	1388000	Non-Significant	Non-Significant	0.9996	30h	29.8737	phase_Pi	16.3304	0.348256	0.203421
chr19LAD145Start33117000End34390000LADType5primReplicates	chr19LAD145Start33117000End34390000	5prim	chr19	33117000	34390000	1273000	Non-Significant	Non-Significant	0.929958	OutPeriod	36.1935	OutPhase	17.3235	0.476558	0.393331
chr19LAD145Start33117000End34390000LADType3primReplicates	chr19LAD145Start33117000End34390000	3prim	chr19	33117000	34390000	1273000	Non-Significant	Non-Significant	0.705234	30h	28.1163	phase_Pi	17.8809	0.504327	0.377021
chr19LAD146Start34888000End36252000LADType5primReplicates	chr19LAD146Start34888000End36252000	5prim	chr19	34888000	36252000	1364000	Non-Significant	Non-Significant	0.996839	30h	27.6742	phase_Pi	15.6197	0.661986	0.294607
chr19LAD146Start34888000End36252000LADType3primReplicates	chr19LAD146Start34888000End36252000	3prim	chr19	34888000	36252000	1364000	Non-Significant	Non-Significant	0.998003	24h	26.8737	phase_-Pi/2	15.7521	0.659241	0.283256
chr19LAD147Start39225000End40185000LADType5primReplicates	chr19LAD147Start39225000End40185000	5prim	chr19	39225000	40185000	960000	Non-Significant	Non-Significant	0.994754	12h	11.8737	phase_0	12	0.117683	0.209836
chr19LAD147Start39225000End40185000LADType3primReplicates	chr19LAD147Start39225000End40185000	3prim	chr19	39225000	40185000	960000	Non-Significant	Non-Significant	0.994754	12h	11.8737	phase_0	12	0.117683	0.209836
chr19LAD148Start43065000End43410000LADType5primReplicates	chr19LAD148Start43065000End43410000	5prim	chr19	43065000	43410000	345000	Non-Significant	Non-Significant	0.994754	12h	11.8737	phase_0	12	0.117683	0.209836
chr19LAD148Start43065000End43410000LADType3primReplicates	chr19LAD148Start43065000End43410000	3prim	chr19	43065000	43410000	345000	Non-Significant	Non-Significant	0.994754	12h	11.8737	phase_0	12	0.117683	0.209836
chr19LAD149Start47658000End53072000LADType5primReplicates	chr19LAD149Start47658000End53072000	5prim	chr19	47658000	53072000	5414000	Non-Significant	Non-Significant	0.979869	12h	12.0973	phase_0	0.0770756	0.759459	0.0768039
chr19LAD149Start47658000End53072000LADType3primReplicates	chr19LAD149Start47658000End53072000	3prim	chr19	47658000	53072000	5414000	Non-Significant	Non-Significant	0.755566	OutPeriod	38.1429	OutPhase	24.3148	0.961552	0.0199106
chr19LAD150Start54208000End55048000LADType5primReplicates	chr19LAD150Start54208000End55048000	5prim	chr19	54208000	55048000	840000	Non-Significant	Non-Significant	0.983364	18h	16.5882	phase_+Pi/2	21.096	0.246893	0.367803
chr19LAD150Start54208000End55048000LADType3primReplicates	chr19LAD150Start54208000End55048000	3prim	chr19	54208000	55048000	840000	Non-Significant	Non-Significant	0.986295	18h	16.5882	phase_+Pi/2	21.6356	0.235566	0.33943
chr2LAD151Start7280000End9823000LADType5primReplicates	chr2LAD151Start7280000End9823000	5prim	chr2	7280000	9823000	2543000	Non-Significant	Periodic	0.259609	OutPeriod	37.1186	OutPhase	14.225	0.616679	0.445209
chr2LAD151Start7280000End9823000LADType3primReplicates	chr2LAD151Start7280000End9823000	3prim	chr2	7280000	9823000	2543000	Non-Significant	Non-Significant	0.910927	OutPeriod	38.1429	OutPhase	16.2807	0.487777	0.326461
chr2LAD152Start13650000End14034000LADType5primReplicates	chr2LAD152Start13650000End14034000	5prim	chr2	13650000	14034000	384000	Non-Significant	Non-Significant	0.994754	12h	11.8737	phase_Pi	18	0.117683	0.209836
chr2LAD152Start13650000End14034000LADType3primReplicates	chr2LAD152Start13650000End14034000	3prim	chr2	13650000	14034000	384000	Non-Significant	Non-Significant	0.994754	12h	11.8737	phase_Pi	18	0.117683	0.209836
chr2LAD153Start15225000End17514000LADType5primReplicates	chr2LAD153Start15225000End17514000	5prim	chr2	15225000	17514000	2289000	Non-Significant	Non-Significant	0.949316	OutPeriod	36.1935	OutPhase	18.9002	0.560911	0.455759
chr2LAD153Start15225000End17514000LADType3primReplicates	chr2LAD153Start15225000End17514000	3prim	chr2	15225000	17514000	2289000	Non-Significant	Periodic	0.42741	30h	32.3538	phase_Pi	16.3238	0.617358	0.405244
chr2LAD154Start19824000End20370000LADType5primReplicates	chr2LAD154Start19824000End20370000	5prim	chr2	19824000	20370000	546000	Non-Significant	Non-Significant	0.994754	12h	11.8737	phase_Pi	18	0.117683	0.209836
chr2LAD154Start19824000End20370000LADType3primReplicates	chr2LAD154Start19824000End20370000	3prim	chr2	19824000	20370000	546000	Non-Significant	Non-Significant	0.994754	12h	11.8737	phase_Pi	18	0.117683	0.209836
chr2LAD155Start21297000End22422000LADType5primReplicates	chr2LAD155Start21297000End22422000	5prim	chr2	21297000	22422000	1125000	Non-Significant	Non-Significant	0.999607	30h	28.5904	OutPhase	26.8839	0.40989	0.241896
chr2LAD155Start21297000End22422000LADType3primReplicates	chr2LAD155Start21297000End22422000	3prim	chr2	21297000	22422000	1125000	Non-Significant	Non-Significant	0.999985	24h	24.7241	phase_Pi	11.4534	0.386317	0.212091
chr2LAD156Start36278000End37290000LADType5primReplicates	chr2LAD156Start36278000End37290000	5prim	chr2	36278000	37290000	1012000	Non-Significant	Non-Significant	0.998818	OutPeriod	39.283	OutPhase	15.7763	0.295681	0.160508
chr2LAD156Start36278000End37290000LADType3primReplicates	chr2LAD156Start36278000End37290000	3prim	chr2	36278000	37290000	1012000	Non-Significant	Non-Significant	0.999472	OutPeriod	38.1429	OutPhase	15.7145	0.270963	0.172603
chr2LAD157Start39246000End48317000LADType5primReplicates	chr2LAD157Start39246000End48317000	5prim	chr2	39246000	48317000	9071000	Non-Significant	Non-Significant	0.996421	18h	18.878	phase_+Pi/2	3.55445	0.983968	0.00103969
chr2LAD157Start39246000End48317000LADType3primReplicates	chr2LAD157Start39246000End48317000	3prim	chr2	39246000	48317000	9071000	Non-Significant	Periodic	0.362015	30h	31.5882	phase_-Pi/2	20.8595	0.843598	0.222695
chr2LAD158Start53200000End58463000LADType5primReplicates	chr2LAD158Start53200000End58463000	5prim	chr2	53200000	58463000	5263000	Non-Significant	Non-Significant	0.736731	24h	25.5421	phase_Pi	14.5341	0.976553	0.0182471
chr2LAD158Start53200000End58463000LADType3primReplicates	chr2LAD158Start53200000End58463000	3prim	chr2	53200000	58463000	5263000	Non-Significant	Periodic	0.265327	30h	32.6494	phase_-Pi/2	19.6127	0.755243	0.142361
chr2LAD159Start61872000End62308000LADType5primReplicates	chr2LAD159Start61872000End62308000	5prim	chr2	61872000	62308000	436000	Non-Significant	Non-Significant	0.988835	OutPeriod	6.0973	OutPhase	12	0.149772	0.119316
chr2LAD159Start61872000End62308000LADType3primReplicates	chr2LAD159Start61872000End62308000	3prim	chr2	61872000	62308000	436000	Non-Significant	Non-Significant	0.991309	OutPeriod	6.0973	OutPhase	12	0.164098	0.133752
chr2LAD160Start62664000End63864000LADType5primReplicates	chr2LAD160Start62664000End63864000	5prim	chr2	62664000	63864000	1200000	Non-Significant	Periodic	0.127068	12h	12	phase_0	1.5273	0.546736	0.395549
chr2LAD160Start62664000End63864000LADType3primReplicates	chr2LAD160Start62664000End63864000	3prim	chr2	62664000	63864000	1200000	Non-Significant	Periodic	0.0635984	12h	12	phase_0	1.48893	0.477361	0.369781
chr2LAD161Start64175000End64895000LADType5primReplicates	chr2LAD161Start64175000End64895000	5prim	chr2	64175000	64895000	720000	Non-Significant	Non-Significant	0.994754	12h	11.8737	phase_0	12	0.117683	0.209836
chr2LAD161Start64175000End64895000LADType3primReplicates	chr2LAD161Start64175000End64895000	3prim	chr2	64175000	64895000	720000	Non-Significant	Non-Significant	0.994754	12h	11.8737	phase_0	12	0.117683	0.209836
chr2LAD162Start65618000End67621000LADType5primReplicates	chr2LAD162Start65618000End67621000	5prim	chr2	65618000	67621000	2003000	Non-Significant	Non-Significant	0.862859	30h	32.1	phase_-Pi/2	19.896	0.467194	0.462731
chr2LAD162Start65618000End67621000LADType3primReplicates	chr2LAD162Start65618000End67621000	3prim	chr2	65618000	67621000	2003000	Non-Significant	Non-Significant	0.946064	30h	31.5904	phase_-Pi/2	20.1613	0.558826	0.507184
chr2LAD163Start78008000End79310000LADType5primReplicates	chr2LAD163Start78008000End79310000	5prim	chr2	78008000	79310000	1302000	Non-Significant	Non-Significant	0.966842	12h	12.2609	phase_0	21.8365	0.212293	0.323784
chr2LAD163Start78008000End79310000LADType3primReplicates	chr2LAD163Start78008000End79310000	3prim	chr2	78008000	79310000	1302000	Non-Significant	Non-Significant	0.979294	12h	13.5904	phase_0	22.9898	0.14039	0.243689
chr2LAD164Start80636000End83610000LADType5primReplicates	chr2LAD164Start80636000End83610000	5prim	chr2	80636000	83610000	2974000	Non-Significant	Non-Significant	0.915801	24h	25.1186	phase_-Pi/2	15.2775	0.799021	0.18172
chr2LAD164Start80636000End83610000LADType3primReplicates	chr2LAD164Start80636000End83610000	3prim	chr2	80636000	83610000	2974000	Non-Significant	Non-Significant	0.97904	OutPeriod	37.1186	OutPhase	16.2141	0.771777	0.284304
chr2LAD165Start85248000End90458000LADType5primReplicates	chr2LAD165Start85248000End90458000	5prim	chr2	85248000	90458000	5210000	Non-Significant	Non-Significant	0.709191	24h	24	phase_Pi	14.1856	0.929402	0.0402154
chr2LAD165Start85248000End90458000LADType3primReplicates	chr2LAD165Start85248000End90458000	3prim	chr2	85248000	90458000	5210000	Periodic	Periodic	0.0204395	12h	12	phase_Pi	7.41673	0.960605	0.0346418
chr2LAD166Start94444000End101626000LADType5primReplicates	chr2LAD166Start94444000End101626000	5prim	chr2	94444000	101626000	7182000	Non-Significant	Non-Significant	0.99135	18h	18.2459	phase_+Pi/2	5.72359	0.973256	0.0239953
chr2LAD166Start94444000End101626000LADType3primReplicates	chr2LAD166Start94444000End101626000	3prim	chr2	94444000	101626000	7182000	Non-Significant	Non-Significant	0.623336	12h	12.0973	phase_Pi	7.3656	0.961686	0.0256486
chr2LAD167Start106050000End113317000LADType5primReplicates	chr2LAD167Start106050000End113317000	5prim	chr2	106050000	113317000	7267000	Periodic	Periodic	0.00355125	24h	23.5102	phase_0	1.87856	0.877994	0.0628909
chr2LAD167Start106050000End113317000LADType3primReplicates	chr2LAD167Start106050000End113317000	3prim	chr2	106050000	113317000	7267000	Non-Significant	Non-Significant	0.545497	24h	26.8125	phase_+Pi/2	3.42569	0.868974	0.0203978
chr2LAD168Start114840000End115208000LADType5primReplicates	chr2LAD168Start114840000End115208000	5prim	chr2	114840000	115208000	368000	Non-Significant	Non-Significant	0.996511	24h	22.56	phase_-Pi/2	18.5411	0.119454	0.16828
chr2LAD168Start114840000End115208000LADType3primReplicates	chr2LAD168Start114840000End115208000	3prim	chr2	114840000	115208000	368000	Non-Significant	Non-Significant	0.996511	24h	22.56	phase_-Pi/2	18.5411	0.119454	0.16828
chr2LAD169Start116118000End116864000LADType5primReplicates	chr2LAD169Start116118000End116864000	5prim	chr2	116118000	116864000	746000	Non-Significant	Non-Significant	0.99998	12h	12	phase_0	0.043426	0.380362	0.081609
chr2LAD169Start116118000End116864000LADType3primReplicates	chr2LAD169Start116118000End116864000	3prim	chr2	116118000	116864000	746000	Non-Significant	Non-Significant	0.999997	OutPeriod	15	OutPhase	14.1164	0.406444	0.149169
chr2LAD170Start122962000End124584000LADType5primReplicates	chr2LAD170Start122962000End124584000	5prim	chr2	122962000	124584000	1622000	Non-Significant	Non-Significant	0.905591	OutPeriod	36.1935	OutPhase	17.2473	0.517456	0.43664
chr2LAD170Start122962000End124584000LADType3primReplicates	chr2LAD170Start122962000End124584000	3prim	chr2	122962000	124584000	1622000	Non-Significant	Periodic	0.337364	30h	27.6742	phase_Pi	17.8277	0.54517	0.43508
chr2LAD171Start138225000End143867000LADType5primReplicates	chr2LAD171Start138225000End143867000	5prim	chr2	138225000	143867000	5642000	Non-Significant	Periodic	0.122355	OutPeriod	15	OutPhase	6.20814	0.826696	0.217084
chr2LAD171Start138225000End143867000LADType3primReplicates	chr2LAD171Start138225000End143867000	3prim	chr2	138225000	143867000	5642000	Non-Significant	Periodic	0.30801	OutPeriod	33	OutPhase	8.71575	0.66297	0.0220072
chr2LAD172Start148924000End150114000LADType5primReplicates	chr2LAD172Start148924000End150114000	5prim	chr2	148924000	150114000	1190000	Non-Significant	Non-Significant	0.921949	OutPeriod	33.1935	OutPhase	13.7913	0.426906	0.293649
chr2LAD172Start148924000End150114000LADType3primReplicates	chr2LAD172Start148924000End150114000	3prim	chr2	148924000	150114000	1190000	Non-Significant	Non-Significant	0.918393	30h	32.3538	phase_Pi	13.7436	0.33881	0.292873
chr2LAD173Start151062000End151488000LADType5primReplicates	chr2LAD173Start151062000End151488000	5prim	chr2	151062000	151488000	426000	Non-Significant	Non-Significant	0.994754	12h	11.8737	phase_Pi	18	0.117683	0.209836
chr2LAD173Start151062000End151488000LADType3primReplicates	chr2LAD173Start151062000End151488000	3prim	chr2	151062000	151488000	426000	Non-Significant	Non-Significant	0.994754	12h	11.8737	phase_Pi	18	0.117683	0.209836
chr2LAD174Start170522000End172329000LADType5primReplicates	chr2LAD174Start170522000End172329000	5prim	chr2	170522000	172329000	1807000	Non-Significant	Non-Significant	0.890701	24h	24	phase_Pi	14.9999	0.321286	0.174378
chr2LAD174Start170522000End172329000LADType3primReplicates	chr2LAD174Start170522000End172329000	3prim	chr2	170522000	172329000	1807000	Non-Significant	Non-Significant	0.899088	12h	12	phase_Pi	5.99997	0.364508	0.173665
chr2LAD175Start174944000End175980000LADType5primReplicates	chr2LAD175Start174944000End175980000	5prim	chr2	174944000	175980000	1036000	Non-Significant	Non-Significant	0.959883	18h	15.2432	phase_Pi	8.97124	0.18356	0.34834
chr2LAD175Start174944000End175980000LADType3primReplicates	chr2LAD175Start174944000End175980000	3prim	chr2	174944000	175980000	1036000	Non-Significant	Non-Significant	0.972118	12h	14.6494	phase_0	11.1947	0.153762	0.237246
chr2LAD176Start176600000End178430000LADType5primReplicates	chr2LAD176Start176600000End178430000	5prim	chr2	176600000	178430000	1830000	Non-Significant	Non-Significant	0.978166	30h	28.5882	phase_Pi	17.2324	0.268357	0.203524
chr2LAD176Start176600000End178430000LADType3primReplicates	chr2LAD176Start176600000End178430000	3prim	chr2	176600000	178430000	1830000	Non-Significant	Non-Significant	0.963189	30h	27.2432	phase_Pi	12.1155	0.198918	0.248648
chr3LAD177Start3000000End8640000LADType5primReplicates	chr3LAD177Start3000000End8640000	5prim	chr3	3000000	8640000	5640000	Non-Significant	Non-Significant	0.985743	24h	26.1	phase_Pi	11.6634	0.607109	0.278736
chr3LAD177Start3000000End8640000LADType3primReplicates	chr3LAD177Start3000000End8640000	3prim	chr3	3000000	8640000	5640000	Non-Significant	Non-Significant	0.900968	18h	18.2609	phase_Pi	7.43133	0.604616	0.130051
chr3LAD178Start10470000End14665000LADType5primReplicates	chr3LAD178Start10470000End14665000	5prim	chr3	10470000	14665000	4195000	Non-Significant	Non-Significant	0.999965	18h	18.9823	phase_Pi	11.4198	0.935677	0.0282371
chr3LAD178Start10470000End14665000LADType3primReplicates	chr3LAD178Start10470000End14665000	3prim	chr3	10470000	14665000	4195000	Non-Significant	Periodic	0.361427	12h	13.0062	phase_0	12.704	0.909074	0.0465688
chr3LAD179Start16435000End18006000LADType5primReplicates	chr3LAD179Start16435000End18006000	5prim	chr3	16435000	18006000	1571000	Non-Significant	Periodic	0.249656	OutPeriod	33.1935	OutPhase	16.9778	0.633679	0.479307
chr3LAD179Start16435000End18006000LADType3primReplicates	chr3LAD179Start16435000End18006000	3prim	chr3	16435000	18006000	1571000	Non-Significant	Periodic	0.275182	30h	30.2432	phase_-Pi/2	19.9731	0.593927	0.474708
chr3LAD180Start22268000End23720000LADType5primReplicates	chr3LAD180Start22268000End23720000	5prim	chr3	22268000	23720000	1452000	Non-Significant	Periodic	0.413719	30h	32.3538	phase_Pi	17.7604	0.403413	0.403045
chr3LAD180Start22268000End23720000LADType3primReplicates	chr3LAD180Start22268000End23720000	3prim	chr3	22268000	23720000	1452000	Non-Significant	Non-Significant	0.825165	OutPeriod	36.1935	OutPhase	14.7271	0.450542	0.365166
chr3LAD181Start24804000End26922000LADType5primReplicates	chr3LAD181Start24804000End26922000	5prim	chr3	24804000	26922000	2118000	Non-Significant	Non-Significant	0.65754	12h	12	phase_0	1.51372	0.492052	0.327333
chr3LAD181Start24804000End26922000LADType3primReplicates	chr3LAD181Start24804000End26922000	3prim	chr3	24804000	26922000	2118000	Non-Significant	Non-Significant	0.973255	12h	12	phase_0	0.18317	0.423316	0.154071
chr3LAD182Start32660000End34007000LADType5primReplicates	chr3LAD182Start32660000End34007000	5prim	chr3	32660000	34007000	1347000	Non-Significant	Periodic	0.324914	OutPeriod	6	OutPhase	7.08209	0.160047	0.118555
chr3LAD182Start32660000End34007000LADType3primReplicates	chr3LAD182Start32660000End34007000	3prim	chr3	32660000	34007000	1347000	Non-Significant	Periodic	0.330034	OutPeriod	6	OutPhase	7.08209	0.154479	0.11443
chr3LAD183Start42922000End50238000LADType5primReplicates	chr3LAD183Start42922000End50238000	5prim	chr3	42922000	50238000	7316000	Non-Significant	Non-Significant	0.703832	24h	21.024	phase_Pi	9.09243	0.947498	0.0390782
chr3LAD183Start42922000End50238000LADType3primReplicates	chr3LAD183Start42922000End50238000	3prim	chr3	42922000	50238000	7316000	Non-Significant	Periodic	0.206978	OutPeriod	37.1186	OutPhase	17.5288	0.855156	0.140691
chr3LAD184Start61434000End62178000LADType5primReplicates	chr3LAD184Start61434000End62178000	5prim	chr3	61434000	62178000	744000	Non-Significant	Non-Significant	0.994754	12h	11.8737	phase_Pi	18	0.117683	0.209836
chr3LAD184Start61434000End62178000LADType3primReplicates	chr3LAD184Start61434000End62178000	3prim	chr3	61434000	62178000	744000	Non-Significant	Non-Significant	0.994754	12h	11.8737	phase_Pi	18	0.117683	0.209836
chr3LAD185Start62570000End63096000LADType5primReplicates	chr3LAD185Start62570000End63096000	5prim	chr3	62570000	63096000	526000	Non-Significant	Non-Significant	0.572308	24h	26.6494	phase_Pi	11.834	0.297734	0.428408
chr3LAD185Start62570000End63096000LADType3primReplicates	chr3LAD185Start62570000End63096000	3prim	chr3	62570000	63096000	526000	Non-Significant	Non-Significant	0.645091	24h	26.6494	phase_Pi	11.5734	0.279186	0.38692
chr3LAD186Start70029000End78120000LADType5primReplicates	chr3LAD186Start70029000End78120000	5prim	chr3	70029000	78120000	8091000	Non-Significant	Non-Significant	0.997342	OutPeriod	42	OutPhase	28.6833	0.833606	0.280861
chr3LAD186Start70029000End78120000LADType3primReplicates	chr3LAD186Start70029000End78120000	3prim	chr3	70029000	78120000	8091000	Non-Significant	Non-Significant	0.638264	18h	16.1392	phase_Pi	7.42553	0.731858	0.268551
chr3LAD187Start80380000End80876000LADType5primReplicates	chr3LAD187Start80380000End80876000	5prim	chr3	80380000	80876000	496000	Non-Significant	Non-Significant	0.996511	24h	22.56	phase_-Pi/2	18.5411	0.119454	0.16828
chr3LAD187Start80380000End80876000LADType3primReplicates	chr3LAD187Start80380000End80876000	3prim	chr3	80380000	80876000	496000	Non-Significant	Non-Significant	0.996511	24h	22.56	phase_-Pi/2	18.5411	0.119454	0.16828
chr3LAD188Start90675000End93027000LADType5primReplicates	chr3LAD188Start90675000End93027000	5prim	chr3	90675000	93027000	2352000	Non-Significant	Non-Significant	0.849466	30h	29.6494	OutPhase	8.31181	0.535455	0.473928
chr3LAD188Start90675000End93027000LADType3primReplicates	chr3LAD188Start90675000End93027000	3prim	chr3	90675000	93027000	2352000	Non-Significant	Periodic	0.325936	30h	29.6494	OutPhase	7.91438	0.394144	0.445884
chr3LAD189Start109746000End113377000LADType5primReplicates	chr3LAD189Start109746000End113377000	5prim	chr3	109746000	113377000	3631000	Periodic	Periodic	0.040117	30h	29.6494	phase_-Pi/2	20.4638	0.562963	0.491815
chr3LAD189Start109746000End113377000LADType3primReplicates	chr3LAD189Start109746000End113377000	3prim	chr3	109746000	113377000	3631000	Non-Significant	Non-Significant	0.99992	OutPeriod	36.1935	OutPhase	15.4865	0.638746	0.215164
chr3LAD190Start113677000End115584000LADType5primReplicates	chr3LAD190Start113677000End115584000	5prim	chr3	113677000	115584000	1907000	Non-Significant	Periodic	0.0682909	30h	30.8873	phase_-Pi/2	19.7729	0.650311	0.481396
chr3LAD190Start113677000End115584000LADType3primReplicates	chr3LAD190Start113677000End115584000	3prim	chr3	113677000	115584000	1907000	Non-Significant	Periodic	0.287055	OutPeriod	33.8873	OutPhase	23.2548	0.541683	0.457264
chr3LAD191Start123418000End126578000LADType5primReplicates	chr3LAD191Start123418000End126578000	5prim	chr3	123418000	126578000	3160000	Non-Significant	Periodic	0.052378	OutPeriod	35.3538	OutPhase	26.4082	0.756053	0.1858
chr3LAD191Start123418000End126578000LADType3primReplicates	chr3LAD191Start123418000End126578000	3prim	chr3	123418000	126578000	3160000	Non-Significant	Periodic	0.1946	24h	25.1163	phase_0	21.7056	0.745547	0.23499
chr3LAD192Start128346000End129030000LADType5primReplicates	chr3LAD192Start128346000End129030000	5prim	chr3	128346000	129030000	684000	Non-Significant	Non-Significant	0.994754	12h	11.8737	phase_Pi	18	0.117683	0.209836
chr3LAD192Start128346000End129030000LADType3primReplicates	chr3LAD192Start128346000End129030000	3prim	chr3	128346000	129030000	684000	Non-Significant	Non-Significant	0.994754	12h	11.8737	phase_Pi	18	0.117683	0.209836
chr3LAD193Start134310000End135102000LADType5primReplicates	chr3LAD193Start134310000End135102000	5prim	chr3	134310000	135102000	792000	Non-Significant	Non-Significant	0.963203	OutPeriod	7.42105	OutPhase	3.15788	0.13813	0.222216
chr3LAD193Start134310000End135102000LADType3primReplicates	chr3LAD193Start134310000End135102000	3prim	chr3	134310000	135102000	792000	Non-Significant	Non-Significant	0.957297	OutPeriod	7.27742	OutPhase	3.44516	0.136099	0.193713
chr3LAD194Start139128000End142092000LADType5primReplicates	chr3LAD194Start139128000End142092000	5prim	chr3	139128000	142092000	2964000	Non-Significant	Non-Significant	0.979914	24h	21.024	phase_+Pi/2	4.49707	0.819407	0.0762097
chr3LAD194Start139128000End142092000LADType3primReplicates	chr3LAD194Start139128000End142092000	3prim	chr3	139128000	142092000	2964000	Periodic	Periodic	0.0143572	12h	12	phase_0	0.931981	0.72062	0.127628
chr3LAD195Start146883000End148082000LADType5primReplicates	chr3LAD195Start146883000End148082000	5prim	chr3	146883000	148082000	1199000	Non-Significant	Non-Significant	0.956609	OutPeriod	7.27742	OutPhase	3.44516	0.141752	0.206277
chr3LAD195Start146883000End148082000LADType3primReplicates	chr3LAD195Start146883000End148082000	3prim	chr3	146883000	148082000	1199000	Non-Significant	Non-Significant	0.957138	OutPeriod	7.27742	OutPhase	3.44516	0.136907	0.195508
chr3LAD196Start150645000End151698000LADType5primReplicates	chr3LAD196Start150645000End151698000	5prim	chr3	150645000	151698000	1053000	Non-Significant	Non-Significant	0.990951	24h	21.9823	phase_-Pi/2	16.4101	0.305279	0.319233
chr3LAD196Start150645000End151698000LADType3primReplicates	chr3LAD196Start150645000End151698000	3prim	chr3	150645000	151698000	1053000	Non-Significant	Non-Significant	0.986064	24h	22.2545	phase_-Pi/2	19.8491	0.234168	0.146541
chr3LAD197Start153972000End157638000LADType5primReplicates	chr3LAD197Start153972000End157638000	5prim	chr3	153972000	157638000	3666000	Non-Significant	Periodic	0.358027	OutPeriod	42	OutPhase	12.4192	0.460617	0.18058
chr3LAD197Start153972000End157638000LADType3primReplicates	chr3LAD197Start153972000End157638000	3prim	chr3	153972000	157638000	3666000	Non-Significant	Periodic	0.360109	OutPeriod	42	OutPhase	12.4216	0.487299	0.216058
chr3LAD198Start158102000End159890000LADType5primReplicates	chr3LAD198Start158102000End159890000	5prim	chr3	158102000	159890000	1788000	Non-Significant	Non-Significant	0.998312	24h	26.8737	phase_-Pi/2	15.5087	0.701793	0.298985
chr3LAD198Start158102000End159890000LADType3primReplicates	chr3LAD198Start158102000End159890000	3prim	chr3	158102000	159890000	1788000	Non-Significant	Non-Significant	0.96358	24h	26.8737	phase_-Pi/2	15.9456	0.597683	0.313195
chr4LAD199Start4010000End5670000LADType5primReplicates	chr4LAD199Start4010000End5670000	5prim	chr4	4010000	5670000	1660000	Non-Significant	Non-Significant	0.933698	18h	17.6107	phase_Pi	6.15312	0.559514	0.373223
chr4LAD199Start4010000End5670000LADType3primReplicates	chr4LAD199Start4010000End5670000	3prim	chr4	4010000	5670000	1660000	Non-Significant	Periodic	0.358063	18h	18.024	phase_+Pi/2	5.48909	0.498387	0.478902
chr4LAD200Start12166000End31955000LADType5primReplicates	chr4LAD200Start12166000End31955000	5prim	chr4	12166000	31955000	19789000	Non-Significant	Non-Significant	0.992269	24h	23.8737	phase_0	22.2208	0.952552	0.0349521
chr4LAD200Start12166000End31955000LADType3primReplicates	chr4LAD200Start12166000End31955000	3prim	chr4	12166000	31955000	19789000	Non-Significant	Periodic	0.223211	OutPeriod	15	OutPhase	7.25083	0.945186	0.0753882
chr4LAD201Start35550000End40124000LADType5primReplicates	chr4LAD201Start35550000End40124000	5prim	chr4	35550000	40124000	4574000	Non-Significant	Periodic	0.12705	30h	30.2432	phase_-Pi/2	20.8128	0.654235	0.520568
chr4LAD201Start35550000End40124000LADType3primReplicates	chr4LAD201Start35550000End40124000	3prim	chr4	35550000	40124000	4574000	Non-Significant	Periodic	0.293788	30h	29.1	phase_-Pi/2	20.5958	0.610319	0.478196
chr4LAD202Start49647000End53004000LADType5primReplicates	chr4LAD202Start49647000End53004000	5prim	chr4	49647000	53004000	3357000	Non-Significant	Periodic	0.182529	24h	24.2609	phase_-Pi/2	20.0272	0.924466	0.0666025
chr4LAD202Start49647000End53004000LADType3primReplicates	chr4LAD202Start49647000End53004000	3prim	chr4	49647000	53004000	3357000	Non-Significant	Non-Significant	0.58078	18h	18.479	phase_+Pi/2	5.31319	0.814686	0.126848
chr4LAD203Start63954000End80887000LADType5primReplicates	chr4LAD203Start63954000End80887000	5prim	chr4	63954000	80887000	16933000	Non-Significant	Non-Significant	0.962583	30h	27.6742	OutPhase	18.2825	0.932044	0.0512676
chr4LAD203Start63954000End80887000LADType3primReplicates	chr4LAD203Start63954000End80887000	3prim	chr4	63954000	80887000	16933000	Non-Significant	Periodic	0.326069	24h	23.1683	phase_-Pi/2	18.0918	0.983732	0.0194517
chr4LAD204Start84892000End86032000LADType5primReplicates	chr4LAD204Start84892000End86032000	5prim	chr4	84892000	86032000	1140000	Non-Significant	Non-Significant	0.689944	12h	11.8737	phase_Pi	18	0.220914	0.393903
chr4LAD204Start84892000End86032000LADType3primReplicates	chr4LAD204Start84892000End86032000	3prim	chr4	84892000	86032000	1140000	Non-Significant	Non-Significant	0.705574	12h	11.8737	phase_Pi	18	0.207081	0.369238
chr4LAD205Start89378000End94380000LADType5primReplicates	chr4LAD205Start89378000End94380000	5prim	chr4	89378000	94380000	5002000	Non-Significant	Non-Significant	0.993727	12h	12	phase_Pi	7.10921	0.945022	0.012365
chr4LAD205Start89378000End94380000LADType3primReplicates	chr4LAD205Start89378000End94380000	3prim	chr4	89378000	94380000	5002000	Non-Significant	Non-Significant	0.999999	OutPeriod	38.1429	OutPhase	28.5057	0.981449	0.00511239
chr4LAD206Start109933000End114607000LADType5primReplicates	chr4LAD206Start109933000End114607000	5prim	chr4	109933000	114607000	4674000	Non-Significant	Non-Significant	0.946597	12h	12	phase_0	11.9173	0.843639	0.0906145
chr4LAD206Start109933000End114607000LADType3primReplicates	chr4LAD206Start109933000End114607000	3prim	chr4	109933000	114607000	4674000	Non-Significant	Non-Significant	0.998132	12h	12.0973	phase_Pi	5.46793	0.907858	0.0303559
chr4LAD207Start121260000End122796000LADType5primReplicates	chr4LAD207Start121260000End122796000	5prim	chr4	121260000	122796000	1536000	Non-Significant	Non-Significant	0.999999	24h	22.4211	phase_+Pi/2	7.48486	0.293228	0.0345937
chr4LAD207Start121260000End122796000LADType3primReplicates	chr4LAD207Start121260000End122796000	3prim	chr4	121260000	122796000	1536000	Non-Significant	Non-Significant	0.999999	12h	12.878	phase_Pi	4.80274	0.325772	0.135893
chr4LAD208Start143437000End144870000LADType5primReplicates	chr4LAD208Start143437000End144870000	5prim	chr4	143437000	144870000	1433000	Non-Significant	Non-Significant	0.950471	OutPeriod	6	OutPhase	5.99999	0.246395	0.246329
chr4LAD208Start143437000End144870000LADType3primReplicates	chr4LAD208Start143437000End144870000	3prim	chr4	143437000	144870000	1433000	Non-Significant	Non-Significant	0.957215	OutPeriod	6	OutPhase	5.99999	0.228018	0.231551
chr4LAD209Start145356000End145896000LADType5primReplicates	chr4LAD209Start145356000End145896000	5prim	chr4	145356000	145896000	540000	Non-Significant	Non-Significant	0.999007	OutPeriod	39.283	OutPhase	15.5771	0.30864	0.158795
chr4LAD209Start145356000End145896000LADType3primReplicates	chr4LAD209Start145356000End145896000	3prim	chr4	145356000	145896000	540000	Non-Significant	Non-Significant	0.998926	OutPeriod	40.56	OutPhase	5.07003	0.329623	0.112337
chr4LAD210Start146892000End147840000LADType5primReplicates	chr4LAD210Start146892000End147840000	5prim	chr4	146892000	147840000	948000	Non-Significant	Periodic	0.41095	OutPeriod	35.3538	OutPhase	20.6547	0.72666	0.439892
chr4LAD210Start146892000End147840000LADType3primReplicates	chr4LAD210Start146892000End147840000	3prim	chr4	146892000	147840000	948000	Non-Significant	Non-Significant	0.987912	OutPeriod	35.3538	OutPhase	19.1845	0.730777	0.357452
chr5LAD211Start5634000End7904000LADType5primReplicates	chr5LAD211Start5634000End7904000	5prim	chr5	5634000	7904000	2270000	Non-Significant	Periodic	0.200019	30h	29.1429	phase_Pi	12.2924	0.746065	0.280246
chr5LAD211Start5634000End7904000LADType3primReplicates	chr5LAD211Start5634000End7904000	3prim	chr5	5634000	7904000	2270000	Non-Significant	Periodic	0.177302	30h	29.1429	phase_Pi	12.0823	0.756452	0.271638
chr5LAD212Start9139000End20510000LADType5primReplicates	chr5LAD212Start9139000End20510000	5prim	chr5	9139000	20510000	11371000	Non-Significant	Non-Significant	0.926601	24h	22.5705	phase_Pi	10.7983	0.976957	0.00605054
chr5LAD212Start9139000End20510000LADType3primReplicates	chr5LAD212Start9139000End20510000	3prim	chr5	9139000	20510000	11371000	Non-Significant	Periodic	0.164164	30h	29.1	OutPhase	19.4275	0.80832	0.265632
chr5LAD213Start25908000End27426000LADType5primReplicates	chr5LAD213Start25908000End27426000	5prim	chr5	25908000	27426000	1518000	Non-Significant	Non-Significant	0.96016	18h	15.2432	phase_0	20.165	0.17646	0.309059
chr5LAD213Start25908000End27426000LADType3primReplicates	chr5LAD213Start25908000End27426000	3prim	chr5	25908000	27426000	1518000	Non-Significant	Non-Significant	0.965101	18h	15.2432	phase_+Pi/2	22.1711	0.150562	0.300892
chr5LAD214Start38634000End42882000LADType5primReplicates	chr5LAD214Start38634000End42882000	5prim	chr5	38634000	42882000	4248000	Non-Significant	Periodic	0.36803	12h	12	phase_0	0.089254	0.564893	0.191701
chr5LAD214Start38634000End42882000LADType3primReplicates	chr5LAD214Start38634000End42882000	3prim	chr5	38634000	42882000	4248000	Non-Significant	Periodic	0.4952	18h	18	phase_0	15.3085	0.511731	0.0516525
chr5LAD215Start45676000End51588000LADType5primReplicates	chr5LAD215Start45676000End51588000	5prim	chr5	45676000	51588000	5912000	Non-Significant	Non-Significant	0.774636	OutPeriod	21	OutPhase	16.7547	0.582003	0.0674028
chr5LAD215Start45676000End51588000LADType3primReplicates	chr5LAD215Start45676000End51588000	3prim	chr5	45676000	51588000	5912000	Non-Significant	Periodic	0.42738	12h	12	phase_0	1.99482	0.664891	0.204628
chr5LAD216Start54207000End63735000LADType5primReplicates	chr5LAD216Start54207000End63735000	5prim	chr5	54207000	63735000	9528000	Non-Significant	Non-Significant	0.940605	18h	17.6107	phase_0	2.38838	0.952031	0.021127
chr5LAD216Start54207000End63735000LADType3primReplicates	chr5LAD216Start54207000End63735000	3prim	chr5	54207000	63735000	9528000	Non-Significant	Non-Significant	0.983965	OutPeriod	37.1186	OutPhase	16.0473	0.936568	0.0423877
chr5LAD217Start67900000End72040000LADType5primReplicates	chr5LAD217Start67900000End72040000	5prim	chr5	67900000	72040000	4140000	Non-Significant	Periodic	0.454671	18h	17.2336	phase_+Pi/2	4.0474	0.922078	0.0424265
chr5LAD217Start67900000End72040000LADType3primReplicates	chr5LAD217Start67900000End72040000	3prim	chr5	67900000	72040000	4140000	Periodic	Periodic	0.0343418	30h	27.2609	phase_-Pi/2	22.6165	0.929824	0.0711058
chr5LAD218Start77508000End86849000LADType5primReplicates	chr5LAD218Start77508000End86849000	5prim	chr5	77508000	86849000	9341000	Non-Significant	Non-Significant	0.988609	24h	25.5421	phase_-Pi/2	16.5645	0.973568	0.0147018
chr5LAD218Start77508000End86849000LADType3primReplicates	chr5LAD218Start77508000End86849000	3prim	chr5	77508000	86849000	9341000	Non-Significant	Periodic	0.457731	30h	29.1	phase_-Pi/2	21.8353	0.928117	0.0525197
chr5LAD219Start87548000End88483000LADType5primReplicates	chr5LAD219Start87548000End88483000	5prim	chr5	87548000	88483000	935000	Non-Significant	Non-Significant	0.874644	18h	20.8737	phase_0	18.3036	0.425581	0.416064
chr5LAD219Start87548000End88483000LADType3primReplicates	chr5LAD219Start87548000End88483000	3prim	chr5	87548000	88483000	935000	Non-Significant	Non-Significant	0.634582	30h	27.2609	phase_-Pi/2	19.6625	0.434629	0.49703
chr5LAD220Start93310000End95976000LADType5primReplicates	chr5LAD220Start93310000End95976000	5prim	chr5	93310000	95976000	2666000	Non-Significant	Periodic	0.421474	18h	17.1683	phase_-Pi/2	12.6369	0.791278	0.0630495
chr5LAD220Start93310000End95976000LADType3primReplicates	chr5LAD220Start93310000End95976000	3prim	chr5	93310000	95976000	2666000	Non-Significant	Non-Significant	0.994547	12h	12.0973	phase_Pi	5.99285	0.859654	0.0764607
chr5LAD221Start108835000End109362000LADType5primReplicates	chr5LAD221Start108835000End109362000	5prim	chr5	108835000	109362000	527000	Non-Significant	Non-Significant	0.95963	18h	15.2432	phase_Pi	9.42038	0.180707	0.329699
chr5LAD221Start108835000End109362000LADType3primReplicates	chr5LAD221Start108835000End109362000	3prim	chr5	108835000	109362000	527000	Non-Significant	Non-Significant	0.961037	18h	15.2432	phase_Pi	8.50403	0.170303	0.333381
chr6LAD222Start7206000End7733000LADType5primReplicates	chr6LAD222Start7206000End7733000	5prim	chr6	7206000	7733000	527000	Non-Significant	Non-Significant	0.958124	OutPeriod	7.42105	OutPhase	3.15789	0.153436	0.231631
chr6LAD222Start7206000End7733000LADType3primReplicates	chr6LAD222Start7206000End7733000	3prim	chr6	7206000	7733000	527000	Non-Significant	Non-Significant	0.956611	OutPeriod	7.27742	OutPhase	3.44516	0.14451	0.212405
chr6LAD223Start8910000End15516000LADType5primReplicates	chr6LAD223Start8910000End15516000	5prim	chr6	8910000	15516000	6606000	Non-Significant	Periodic	0.357482	OutPeriod	34.5882	OutPhase	21.4432	0.958825	0.0196789
chr6LAD223Start8910000End15516000LADType3primReplicates	chr6LAD223Start8910000End15516000	3prim	chr6	8910000	15516000	6606000	Non-Significant	Non-Significant	0.988731	18h	19.2545	phase_0	17.8636	0.641243	0.155781
chr6LAD224Start15936000End16496000LADType5primReplicates	chr6LAD224Start15936000End16496000	5prim	chr6	15936000	16496000	560000	Non-Significant	Non-Significant	0.996511	24h	22.56	phase_-Pi/2	18.5411	0.119454	0.16828
chr6LAD224Start15936000End16496000LADType3primReplicates	chr6LAD224Start15936000End16496000	3prim	chr6	15936000	16496000	560000	Non-Significant	Non-Significant	0.996511	24h	22.56	phase_-Pi/2	18.5411	0.119454	0.16828
chr6LAD225Start17955000End21793000LADType5primReplicates	chr6LAD225Start17955000End21793000	5prim	chr6	17955000	21793000	3838000	Non-Significant	Non-Significant	0.753203	OutPeriod	40.56	OutPhase	20.1854	0.788232	0.161473
chr6LAD225Start17955000End21793000LADType3primReplicates	chr6LAD225Start17955000End21793000	3prim	chr6	17955000	21793000	3838000	Non-Significant	Non-Significant	0.858887	OutPeriod	36	OutPhase	12.9207	0.899752	0.16729
chr6LAD226Start25004000End27685000LADType5primReplicates	chr6LAD226Start25004000End27685000	5prim	chr6	25004000	27685000	2681000	Non-Significant	Non-Significant	0.939658	24h	25.5904	phase_-Pi/2	18.1243	0.653039	0.319816
chr6LAD226Start25004000End27685000LADType3primReplicates	chr6LAD226Start25004000End27685000	3prim	chr6	25004000	27685000	2681000	Non-Significant	Non-Significant	0.959898	OutPeriod	37.1186	OutPhase	16.3838	0.779717	0.301745
chr6LAD227Start41725000End42180000LADType5primReplicates	chr6LAD227Start41725000End42180000	5prim	chr6	41725000	42180000	455000	Non-Significant	Non-Significant	0.951825	12h	11.8737	phase_0	14.3643	0.238107	0.338231
chr6LAD227Start41725000End42180000LADType3primReplicates	chr6LAD227Start41725000End42180000	3prim	chr6	41725000	42180000	455000	Non-Significant	Non-Significant	0.951911	12h	11.8737	phase_Pi	15.7226	0.23614	0.33506
chr6LAD228Start43681000End47234000LADType5primReplicates	chr6LAD228Start43681000End47234000	5prim	chr6	43681000	47234000	3553000	Non-Significant	Non-Significant	0.999995	24h	23.0571	phase_0	21.5024	0.909374	0.0208998
chr6LAD228Start43681000End47234000LADType3primReplicates	chr6LAD228Start43681000End47234000	3prim	chr6	43681000	47234000	3553000	Non-Significant	Non-Significant	0.891841	24h	21.7241	phase_+Pi/2	5.37076	0.931167	0.0382141
chr6LAD229Start56984000End57396000LADType5primReplicates	chr6LAD229Start56984000End57396000	5prim	chr6	56984000	57396000	412000	Non-Significant	Non-Significant	0.996511	24h	22.56	phase_-Pi/2	18.5411	0.119454	0.16828
chr6LAD229Start56984000End57396000LADType3primReplicates	chr6LAD229Start56984000End57396000	3prim	chr6	56984000	57396000	412000	Non-Significant	Non-Significant	0.996511	24h	22.56	phase_-Pi/2	18.5411	0.119454	0.16828
chr6LAD230Start57885000End58542000LADType5primReplicates	chr6LAD230Start57885000End58542000	5prim	chr6	57885000	58542000	657000	Non-Significant	Non-Significant	0.965318	30h	27.8873	OutPhase	11.8934	0.237912	0.276447
chr6LAD230Start57885000End58542000LADType3primReplicates	chr6LAD230Start57885000End58542000	3prim	chr6	57885000	58542000	657000	Non-Significant	Non-Significant	0.991339	30h	29.3538	phase_Pi	14.5296	0.268208	0.236177
chr6LAD231Start59508000End70704000LADType5primReplicates	chr6LAD231Start59508000End70704000	5prim	chr6	59508000	70704000	11196000	Non-Significant	Non-Significant	0.977007	OutPeriod	35.1429	OutPhase	22.4874	0.957167	0.0172775
chr6LAD231Start59508000End70704000LADType3primReplicates	chr6LAD231Start59508000End70704000	3prim	chr6	59508000	70704000	11196000	Non-Significant	Non-Significant	0.992462	24h	21.878	phase_+Pi/2	7.19307	0.968938	0.00013592
chr6LAD232Start73278000End82015000LADType5primReplicates	chr6LAD232Start73278000End82015000	5prim	chr6	73278000	82015000	8737000	Non-Significant	Non-Significant	0.51597	18h	18	phase_Pi	8.21484	0.973122	0.00545346
chr6LAD232Start73278000End82015000LADType3primReplicates	chr6LAD232Start73278000End82015000	3prim	chr6	73278000	82015000	8737000	Non-Significant	Non-Significant	0.693778	12h	12.878	phase_Pi	6.89517	0.922135	0.0219998
chr6LAD233Start101498000End108053000LADType5primReplicates	chr6LAD233Start101498000End108053000	5prim	chr6	101498000	108053000	6555000	Non-Significant	Non-Significant	0.55546	30h	29.6494	phase_-Pi/2	21.5464	0.935624	0.0868969
chr6LAD233Start101498000End108053000LADType3primReplicates	chr6LAD233Start101498000End108053000	3prim	chr6	101498000	108053000	6555000	Non-Significant	Non-Significant	0.544749	12h	13.0062	phase_Pi	5.3711	0.914127	0.0808945
chr6LAD234Start108955000End112194000LADType5primReplicates	chr6LAD234Start108955000End112194000	5prim	chr6	108955000	112194000	3239000	Non-Significant	Periodic	0.490487	24h	21.0973	phase_+Pi/2	8.74903	0.913245	0.031567
chr6LAD234Start108955000End112194000LADType3primReplicates	chr6LAD234Start108955000End112194000	3prim	chr6	108955000	112194000	3239000	Non-Significant	Non-Significant	0.606215	24h	24.6742	phase_-Pi/2	20.0318	0.820616	0.127767
chr6LAD235Start122964000End124310000LADType5primReplicates	chr6LAD235Start122964000End124310000	5prim	chr6	122964000	124310000	1346000	Non-Significant	Non-Significant	0.97493	30h	30.1935	phase_Pi	16.4844	0.390204	0.269854
chr6LAD235Start122964000End124310000LADType3primReplicates	chr6LAD235Start122964000End124310000	3prim	chr6	122964000	124310000	1346000	Non-Significant	Non-Significant	0.997572	30h	31.1186	phase_Pi	16.5541	0.516209	0.268757
chr6LAD236Start129570000End133884000LADType5primReplicates	chr6LAD236Start129570000End133884000	5prim	chr6	129570000	133884000	4314000	Non-Significant	Non-Significant	0.938838	30h	28.1186	OutPhase	8.18492	0.82903	0.0530434
chr6LAD236Start129570000End133884000LADType3primReplicates	chr6LAD236Start129570000End133884000	3prim	chr6	129570000	133884000	4314000	Non-Significant	Non-Significant	0.678398	30h	27.283	phase_+Pi/2	6.89523	0.877372	0.0222908
chr6LAD237Start138435000End139560000LADType5primReplicates	chr6LAD237Start138435000End139560000	5prim	chr6	138435000	139560000	1125000	Non-Significant	Non-Significant	0.916674	OutPeriod	36.1935	OutPhase	10.4568	0.383144	0.346541
chr6LAD237Start138435000End139560000LADType3primReplicates	chr6LAD237Start138435000End139560000	3prim	chr6	138435000	139560000	1125000	Non-Significant	Non-Significant	0.908874	OutPeriod	36.1935	OutPhase	10.5112	0.367247	0.354732
chr7LAD238Start5150000End6080000LADType5primReplicates	chr7LAD238Start5150000End6080000	5prim	chr7	5150000	6080000	930000	Non-Significant	Non-Significant	0.872608	24h	22.8462	phase_-Pi/2	15.0894	0.351076	0.400017
chr7LAD238Start5150000End6080000LADType3primReplicates	chr7LAD238Start5150000End6080000	3prim	chr7	5150000	6080000	930000	Non-Significant	Non-Significant	0.894234	24h	25.5421	phase_Pi	14.018	0.385323	0.362987
chr7LAD239Start6298000End12760000LADType5primReplicates	chr7LAD239Start6298000End12760000	5prim	chr7	6298000	12760000	6462000	Non-Significant	Periodic	0.168437	OutPeriod	42	OutPhase	5.25003	0.859609	0.0342094
chr7LAD239Start6298000End12760000LADType3primReplicates	chr7LAD239Start6298000End12760000	3prim	chr7	6298000	12760000	6462000	Periodic	Periodic	0.0153943	18h	17.2336	phase_Pi	8.70343	0.961748	0.0412676
chr7LAD240Start14554000End15852000LADType5primReplicates	chr7LAD240Start14554000End15852000	5prim	chr7	14554000	15852000	1298000	Non-Significant	Non-Significant	0.625751	18h	18	phase_Pi	9.33473	0.520352	0.0432189
chr7LAD240Start14554000End15852000LADType3primReplicates	chr7LAD240Start14554000End15852000	3prim	chr7	14554000	15852000	1298000	Non-Significant	Periodic	0.314785	24h	22.5421	phase_-Pi/2	15.795	0.621889	0.367253
chr7LAD241Start17170000End18724000LADType5primReplicates	chr7LAD241Start17170000End18724000	5prim	chr7	17170000	18724000	1554000	Non-Significant	Non-Significant	0.994272	18h	18.479	phase_-Pi/2	14.8167	0.30365	0.309146
chr7LAD241Start17170000End18724000LADType3primReplicates	chr7LAD241Start17170000End18724000	3prim	chr7	17170000	18724000	1554000	Non-Significant	Non-Significant	0.997526	18h	17.8125	phase_0	16.2068	0.258172	0.268404
chr7LAD242Start19985000End24080000LADType5primReplicates	chr7LAD242Start19985000End24080000	5prim	chr7	19985000	24080000	4095000	Non-Significant	Periodic	0.121163	30h	28.56	phase_Pi	12.6188	0.937183	0.160958
chr7LAD242Start19985000End24080000LADType3primReplicates	chr7LAD242Start19985000End24080000	3prim	chr7	19985000	24080000	4095000	Non-Significant	Non-Significant	0.932652	24h	21.0973	phase_Pi	11.2567	0.883638	0.105169
chr7LAD243Start31218000End34133000LADType5primReplicates	chr7LAD243Start31218000End34133000	5prim	chr7	31218000	34133000	2915000	Non-Significant	Non-Significant	0.902555	30h	31.56	phase_Pi	15.8776	0.866926	0.138108
chr7LAD243Start31218000End34133000LADType3primReplicates	chr7LAD243Start31218000End34133000	3prim	chr7	31218000	34133000	2915000	Non-Significant	Non-Significant	0.634207	12h	12.0973	phase_Pi	5.95092	0.791298	0.109791
chr7LAD244Start38298000End38628000LADType5primReplicates	chr7LAD244Start38298000End38628000	5prim	chr7	38298000	38628000	330000	Non-Significant	Non-Significant	0.994754	12h	11.8737	phase_Pi	18	0.117683	0.209836
chr7LAD244Start38298000End38628000LADType3primReplicates	chr7LAD244Start38298000End38628000	3prim	chr7	38298000	38628000	330000	Non-Significant	Non-Significant	0.994754	12h	11.8737	phase_Pi	18	0.117683	0.209836
chr7LAD245Start40278000End43282000LADType5primReplicates	chr7LAD245Start40278000End43282000	5prim	chr7	40278000	43282000	3004000	Non-Significant	Periodic	0.154777	30h	29.6494	OutPhase	19.1103	0.484327	0.418084
chr7LAD245Start40278000End43282000LADType3primReplicates	chr7LAD245Start40278000End43282000	3prim	chr7	40278000	43282000	3004000	Non-Significant	Periodic	0.0575353	30h	29.6494	phase_-Pi/2	20.0842	0.58861	0.51771
chr7LAD246Start47058000End48630000LADType5primReplicates	chr7LAD246Start47058000End48630000	5prim	chr7	47058000	48630000	1572000	Non-Significant	Non-Significant	0.991149	24h	26.8737	phase_Pi	13.5029	0.469641	0.253578
chr7LAD246Start47058000End48630000LADType3primReplicates	chr7LAD246Start47058000End48630000	3prim	chr7	47058000	48630000	1572000	Non-Significant	Non-Significant	0.995716	30h	29.1	OutPhase	10.5526	0.518672	0.341341
chr7LAD247Start50078000End63631000LADType5primReplicates	chr7LAD247Start50078000End63631000	5prim	chr7	50078000	63631000	13553000	Non-Significant	Periodic	0.314118	12h	12	phase_0	0.858379	0.89209	0.0487817
chr7LAD247Start50078000End63631000LADType3primReplicates	chr7LAD247Start50078000End63631000	3prim	chr7	50078000	63631000	13553000	Non-Significant	Periodic	0.0602802	OutPeriod	35.3538	OutPhase	20.8848	0.959818	0.0436584
chr7LAD248Start69156000End69800000LADType5primReplicates	chr7LAD248Start69156000End69800000	5prim	chr7	69156000	69800000	644000	Non-Significant	Non-Significant	0.991663	OutPeriod	6.0973	OutPhase	12	0.166064	0.135733
chr7LAD248Start69156000End69800000LADType3primReplicates	chr7LAD248Start69156000End69800000	3prim	chr7	69156000	69800000	644000	Non-Significant	Non-Significant	0.987419	OutPeriod	6.0973	OutPhase	12	0.133605	0.103025
chr7LAD249Start75936000End79195000LADType5primReplicates	chr7LAD249Start75936000End79195000	5prim	chr7	75936000	79195000	3259000	Non-Significant	Periodic	0.218061	OutPeriod	21	OutPhase	9.69664	0.724713	0.183169
chr7LAD249Start75936000End79195000LADType3primReplicates	chr7LAD249Start75936000End79195000	3prim	chr7	75936000	79195000	3259000	Non-Significant	Periodic	0.417373	OutPeriod	15	OutPhase	7.52608	0.653085	0.178567
chr7LAD250Start84721000End96773000LADType5primReplicates	chr7LAD250Start84721000End96773000	5prim	chr7	84721000	96773000	12052000	Non-Significant	Non-Significant	0.994353	OutPeriod	36	OutPhase	20.1803	0.931574	0.0507502
chr7LAD250Start84721000End96773000LADType3primReplicates	chr7LAD250Start84721000End96773000	3prim	chr7	84721000	96773000	12052000	Non-Significant	Non-Significant	0.688337	24h	22.5421	phase_0	21.2594	0.91672	0.0278431
chr7LAD251Start102522000End105393000LADType5primReplicates	chr7LAD251Start102522000End105393000	5prim	chr7	102522000	105393000	2871000	Non-Significant	Non-Significant	0.877818	OutPeriod	33.2432	OutPhase	15.5904	0.621478	0.382288
chr7LAD251Start102522000End105393000LADType3primReplicates	chr7LAD251Start102522000End105393000	3prim	chr7	102522000	105393000	2871000	Non-Significant	Periodic	0.331974	30h	30.2432	phase_-Pi/2	20.635	0.684313	0.513609
chr7LAD252Start106040000End107262000LADType5primReplicates	chr7LAD252Start106040000End107262000	5prim	chr7	106040000	107262000	1222000	Non-Significant	Non-Significant	0.966826	OutPeriod	7.00621	OutPhase	12	0.178202	0.246211
chr7LAD252Start106040000End107262000LADType3primReplicates	chr7LAD252Start106040000End107262000	3prim	chr7	106040000	107262000	1222000	Non-Significant	Non-Significant	0.950035	OutPeriod	6	OutPhase	9.21666e-06	0.240453	0.240913
chr7LAD253Start107730000End108911000LADType5primReplicates	chr7LAD253Start107730000End108911000	5prim	chr7	107730000	108911000	1181000	Non-Significant	Non-Significant	0.998929	24h	26.8737	phase_-Pi/2	15.8105	0.692349	0.287477
chr7LAD253Start107730000End108911000LADType3primReplicates	chr7LAD253Start107730000End108911000	3prim	chr7	107730000	108911000	1181000	Non-Significant	Non-Significant	0.99878	30h	30.6742	phase_Pi	16.0164	0.643679	0.268433
chr8LAD254Start5000000End9393000LADType5primReplicates	chr8LAD254Start5000000End9393000	5prim	chr8	5000000	9393000	4393000	Non-Significant	Non-Significant	0.931746	30h	31.56	phase_0	2.45224	0.811934	0.1472
chr8LAD254Start5000000End9393000LADType3primReplicates	chr8LAD254Start5000000End9393000	3prim	chr8	5000000	9393000	4393000	Non-Significant	Non-Significant	0.98645	OutPeriod	36	OutPhase	18.9264	0.578155	0.0998486
5'LØA	chr8LAD255Start15088000End17822000	5prim	chr8	15088000	17822000	2734000	Non-Significant	Non-Significant	0.999142	24h	24	phase_+Pi/2	5.99993	0.844902	0.0571417
chr8LAD255Start15088000End17822000LADType3primReplicates	chr8LAD255Start15088000End17822000	3prim	chr8	15088000	17822000	2734000	Non-Significant	Periodic	0.454596	30h	27.2609	phase_-Pi/2	21.8864	0.892978	0.0604286
chr8LAD256Start18978000End19782000LADType5primReplicates	chr8LAD256Start18978000End19782000	5prim	chr8	18978000	19782000	804000	Non-Significant	Non-Significant	0.98181	30h	28.5882	phase_Pi	17.6007	0.278026	0.195168
chr8LAD256Start18978000End19782000LADType3primReplicates	chr8LAD256Start18978000End19782000	3prim	chr8	18978000	19782000	804000	Non-Significant	Non-Significant	0.992019	30h	29.3538	OutPhase	18.2986	0.229541	0.167662
chr8LAD257Start20814000End21984000LADType5primReplicates	chr8LAD257Start20814000End21984000	5prim	chr8	20814000	21984000	1170000	Non-Significant	Non-Significant	0.84393	30h	28.56	phase_Pi	12.7524	0.908587	0.16414
chr8LAD257Start20814000End21984000LADType3primReplicates	chr8LAD257Start20814000End21984000	3prim	chr8	20814000	21984000	1170000	Non-Significant	Periodic	0.32112	12h	12.0973	phase_Pi	6.84345	0.77566	0.0893978
chr8LAD258Start27291000End33558000LADType5primReplicates	chr8LAD258Start27291000End33558000	5prim	chr8	27291000	33558000	6267000	Non-Significant	Periodic	0.178685	OutPeriod	40.56	OutPhase	9.8875	0.700996	0.32146
chr8LAD258Start27291000End33558000LADType3primReplicates	chr8LAD258Start27291000End33558000	3prim	chr8	27291000	33558000	6267000	Non-Significant	Non-Significant	0.870327	18h	18.479	phase_0	17.8666	0.557392	0.182332
chr8LAD259Start37183000End39055000LADType5primReplicates	chr8LAD259Start37183000End39055000	5prim	chr8	37183000	39055000	1872000	Non-Significant	Non-Significant	0.87814	30h	32.6494	phase_Pi	15.7045	0.57632	0.35822
chr8LAD259Start37183000End39055000LADType3primReplicates	chr8LAD259Start37183000End39055000	3prim	chr8	37183000	39055000	1872000	Non-Significant	Non-Significant	0.605259	30h	29.6494	phase_Pi	15.8194	0.620211	0.38763
chr8LAD260Start39336000End40260000LADType5primReplicates	chr8LAD260Start39336000End40260000	5prim	chr8	39336000	40260000	924000	Non-Significant	Non-Significant	0.883298	OutPeriod	33.1935	OutPhase	9.85663	0.296417	0.241868
chr8LAD260Start39336000End40260000LADType3primReplicates	chr8LAD260Start39336000End40260000	3prim	chr8	39336000	40260000	924000	Non-Significant	Non-Significant	0.88851	OutPeriod	33.1935	OutPhase	9.96373	0.316473	0.260524
chr8LAD261Start41544000End44631000LADType5primReplicates	chr8LAD261Start41544000End44631000	5prim	chr8	41544000	44631000	3087000	Non-Significant	Periodic	0.150299	30h	32.3538	phase_-Pi/2	21.0705	0.740941	0.319941
chr8LAD261Start41544000End44631000LADType3primReplicates	chr8LAD261Start41544000End44631000	3prim	chr8	41544000	44631000	3087000	Non-Significant	Non-Significant	0.962295	OutPeriod	33.1935	OutPhase	21.1094	0.739542	0.24447
chr8LAD262Start49008000End56225000LADType5primReplicates	chr8LAD262Start49008000End56225000	5prim	chr8	49008000	56225000	7217000	Periodic	Periodic	0.0245548	18h	18	phase_-Pi/2	14.4134	0.976202	0.00116271
chr8LAD262Start49008000End56225000LADType3primReplicates	chr8LAD262Start49008000End56225000	3prim	chr8	49008000	56225000	7217000	Non-Significant	Periodic	0.388742	12h	12	phase_0	1.53113	0.860457	0.0729286
chr8LAD263Start56600000End67494000LADType5primReplicates	chr8LAD263Start56600000End67494000	5prim	chr8	56600000	67494000	10894000	Non-Significant	Non-Significant	0.977938	30h	32.1429	OutPhase	18.1167	0.791481	0.180277
chr8LAD263Start56600000End67494000LADType3primReplicates	chr8LAD263Start56600000End67494000	3prim	chr8	56600000	67494000	10894000	Non-Significant	Non-Significant	0.782266	OutPeriod	39.283	OutPhase	23.9368	0.766285	0.168028
chr8LAD264Start73384000End74914000LADType5primReplicates	chr8LAD264Start73384000End74914000	5prim	chr8	73384000	74914000	1530000	Non-Significant	Non-Significant	0.998408	12h	12	phase_0	11.3823	0.241939	0.161089
chr8LAD264Start73384000End74914000LADType3primReplicates	chr8LAD264Start73384000End74914000	3prim	chr8	73384000	74914000	1530000	Non-Significant	Non-Significant	0.999335	30h	30.6742	phase_-Pi/2	20.0654	0.328531	0.338541
chr8LAD265Start75264000End76832000LADType5primReplicates	chr8LAD265Start75264000End76832000	5prim	chr8	75264000	76832000	1568000	Non-Significant	Non-Significant	0.689611	12h	12	phase_0	1.53136	0.50675	0.341316
chr8LAD265Start75264000End76832000LADType3primReplicates	chr8LAD265Start75264000End76832000	3prim	chr8	75264000	76832000	1568000	Non-Significant	Non-Significant	0.801229	12h	12	phase_0	11.9988	0.419802	0.197133
chr8LAD266Start81228000End82208000LADType5primReplicates	chr8LAD266Start81228000End82208000	5prim	chr8	81228000	82208000	980000	Non-Significant	Non-Significant	0.997278	OutPeriod	7.13924	OutPhase	9.44149	0.109585	0.199209
chr8LAD266Start81228000End82208000LADType3primReplicates	chr8LAD266Start81228000End82208000	3prim	chr8	81228000	82208000	980000	Non-Significant	Non-Significant	0.997278	OutPeriod	7.13924	OutPhase	9.44149	0.109585	0.199209
chr8LAD267Start95914000End103917000LADType5primReplicates	chr8LAD267Start95914000End103917000	5prim	chr8	95914000	103917000	8003000	Non-Significant	Non-Significant	0.999703	24h	21.7241	phase_+Pi/2	4.18306	0.948237	0.00975003
chr8LAD267Start95914000End103917000LADType3primReplicates	chr8LAD267Start95914000End103917000	3prim	chr8	95914000	103917000	8003000	Non-Significant	Non-Significant	0.977706	30h	31.1186	phase_Pi	15.0209	0.890041	0.0317348
chr8LAD268Start112014000End113498000LADType5primReplicates	chr8LAD268Start112014000End113498000	5prim	chr8	112014000	113498000	1484000	Non-Significant	Non-Significant	0.983638	18h	16.5882	phase_+Pi/2	21.5861	0.229232	0.345764
chr8LAD268Start112014000End113498000LADType3primReplicates	chr8LAD268Start112014000End113498000	3prim	chr8	112014000	113498000	1484000	Non-Significant	Non-Significant	0.989638	18h	16.5882	phase_+Pi/2	22.4031	0.202786	0.282842
chr9LAD269Start3059000End20440000LADType5primReplicates	chr9LAD269Start3059000End20440000	5prim	chr9	3059000	20440000	17381000	Non-Significant	Periodic	0.384409	OutPeriod	35.3538	OutPhase	16.246	0.97325	0.00905516
chr9LAD269Start3059000End20440000LADType3primReplicates	chr9LAD269Start3059000End20440000	3prim	chr9	3059000	20440000	17381000	Non-Significant	Non-Significant	0.978394	OutPeriod	36.1935	OutPhase	15.6511	0.984686	0.0147258
chr9LAD270Start25521000End30695000LADType5primReplicates	chr9LAD270Start25521000End30695000	5prim	chr9	25521000	30695000	5174000	Non-Significant	Non-Significant	0.976721	OutPeriod	38.1429	OutPhase	7.17885	0.712442	0.203168
chr9LAD270Start25521000End30695000LADType3primReplicates	chr9LAD270Start25521000End30695000	3prim	chr9	25521000	30695000	5174000	Non-Significant	Non-Significant	0.995082	OutPeriod	36	OutPhase	11.7724	0.486986	0.0960289
chr9LAD271Start33098000End34968000LADType5primReplicates	chr9LAD271Start33098000End34968000	5prim	chr9	33098000	34968000	1870000	Non-Significant	Periodic	0.275759	OutPeriod	40.56	OutPhase	15.8962	0.6849	0.31792
chr9LAD271Start33098000End34968000LADType3primReplicates	chr9LAD271Start33098000End34968000	3prim	chr9	33098000	34968000	1870000	Non-Significant	Non-Significant	0.901884	OutPeriod	42	OutPhase	13.0261	0.502305	0.130035
chr9LAD272Start35435000End40373000LADType5primReplicates	chr9LAD272Start35435000End40373000	5prim	chr9	35435000	40373000	4938000	Non-Significant	Non-Significant	0.887976	24h	24.7241	phase_-Pi/2	16.4706	0.842401	0.137367
chr9LAD272Start35435000End40373000LADType3primReplicates	chr9LAD272Start35435000End40373000	3prim	chr9	35435000	40373000	4938000	Non-Significant	Non-Significant	0.882025	12h	12	phase_0	0.351574	0.884957	0.0589136
chr9LAD273Start52362000End52836000LADType5primReplicates	chr9LAD273Start52362000End52836000	5prim	chr9	52362000	52836000	474000	Non-Significant	Non-Significant	0.994754	12h	11.8737	phase_Pi	18	0.117683	0.209836
chr9LAD273Start52362000End52836000LADType3primReplicates	chr9LAD273Start52362000End52836000	3prim	chr9	52362000	52836000	474000	Non-Significant	Non-Significant	0.994754	12h	11.8737	phase_Pi	18	0.117683	0.209836
chr9LAD274Start76044000End77451000LADType5primReplicates	chr9LAD274Start76044000End77451000	5prim	chr9	76044000	77451000	1407000	Non-Significant	Non-Significant	0.860057	12h	12	phase_0	11.9687	0.398247	0.183727
chr9LAD274Start76044000End77451000LADType3primReplicates	chr9LAD274Start76044000End77451000	3prim	chr9	76044000	77451000	1407000	Non-Significant	Non-Significant	0.876847	24h	24	phase_-Pi/2	17.937	0.57405	0.178411
chr9LAD275Start80443000End82916000LADType5primReplicates	chr9LAD275Start80443000End82916000	5prim	chr9	80443000	82916000	2473000	Non-Significant	Non-Significant	0.955724	18h	17.2336	phase_Pi	6.3133	0.921412	0.0474328
chr9LAD275Start80443000End82916000LADType3primReplicates	chr9LAD275Start80443000End82916000	3prim	chr9	80443000	82916000	2473000	Non-Significant	Non-Significant	0.983426	24h	22.2774	phase_+Pi/2	6.8622	0.93898	0.00248427
chr9LAD276Start84320000End85160000LADType5primReplicates	chr9LAD276Start84320000End85160000	5prim	chr9	84320000	85160000	840000	Non-Significant	Non-Significant	0.990861	OutPeriod	6.0973	OutPhase	12	0.161624	0.131259
chr9LAD276Start84320000End85160000LADType3primReplicates	chr9LAD276Start84320000End85160000	3prim	chr9	84320000	85160000	840000	Non-Significant	Non-Significant	0.993106	OutPeriod	6.0973	OutPhase	12	0.159441	0.131768
chr9LAD277Start86862000End88257000LADType5primReplicates	chr9LAD277Start86862000End88257000	5prim	chr9	86862000	88257000	1395000	Non-Significant	Non-Significant	0.999209	OutPeriod	15	OutPhase	11.2835	0.261562	0.0907446
chr9LAD277Start86862000End88257000LADType3primReplicates	chr9LAD277Start86862000End88257000	3prim	chr9	86862000	88257000	1395000	Non-Significant	Non-Significant	0.999695	18h	17.8737	phase_Pi	7.99938	0.317079	0.00816405
chr9LAD278Start88734000End89208000LADType5primReplicates	chr9LAD278Start88734000End89208000	5prim	chr9	88734000	89208000	474000	Non-Significant	Non-Significant	0.994754	12h	11.8737	phase_Pi	18	0.117683	0.209836
chr9LAD278Start88734000End89208000LADType3primReplicates	chr9LAD278Start88734000End89208000	3prim	chr9	88734000	89208000	474000	Non-Significant	Non-Significant	0.994754	12h	11.8737	phase_Pi	18	0.117683	0.209836
chr9LAD279Start90370000End94050000LADType5primReplicates	chr9LAD279Start90370000End94050000	5prim	chr9	90370000	94050000	3680000	Non-Significant	Periodic	0.173928	OutPeriod	38.1429	OutPhase	15.6759	0.719835	0.396325
chr9LAD279Start90370000End94050000LADType3primReplicates	chr9LAD279Start90370000End94050000	3prim	chr9	90370000	94050000	3680000	Non-Significant	Non-Significant	0.97256	OutPeriod	37.1186	OutPhase	19.2328	0.795032	0.332142
chr9LAD280Start99693000End100309000LADType5primReplicates	chr9LAD280Start99693000End100309000	5prim	chr9	99693000	100309000	616000	Non-Significant	Non-Significant	0.957168	OutPeriod	7.27742	OutPhase	3.44515	0.150022	0.224656
chr9LAD280Start99693000End100309000LADType3primReplicates	chr9LAD280Start99693000End100309000	3prim	chr9	99693000	100309000	616000	Non-Significant	Non-Significant	0.957849	OutPeriod	7.42105	OutPhase	3.15789	0.15485	0.232277
chr9LAD281Start101508000End102201000LADType5primReplicates	chr9LAD281Start101508000End102201000	5prim	chr9	101508000	102201000	693000	Non-Significant	Non-Significant	0.997278	OutPeriod	7.13924	OutPhase	6.28003	0.109585	0.199209
chr9LAD281Start101508000End102201000LADType3primReplicates	chr9LAD281Start101508000End102201000	3prim	chr9	101508000	102201000	693000	Non-Significant	Non-Significant	0.997278	OutPeriod	7.13924	OutPhase	6.28003	0.109585	0.199209
chr9LAD282Start104599000End105380000LADType5primReplicates	chr9LAD282Start104599000End105380000	5prim	chr9	104599000	105380000	781000	Non-Significant	Non-Significant	0.997278	OutPeriod	7.13924	OutPhase	6.28003	0.109585	0.199209
chr9LAD282Start104599000End105380000LADType3primReplicates	chr9LAD282Start104599000End105380000	3prim	chr9	104599000	105380000	781000	Non-Significant	Non-Significant	0.997278	OutPeriod	7.13924	OutPhase	6.28003	0.109585	0.199209
chrXLAD283Start4260000End4608000LADType5primReplicates	chrXLAD283Start4260000End4608000	5prim	chrX	4260000	4608000	348000	Non-Significant	Non-Significant	0.994754	12h	11.8737	phase_Pi	18	0.117683	0.209836
chrXLAD283Start4260000End4608000LADType3primReplicates	chrXLAD283Start4260000End4608000	3prim	chrX	4260000	4608000	348000	Non-Significant	Non-Significant	0.994754	12h	11.8737	phase_Pi	18	0.117683	0.209836
chrXLAD284Start24288000End24820000LADType5primReplicates	chrXLAD284Start24288000End24820000	5prim	chrX	24288000	24820000	532000	Non-Significant	Non-Significant	0.956631	12h	11.8737	phase_Pi	16.9447	0.197063	0.274421
chrXLAD284Start24288000End24820000LADType3primReplicates	chrXLAD284Start24288000End24820000	3prim	chrX	24288000	24820000	532000	Non-Significant	Non-Significant	0.952543	12h	11.8737	phase_0	13.8764	0.225813	0.318296
chrXLAD285Start25270000End27048000LADType5primReplicates	chrXLAD285Start25270000End27048000	5prim	chrX	25270000	27048000	1778000	Non-Significant	Non-Significant	0.831971	OutPeriod	15	OutPhase	7.04712	0.37409	0.142725
chrXLAD285Start25270000End27048000LADType3primReplicates	chrXLAD285Start25270000End27048000	3prim	chrX	25270000	27048000	1778000	Non-Significant	Non-Significant	0.842168	OutPeriod	15	OutPhase	11.0501	0.398939	0.135344
chrXLAD286Start27550000End31010000LADType5primReplicates	chrXLAD286Start27550000End31010000	5prim	chrX	27550000	31010000	3460000	Non-Significant	Non-Significant	0.855533	12h	12	phase_Pi	4.98301	0.4125	0.24954
chrXLAD286Start27550000End31010000LADType3primReplicates	chrXLAD286Start27550000End31010000	3prim	chrX	27550000	31010000	3460000	Non-Significant	Non-Significant	0.998918	18h	17.8737	phase_Pi	10.4728	0.33673	0.14068
chrXLAD287Start33198000End34023000LADType5primReplicates	chrXLAD287Start33198000End34023000	5prim	chrX	33198000	34023000	825000	Non-Significant	Periodic	0.443146	12h	12	phase_Pi	6	0.321919	0.291313
chrXLAD287Start33198000End34023000LADType3primReplicates	chrXLAD287Start33198000End34023000	3prim	chrX	33198000	34023000	825000	Non-Significant	Periodic	0.468351	12h	12	phase_Pi	5.99999	0.327879	0.298333
chrXLAD288Start34770000End35926000LADType5primReplicates	chrXLAD288Start34770000End35926000	5prim	chrX	34770000	35926000	1156000	Non-Significant	Periodic	0.253906	24h	22.2545	phase_Pi	12.1061	0.553739	0.516205
chrXLAD288Start34770000End35926000LADType3primReplicates	chrXLAD288Start34770000End35926000	3prim	chrX	34770000	35926000	1156000	Non-Significant	Periodic	0.335513	24h	22.2545	phase_Pi	11.9587	0.450623	0.410103
chrXLAD289Start43758000End44496000LADType5primReplicates	chrXLAD289Start43758000End44496000	5prim	chrX	43758000	44496000	738000	Non-Significant	Non-Significant	0.997278	OutPeriod	7.13924	OutPhase	9.44149	0.109585	0.199209
chrXLAD289Start43758000End44496000LADType3primReplicates	chrXLAD289Start43758000End44496000	3prim	chrX	43758000	44496000	738000	Non-Significant	Non-Significant	0.997278	OutPeriod	7.13924	OutPhase	9.44149	0.109585	0.199209
chrXLAD290Start54095000End54825000LADType5primReplicates	chrXLAD290Start54095000End54825000	5prim	chrX	54095000	54825000	730000	Non-Significant	Non-Significant	0.958931	12h	9.024	phase_0	12	0.122496	0.216297
chrXLAD290Start54095000End54825000LADType3primReplicates	chrXLAD290Start54095000End54825000	3prim	chrX	54095000	54825000	730000	Non-Significant	Non-Significant	0.911214	12h	9.024	phase_0	12	0.16526	0.330113
chrXLAD291Start55164000End56017000LADType5primReplicates	chrXLAD291Start55164000End56017000	5prim	chrX	55164000	56017000	853000	Non-Significant	Non-Significant	0.973248	OutPeriod	6	OutPhase	5.99999	0.165104	0.13444
chrXLAD291Start55164000End56017000LADType3primReplicates	chrXLAD291Start55164000End56017000	3prim	chrX	55164000	56017000	853000	Non-Significant	Non-Significant	0.947988	OutPeriod	6	OutPhase	6.00001	0.146053	0.114803
chrXLAD292Start86970000End87735000LADType5primReplicates	chrXLAD292Start86970000End87735000	5prim	chrX	86970000	87735000	765000	Non-Significant	Non-Significant	0.992438	OutPeriod	6.0973	OutPhase	12	0.162879	0.133928
chrXLAD292Start86970000End87735000LADType3primReplicates	chrXLAD292Start86970000End87735000	3prim	chrX	86970000	87735000	765000	Non-Significant	Non-Significant	0.995025	OutPeriod	6.52023	OutPhase	12	0.147266	0.145038
chrXLAD293Start89320000End89760000LADType5primReplicates	chrXLAD293Start89320000End89760000	5prim	chrX	89320000	89760000	440000	Non-Significant	Non-Significant	0.997278	OutPeriod	7.13924	OutPhase	6.28003	0.109585	0.199209
chrXLAD293Start89320000End89760000LADType3primReplicates	chrXLAD293Start89320000End89760000	3prim	chrX	89320000	89760000	440000	Non-Significant	Non-Significant	0.997278	OutPeriod	7.13924	OutPhase	6.28003	0.109585	0.199209
chrXLAD294Start91608000End91938000LADType5primReplicates	chrXLAD294Start91608000End91938000	5prim	chrX	91608000	91938000	330000	Non-Significant	Non-Significant	0.997278	OutPeriod	7.13924	OutPhase	6.28003	0.109585	0.199209
chrXLAD294Start91608000End91938000LADType3primReplicates	chrXLAD294Start91608000End91938000	3prim	chrX	91608000	91938000	330000	Non-Significant	Non-Significant	0.997278	OutPeriod	7.13924	OutPhase	6.28003	0.109585	0.199209
chrXLAD295Start110140000End110620000LADType5primReplicates	chrXLAD295Start110140000End110620000	5prim	chrX	110140000	110620000	480000	Non-Significant	Non-Significant	0.994754	12h	11.8737	phase_0	12	0.117683	0.209836
chrXLAD295Start110140000End110620000LADType3primReplicates	chrXLAD295Start110140000End110620000	3prim	chrX	110140000	110620000	480000	Non-Significant	Non-Significant	0.994754	12h	11.8737	phase_0	12	0.117683	0.209836
chrXLAD296Start117190000End117850000LADType5primReplicates	chrXLAD296Start117190000End117850000	5prim	chrX	117190000	117850000	660000	Non-Significant	Non-Significant	0.685776	12h	11.8737	phase_0	12	0.230017	0.410134
chrXLAD296Start117190000End117850000LADType3primReplicates	chrXLAD296Start117190000End117850000	3prim	chrX	117190000	117850000	660000	Non-Significant	Non-Significant	0.741931	12h	11.8737	phase_0	12	0.190789	0.340189
chrXLAD297Start120295000End120910000LADType5primReplicates	chrXLAD297Start120295000End120910000	5prim	chrX	120295000	120910000	615000	Non-Significant	Non-Significant	0.994754	12h	11.8737	phase_0	12	0.117683	0.209836
chrXLAD297Start120295000End120910000LADType3primReplicates	chrXLAD297Start120295000End120910000	3prim	chrX	120295000	120910000	615000	Non-Significant	Non-Significant	0.994754	12h	11.8737	phase_0	12	0.117683	0.209836
chrXLAD298Start125860000End126666000LADType5primReplicates	chrXLAD298Start125860000End126666000	5prim	chrX	125860000	126666000	806000	Non-Significant	Non-Significant	0.94711	OutPeriod	6	OutPhase	7.08209	0.0833333	0.061729
chrXLAD298Start125860000End126666000LADType3primReplicates	chrXLAD298Start125860000End126666000	3prim	chrX	125860000	126666000	806000	Non-Significant	Non-Significant	0.94711	OutPeriod	6	OutPhase	7.08209	0.0833333	0.061729
chrXLAD299Start131742000End133218000LADType5primReplicates	chrXLAD299Start131742000End133218000	5prim	chrX	131742000	133218000	1476000	Non-Significant	Non-Significant	0.95784	OutPeriod	7.27742	OutPhase	12	0.13391	0.188848
chrXLAD299Start131742000End133218000LADType3primReplicates	chrXLAD299Start131742000End133218000	3prim	chrX	131742000	133218000	1476000	Non-Significant	Non-Significant	0.95679	OutPeriod	7.27742	OutPhase	12	0.139278	0.200778
chrXLAD300Start147591000End150226000LADType5primReplicates	chrXLAD300Start147591000End150226000	5prim	chrX	147591000	150226000	2635000	Non-Significant	Non-Significant	0.997703	12h	13.2774	phase_Pi	4.89075	0.311544	0.216489
chrXLAD300Start147591000End150226000LADType3primReplicates	chrXLAD300Start147591000End150226000	3prim	chrX	147591000	150226000	2635000	Non-Significant	Non-Significant	0.983595	12h	12	phase_Pi	6.00001	0.228052	0.171877
chrXLAD301Start153978000End155001000LADType5primReplicates	chrXLAD301Start153978000End155001000	5prim	chrX	153978000	155001000	1023000	Non-Significant	Non-Significant	0.997278	OutPeriod	7.13924	OutPhase	6.28003	0.109585	0.199209
chrXLAD301Start153978000End155001000LADType3primReplicates	chrXLAD301Start153978000End155001000	3prim	chrX	153978000	155001000	1023000	Non-Significant	Non-Significant	0.997278	OutPeriod	7.13924	OutPhase	6.28003	0.109585	0.199209
chrYLAD302Start7051000End7986000LADType5primReplicates	chrYLAD302Start7051000End7986000	5prim	chrY	7051000	7986000	935000	Non-Significant	Non-Significant	0.997278	OutPeriod	7.13924	OutPhase	6.28003	0.109585	0.199209
chrYLAD302Start7051000End7986000LADType3primReplicates	chrYLAD302Start7051000End7986000	3prim	chrY	7051000	7986000	935000	Non-Significant	Non-Significant	0.997278	OutPeriod	7.13924	OutPhase	6.28003	0.109585	0.199209
chrYLAD303Start14544000End14886000LADType5primReplicates	chrYLAD303Start14544000End14886000	5prim	chrY	14544000	14886000	342000	Non-Significant	Non-Significant	0.997278	OutPeriod	7.13924	OutPhase	9.44149	0.109585	0.199209
chrYLAD303Start14544000End14886000LADType3primReplicates	chrYLAD303Start14544000End14886000	3prim	chrY	14544000	14886000	342000	Non-Significant	Non-Significant	0.997278	OutPeriod	7.13924	OutPhase	9.44149	0.109585	0.199209
chrYLAD304Start20250000End20826000LADType5primReplicates	chrYLAD304Start20250000End20826000	5prim	chrY	20250000	20826000	576000	Non-Significant	Non-Significant	0.997278	OutPeriod	7.13924	OutPhase	9.44149	0.109585	0.199209
chrYLAD304Start20250000End20826000LADType3primReplicates	chrYLAD304Start20250000End20826000	3prim	chrY	20250000	20826000	576000	Non-Significant	Non-Significant	0.997278	OutPeriod	7.13924	OutPhase	9.44149	0.109585	0.199209
chrYLAD305Start28764000End34398000LADType5primReplicates	chrYLAD305Start28764000End34398000	5prim	chrY	28764000	34398000	5634000	Non-Significant	Non-Significant	0.997278	OutPeriod	7.13924	OutPhase	9.44149	0.109585	0.199209
chrYLAD305Start28764000End34398000LADType3primReplicates	chrYLAD305Start28764000End34398000	3prim	chrY	28764000	34398000	5634000	Non-Significant	Non-Significant	0.997278	OutPeriod	7.13924	OutPhase	9.44149	0.109585	0.199209
chrYLAD306Start39132000End48690000LADType5primReplicates	chrYLAD306Start39132000End48690000	5prim	chrY	39132000	48690000	9558000	Non-Significant	Non-Significant	0.997278	OutPeriod	7.13924	OutPhase	9.44149	0.109585	0.199209
chrYLAD306Start39132000End48690000LADType3primReplicates	chrYLAD306Start39132000End48690000	3prim	chrY	39132000	48690000	9558000	Non-Significant	Non-Significant	0.997278	OutPeriod	7.13924	OutPhase	9.44149	0.109585	0.199209
chrYLAD307Start49416000End49872000LADType5primReplicates	chrYLAD307Start49416000End49872000	5prim	chrY	49416000	49872000	456000	Non-Significant	Non-Significant	0.994754	12h	11.8737	phase_Pi	18	0.117683	0.209836
chrYLAD307Start49416000End49872000LADType3primReplicates	chrYLAD307Start49416000End49872000	3prim	chrY	49416000	49872000	456000	Non-Significant	Non-Significant	0.994754	12h	11.8737	phase_Pi	18	0.117683	0.209836
chrYLAD308Start56130000End56562000LADType5primReplicates	chrYLAD308Start56130000End56562000	5prim	chrY	56130000	56562000	432000	Non-Significant	Non-Significant	0.994754	12h	11.8737	phase_Pi	18	0.117683	0.209836
chrYLAD308Start56130000End56562000LADType3primReplicates	chrYLAD308Start56130000End56562000	3prim	chrY	56130000	56562000	432000	Non-Significant	Non-Significant	0.994754	12h	11.8737	phase_Pi	18	0.117683	0.209836
chrYLAD309Start57996000End61380000LADType5primReplicates	chrYLAD309Start57996000End61380000	5prim	chrY	57996000	61380000	3384000	Non-Significant	Non-Significant	0.997278	OutPeriod	7.13924	OutPhase	9.44149	0.109585	0.199209
chrYLAD309Start57996000End61380000LADType3primReplicates	chrYLAD309Start57996000End61380000	3prim	chrY	57996000	61380000	3384000	Non-Significant	Non-Significant	0.997278	OutPeriod	7.13924	OutPhase	9.44149	0.109585	0.199209
chrYLAD310Start62010000End62442000LADType5primReplicates	chrYLAD310Start62010000End62442000	5prim	chrY	62010000	62442000	432000	Non-Significant	Non-Significant	0.994754	12h	11.8737	phase_Pi	18	0.117683	0.209836
chrYLAD310Start62010000End62442000LADType3primReplicates	chrYLAD310Start62010000End62442000	3prim	chrY	62010000	62442000	432000	Non-Significant	Non-Significant	0.994754	12h	11.8737	phase_Pi	18	0.117683	0.209836
chrYLAD311Start66546000End67332000LADType5primReplicates	chrYLAD311Start66546000End67332000	5prim	chrY	66546000	67332000	786000	Non-Significant	Non-Significant	0.994754	12h	11.8737	phase_Pi	18	0.117683	0.209836
chrYLAD311Start66546000End67332000LADType3primReplicates	chrYLAD311Start66546000End67332000	3prim	chrY	66546000	67332000	786000	Non-Significant	Non-Significant	0.994754	12h	11.8737	phase_Pi	18	0.117683	0.209836
chrYLAD312Start72396000End73416000LADType5primReplicates	chrYLAD312Start72396000End73416000	5prim	chrY	72396000	73416000	1020000	Non-Significant	Non-Significant	0.994754	12h	11.8737	phase_Pi	18	0.117683	0.209836
chrYLAD312Start72396000End73416000LADType3primReplicates	chrYLAD312Start72396000End73416000	3prim	chrY	72396000	73416000	1020000	Non-Significant	Non-Significant	0.994754	12h	11.8737	phase_Pi	18	0.117683	0.209836
chrYLAD313Start89982000End90702000LADType5primReplicates	chrYLAD313Start89982000End90702000	5prim	chrY	89982000	90702000	720000	Non-Significant	Non-Significant	0.997278	OutPeriod	7.13924	OutPhase	9.44149	0.109585	0.199209
chrYLAD313Start89982000End90702000LADType3primReplicates	chrYLAD313Start89982000End90702000	3prim	chrY	89982000	90702000	720000	Non-Significant	Non-Significant	0.997278	OutPeriod	7.13924	OutPhase	9.44149	0.109585	0.199209
0	0	0	0	0	0	0	0	0	0	0	0	0	0	0	0
0	0	0	0	0	0	0	0	0	0	0	0	0	0	0	0
0	0	0	0	0	0	0	0	0	0	0	0	0	0	0	0
0	0	0	0	0	0	0	0	0	0	0	0	0	0	0	0
0	0	0	0	0	0	0	0	0	0	0	0	0	0	0	0
0	0	0	0	0	0	0	0	0	0	0	0	0	0	0	0
0	0	0	0	0	0	0	0	0	0	0	0	0	0	0	0
0	0	0	0	0	0	0	0	0	0	0	0	0	0	0	0
0	0	0	0	0	0	0	0	0	0	0	0	0	0	0	0
